# Supplementary material for: Chemotaxis and Shorter O-Antigen Chain Length Contribute to the Strong Desiccation Tolerance of a Food-Isolated Cronobacter sakazakii Strain
Source: Front Microbiol. 2022 Jan 4;12:779538. doi: 10.3389/fmicb.2021.779538 (PMC8764414; doi:10.3389/fmicb.2021.779538)
Supplement: Supplementary file 3 [file Table_3.xlsx]

## Sheet: DEPs (≥1.5-fold change)
Table S3 Proteomic analyses of desiccated C. sakazakii
Protein accession	Protein description	cs_treated/cs_control Ratio	Regulated Type	P value	Gene name	Biological Process	Cellular Component	Molecular Function	KEGG KO No.	KEGG Gene	KEGG pathway	Pfam ID	Domain description
A7ME21	ABC transporter ATP-binding protein(predicted) OS=Cronobacter sakazakii (strain ATCC BAA-894) OX=290339 GN=ESA_04387 PE=4 SV=1	1.84	Up	0.0021752	ESA_04387			GO:0000166 nucleotide binding; GO:0005488 binding; GO:0005524 ATP binding; GO:0008144 drug binding; GO:0017076 purine nucleotide binding; GO:0030554 adenyl nucleotide binding; GO:0032553 ribonucleotide binding; GO:0032555 purine ribonucleotide binding; GO:0032559 adenyl ribonucleotide binding; GO:0035639 purine ribonucleoside triphosphate binding; GO:0036094 small molecule binding; GO:0043167 ion…	K06158	ABCF3; ATP-binding cassette, subfamily F, member 3		PF00005; PF12848	ABC transporter; ABC transporter
A7ME32	Acetylornithine/succinyldiaminopimelate aminotransferase OS=Cronobacter sakazakii (strain ATCC BAA-894) OX=290339 GN=argD PE=3 SV=1	2.292	Up	0.0092785	argD	GO:0006082 organic acid metabolic process; GO:0006520 cellular amino acid metabolic process; GO:0006525 arginine metabolic process; GO:0006526 arginine biosynthetic process; GO:0006553 lysine metabolic process; GO:0006591 ornithine metabolic process; GO:0006807 nitrogen compound metabolic process; GO:0008152 metabolic process; GO:0008652 cellular amino acid biosynthetic process; GO:0009058 biosyn…		GO:0003824 catalytic activity; GO:0003992 N2-acetyl-L-ornithine:2-oxoglutarate 5-aminotransferase activity; GO:0005488 binding; GO:0005515 protein binding; GO:0008144 drug binding; GO:0008483 transaminase activity; GO:0009016 succinyldiaminopimelate transaminase activity; GO:0016740 transferase activity; GO:0016769 transferase activity, transferring nitrogenous groups; GO:0019842 vitamin binding;…	K00821	argD; acetylornithine/N-succinyldiaminopimelate aminotransferase [EC:2.6.1.11 2.6.1.17]	esa00220 Arginine biosynthesis - Cronobacter sakazakii ATCC BAA-894; esa00300 Lysine biosynthesis - Cronobacter sakazakii ATCC BAA-894; esa01100 Metabolic pathways - Cronobacter sakazakii ATCC BAA-894; esa01110 Biosynthesis of secondary metabolites - Cronobacter sakazakii ATCC BAA-894; esa01120 Microbial metabolism in diverse environments - Cronobacter sakazakii ATCC BAA-894; esa01130 Biosynthesi…	PF00202	Aminotransferase class-III
A7ME38	Tryptophan--tRNA ligase OS=Cronobacter sakazakii (strain ATCC BAA-894) OX=290339 GN=trpS PE=3 SV=1	1.886	Up	0.00040014	trpS	GO:0006082 organic acid metabolic process; GO:0006139 nucleobase-containing compound metabolic process; GO:0006399 tRNA metabolic process; GO:0006412 translation; GO:0006418 tRNA aminoacylation for protein translation; GO:0006436 tryptophanyl-tRNA aminoacylation; GO:0006518 peptide metabolic process; GO:0006520 cellular amino acid metabolic process; GO:0006725 cellular aromatic compound metabolic…	GO:0005622 intracellular; GO:0005623 cell; GO:0005737 cytoplasm; GO:0005829 cytosol; GO:0044424 intracellular part; GO:0044444 cytoplasmic part; GO:0044464 cell part;	GO:0003824 catalytic activity; GO:0004812 aminoacyl-tRNA ligase activity; GO:0004830 tryptophan-tRNA ligase activity; GO:0016874 ligase activity; GO:0016875 ligase activity, forming carbon-oxygen bonds;	K01867	WARS, trpS; tryptophanyl-tRNA synthetase [EC:6.1.1.2]	esa00970 Aminoacyl-tRNA biosynthesis - Cronobacter sakazakii ATCC BAA-894;
A7ME70	UPF0176 protein ESA_02292 OS=Cronobacter sakazakii (strain ATCC BAA-894) OX=290339 GN=ESA_02292 PE=3 SV=1	2.035	Up	0.0122026	ESA_02292				K07146	K07146; UPF0176 protein		PF00581	Rhodanese-like domain
A7ME75	Glucans biosynthesis protein G OS=Cronobacter sakazakii (strain ATCC BAA-894) OX=290339 GN=mdoG PE=3 SV=1	1.51	Up	0.0021408	mdoG	GO:0000271 polysaccharide biosynthetic process; GO:0005975 carbohydrate metabolic process; GO:0005976 polysaccharide metabolic process; GO:0006073 cellular glucan metabolic process; GO:0006950 response to stress; GO:0006970 response to osmotic stress; GO:0008152 metabolic process; GO:0009058 biosynthetic process; GO:0009059 macromolecule biosynthetic process; GO:0009250 glucan biosynthetic proces…	GO:0005623 cell; GO:0030288 outer membrane-bounded periplasmic space; GO:0030313 cell envelope; GO:0031975 envelope; GO:0042597 periplasmic space; GO:0044464 cell part;		K03670	mdoG; periplasmic glucans biosynthesis protein
A7ME88	Gluconokinase OS=Cronobacter sakazakii (strain ATCC BAA-894) OX=290339 GN=ESA_04302 PE=3 SV=1	2.002	Up	0.0077009	ESA_04302	GO:0006793 phosphorus metabolic process; GO:0006796 phosphate-containing compound metabolic process; GO:0008152 metabolic process; GO:0009987 cellular process; GO:0016310 phosphorylation; GO:0044237 cellular metabolic process;		GO:0003824 catalytic activity; GO:0016301 kinase activity; GO:0016740 transferase activity; GO:0016772 transferase activity, transferring phosphorus-containing groups; GO:0016773 phosphotransferase activity, alcohol group as acceptor; GO:0046316 gluconokinase activity;	K00851	E2.7.1.12, gntK, idnK; gluconokinase [EC:2.7.1.12]	esa00030 Pentose phosphate pathway - Cronobacter sakazakii ATCC BAA-894; esa01100 Metabolic pathways - Cronobacter sakazakii ATCC BAA-894; esa01110 Biosynthesis of secondary metabolites - Cronobacter sakazakii ATCC BAA-894; esa01120 Microbial metabolism in diverse environments - Cronobacter sakazakii ATCC BAA-894; esa01130 Biosynthesis of antibiotics - Cronobacter sakazakii ATCC BAA-894; esa01200…	PF01202	Shikimate kinase
A7ME95	Pyruvate kinase OS=Cronobacter sakazakii (strain ATCC BAA-894) OX=290339 GN=ESA_01387 PE=3 SV=1	1.969	Up	2.0512e-05	ESA_01387	GO:0005975 carbohydrate metabolic process; GO:0006082 organic acid metabolic process; GO:0006090 pyruvate metabolic process; GO:0006091 generation of precursor metabolites and energy; GO:0006096 glycolytic process; GO:0006139 nucleobase-containing compound metabolic process; GO:0006163 purine nucleotide metabolic process; GO:0006164 purine nucleotide biosynthetic process; GO:0006165 nucleoside di…	GO:0005622 intracellular; GO:0005623 cell; GO:0005737 cytoplasm; GO:0005829 cytosol; GO:0005886 plasma membrane; GO:0016020 membrane; GO:0044424 intracellular part; GO:0044444 cytoplasmic part; GO:0044464 cell part; GO:0071944 cell periphery;	GO:0003824 catalytic activity; GO:0004743 pyruvate kinase activity; GO:0005488 binding; GO:0005515 protein binding; GO:0016740 transferase activity; GO:0016772 transferase activity, transferring phosphorus-containing groups; GO:0016773 phosphotransferase activity, alcohol group as acceptor; GO:0042802 identical protein binding;	K00873	PK, pyk; pyruvate kinase [EC:2.7.1.40]	esa00010 Glycolysis / Gluconeogenesis - Cronobacter sakazakii ATCC BAA-894; esa00230 Purine metabolism - Cronobacter sakazakii ATCC BAA-894; esa00620 Pyruvate metabolism - Cronobacter sakazakii ATCC BAA-894; esa01100 Metabolic pathways - Cronobacter sakazakii ATCC BAA-894; esa01110 Biosynthesis of secondary metabolites - Cronobacter sakazakii ATCC BAA-894; esa01120 Microbial metabolism in diverse…	PF02887	Pyruvate kinase, alpha/beta domain
A7MEB1	Carboxy-S-adenosyl-L-methionine synthase OS=Cronobacter sakazakii (strain ATCC BAA-894) OX=290339 GN=cmoA PE=3 SV=1	1.658	Up	0.0079187	cmoA	GO:0002097 tRNA wobble base modification; GO:0002098 tRNA wobble uridine modification; GO:0006139 nucleobase-containing compound metabolic process; GO:0006396 RNA processing; GO:0006399 tRNA metabolic process; GO:0006400 tRNA modification; GO:0006725 cellular aromatic compound metabolic process; GO:0006807 nitrogen compound metabolic process; GO:0008033 tRNA processing; GO:0008152 metabolic proce…	GO:0005622 intracellular; GO:0005623 cell; GO:0005737 cytoplasm; GO:0005829 cytosol; GO:0044424 intracellular part; GO:0044444 cytoplasmic part; GO:0044464 cell part;		K15256	cmoA; tRNA (cmo5U34)-methyltransferase [EC:2.1.1.-]		PF13649	Methyltransferase domain
A7MEC0	Arginine--tRNA ligase OS=Cronobacter sakazakii (strain ATCC BAA-894) OX=290339 GN=argS PE=3 SV=1	2.028	Up	8.1448e-05	argS	GO:0006082 organic acid metabolic process; GO:0006139 nucleobase-containing compound metabolic process; GO:0006399 tRNA metabolic process; GO:0006412 translation; GO:0006418 tRNA aminoacylation for protein translation; GO:0006420 arginyl-tRNA aminoacylation; GO:0006518 peptide metabolic process; GO:0006520 cellular amino acid metabolic process; GO:0006725 cellular aromatic compound metabolic proc…	GO:0005622 intracellular; GO:0005623 cell; GO:0005737 cytoplasm; GO:0005829 cytosol; GO:0044424 intracellular part; GO:0044444 cytoplasmic part; GO:0044464 cell part;	GO:0003824 catalytic activity; GO:0004812 aminoacyl-tRNA ligase activity; GO:0004814 arginine-tRNA ligase activity; GO:0016874 ligase activity; GO:0016875 ligase activity, forming carbon-oxygen bonds;	K01887	RARS, argS; arginyl-tRNA synthetase [EC:6.1.1.19]	esa00970 Aminoacyl-tRNA biosynthesis - Cronobacter sakazakii ATCC BAA-894;	PF03485; PF05746	Arginyl tRNA synthetase N terminal domain; DALR anticodon binding domain
A7MED0	Protein-glutamate methylesterase/protein-glutamine glutaminase OS=Cronobacter sakazakii (strain ATCC BAA-894) OX=290339 GN=cheB PE=3 SV=1	3.219	Up	0.00082318	cheB	GO:0006464 cellular protein modification process; GO:0006482 protein demethylation; GO:0006807 nitrogen compound metabolic process; GO:0006935 chemotaxis; GO:0008152 metabolic process; GO:0008214 protein dealkylation; GO:0009605 response to external stimulus; GO:0009987 cellular process; GO:0018277 protein deamination; GO:0019538 protein metabolic process; GO:0036211 protein modification process;…	GO:0005622 intracellular; GO:0005623 cell; GO:0005737 cytoplasm; GO:0005829 cytosol; GO:0005886 plasma membrane; GO:0016020 membrane; GO:0044424 intracellular part; GO:0044444 cytoplasmic part; GO:0044464 cell part; GO:0071944 cell periphery;	GO:0003824 catalytic activity; GO:0005488 binding; GO:0005515 protein binding; GO:0008984 protein-glutamate methylesterase activity; GO:0016787 hydrolase activity; GO:0016788 hydrolase activity, acting on ester bonds; GO:0019899 enzyme binding; GO:0051723 protein methylesterase activity; GO:0052689 carboxylic ester hydrolase activity; GO:1990827 deaminase binding;	K03412	cheB; two-component system, chemotaxis family, protein-glutamate methylesterase/glutaminase [EC:3.1.1.61 3.5.1.44]	esa02020 Two-component system - Cronobacter sakazakii ATCC BAA-894; esa02030 Bacterial chemotaxis - Cronobacter sakazakii ATCC BAA-894;	PF00072; PF01339	Response regulator receiver domain; CheB methylesterase
A7MED1	Response regulatory domain-containing protein OS=Cronobacter sakazakii (strain ATCC BAA-894) OX=290339 GN=ESA_01352 PE=4 SV=1	2.003	Up	0.02622	ESA_01352				K03413	cheY; two-component system, chemotaxis family, chemotaxis protein CheY	esa02020 Two-component system - Cronobacter sakazakii ATCC BAA-894; esa02030 Bacterial chemotaxis - Cronobacter sakazakii ATCC BAA-894;	PF00072	Response regulator receiver domain
A7MED4	Flagellar biosynthesis protein FlhA OS=Cronobacter sakazakii (strain ATCC BAA-894) OX=290339 GN=flhA PE=3 SV=1	1.998	Up	0.031356	flhA	GO:0006996 organelle organization; GO:0009987 cellular process; GO:0016043 cellular component organization; GO:0022607 cellular component assembly; GO:0030030 cell projection organization; GO:0030031 cell projection assembly; GO:0044085 cellular component biogenesis; GO:0044780 bacterial-type flagellum assembly; GO:0044781 bacterial-type flagellum organization; GO:0070925 organelle assembly; GO:0…	GO:0005623 cell; GO:0005886 plasma membrane; GO:0016020 membrane; GO:0044464 cell part; GO:0071944 cell periphery;		K02400	flhA; flagellar biosynthesis protein FlhA	esa02040 Flagellar assembly - Cronobacter sakazakii ATCC BAA-894;
A7MED8	Chemotaxis protein CheA(predicted) OS=Cronobacter sakazakii (strain ATCC BAA-894) OX=290339 GN=ESA_01341 PE=4 SV=1	1.783	Up	0.003361	ESA_01341	GO:0000160 phosphorelay signal transduction system; GO:0006464 cellular protein modification process; GO:0006468 protein phosphorylation; GO:0006793 phosphorus metabolic process; GO:0006796 phosphate-containing compound metabolic process; GO:0006807 nitrogen compound metabolic process; GO:0006935 chemotaxis; GO:0007154 cell communication; GO:0007165 signal transduction; GO:0008152 metabolic proce…	GO:0005622 intracellular; GO:0005623 cell; GO:0005737 cytoplasm; GO:0005829 cytosol; GO:0005886 plasma membrane; GO:0016020 membrane; GO:0032991 macromolecular complex; GO:0044424 intracellular part; GO:0044444 cytoplasmic part; GO:0044464 cell part; GO:0071944 cell periphery; GO:0098561 methyl accepting chemotaxis protein complex;	GO:0003824 catalytic activity; GO:0004672 protein kinase activity; GO:0004673 protein histidine kinase activity; GO:0005488 binding; GO:0005515 protein binding; GO:0016301 kinase activity; GO:0016740 transferase activity; GO:0016772 transferase activity, transferring phosphorus-containing groups; GO:0016773 phosphotransferase activity, alcohol group as acceptor; GO:0016775 phosphotransferase acti…	K03407	cheA; two-component system, chemotaxis family, sensor kinase CheA [EC:2.7.13.3]	esa02020 Two-component system - Cronobacter sakazakii ATCC BAA-894; esa02030 Bacterial chemotaxis - Cronobacter sakazakii ATCC BAA-894;	PF09078; PF02895; PF02518; PF01584	CheY binding; Signal transducing histidine kinase, homodimeric domain; Histidine kinase-, DNA gyrase B-, and HSP90-like ATPase; CheW-like domain
A7MEG2	30S ribosomal protein S16 OS=Cronobacter sakazakii (strain ATCC BAA-894) OX=290339 GN=rpsP PE=3 SV=1	2.153	Up	0.00022313	rpsP	GO:0000028 ribosomal small subunit assembly; GO:0006139 nucleobase-containing compound metabolic process; GO:0006259 DNA metabolic process; GO:0006412 translation; GO:0006518 peptide metabolic process; GO:0006725 cellular aromatic compound metabolic process; GO:0006807 nitrogen compound metabolic process; GO:0006996 organelle organization; GO:0008152 metabolic process; GO:0009058 biosynthetic pro…	GO:0005622 intracellular; GO:0005623 cell; GO:0005737 cytoplasm; GO:0005829 cytosol; GO:0005840 ribosome; GO:0005886 plasma membrane; GO:0015935 small ribosomal subunit; GO:0016020 membrane; GO:0022626 cytosolic ribosome; GO:0022627 cytosolic small ribosomal subunit; GO:0032991 macromolecular complex; GO:0043226 organelle; GO:0043228 non-membrane-bounded organelle; GO:0043229 intracellular organe…	GO:0000217 DNA secondary structure binding; GO:0000400 four-way junction DNA binding; GO:0003676 nucleic acid binding; GO:0003677 DNA binding; GO:0003735 structural constituent of ribosome; GO:0003824 catalytic activity; GO:0004518 nuclease activity; GO:0004519 endonuclease activity; GO:0004520 endodeoxyribonuclease activity; GO:0004536 deoxyribonuclease activity; GO:0005198 structural molecule a…	K02959	RP-S16, MRPS16, rpsP; small subunit ribosomal protein S16	esa03010 Ribosome - Cronobacter sakazakii ATCC BAA-894;
A7MEG5	50S ribosomal protein L19 OS=Cronobacter sakazakii (strain ATCC BAA-894) OX=290339 GN=rplS PE=3 SV=1	1.936	Up	0.0139189	rplS	GO:0000027 ribosomal large subunit assembly; GO:0006412 translation; GO:0006518 peptide metabolic process; GO:0006807 nitrogen compound metabolic process; GO:0006996 organelle organization; GO:0008152 metabolic process; GO:0009058 biosynthetic process; GO:0009059 macromolecule biosynthetic process; GO:0009987 cellular process; GO:0010467 gene expression; GO:0016043 cellular component organization…	GO:0005622 intracellular; GO:0005623 cell; GO:0005737 cytoplasm; GO:0005829 cytosol; GO:0005840 ribosome; GO:0005886 plasma membrane; GO:0015934 large ribosomal subunit; GO:0016020 membrane; GO:0022625 cytosolic large ribosomal subunit; GO:0022626 cytosolic ribosome; GO:0032991 macromolecular complex; GO:0043226 organelle; GO:0043228 non-membrane-bounded organelle; GO:0043229 intracellular organe…	GO:0003676 nucleic acid binding; GO:0003723 RNA binding; GO:0003735 structural constituent of ribosome; GO:0005198 structural molecule activity; GO:0005488 binding; GO:0019843 rRNA binding; GO:0070180 large ribosomal subunit rRNA binding; GO:0097159 organic cyclic compound binding; GO:1901363 heterocyclic compound binding;	K02884	RP-L19, MRPL19, rplS; large subunit ribosomal protein L19	esa03010 Ribosome - Cronobacter sakazakii ATCC BAA-894;
A7MEH7	OpuAC domain-containing protein OS=Cronobacter sakazakii (strain ATCC BAA-894) OX=290339 GN=ESA_00587 PE=4 SV=1	2.204	Up	0.00029591	ESA_00587	GO:0006810 transport; GO:0006811 ion transport; GO:0006812 cation transport; GO:0006950 response to stress; GO:0006970 response to osmotic stress; GO:0006972 hyperosmotic response; GO:0009628 response to abiotic stimulus; GO:0015695 organic cation transport; GO:0015696 ammonium transport; GO:0015697 quaternary ammonium group transport; GO:0015838 amino-acid betaine transport; GO:0031460 glycine b…	GO:0005623 cell; GO:0030288 outer membrane-bounded periplasmic space; GO:0030313 cell envelope; GO:0031975 envelope; GO:0042597 periplasmic space; GO:0044464 cell part;	GO:0005488 binding; GO:0050997 quaternary ammonium group binding;	K02002	proX; glycine betaine/proline transport system substrate-binding protein	esa02010 ABC transporters - Cronobacter sakazakii ATCC BAA-894;
A7MEI1	N-acetyltransferase domain-containing protein OS=Cronobacter sakazakii (strain ATCC BAA-894) OX=290339 GN=ESA_01749 PE=4 SV=1	2.031	Up	0.0037427	ESA_01749	GO:0006576 cellular biogenic amine metabolic process; GO:0006595 polyamine metabolic process; GO:0006598 polyamine catabolic process; GO:0006807 nitrogen compound metabolic process; GO:0008152 metabolic process; GO:0009056 catabolic process; GO:0009308 amine metabolic process; GO:0009310 amine catabolic process; GO:0009987 cellular process; GO:0016043 cellular component organization; GO:0022607 c…		GO:0000287 magnesium ion binding; GO:0003824 catalytic activity; GO:0004145 diamine N-acetyltransferase activity; GO:0005488 binding; GO:0005515 protein binding; GO:0008080 N-acetyltransferase activity; GO:0016407 acetyltransferase activity; GO:0016410 N-acyltransferase activity; GO:0016740 transferase activity; GO:0016746 transferase activity, transferring acyl groups; GO:0016747 transferase act…	K00657	speG, SAT; diamine N-acetyltransferase [EC:2.3.1.57]	esa00330 Arginine and proline metabolism - Cronobacter sakazakii ATCC BAA-894; esa01100 Metabolic pathways - Cronobacter sakazakii ATCC BAA-894;	PF13302	Acetyltransferase (GNAT) domain
A7MEI6	Fructuronate reductase(predicted) OS=Cronobacter sakazakii (strain ATCC BAA-894) OX=290339 GN=ESA_01754 PE=3 SV=1	4.431	Up	1.1127e-06	ESA_01754	GO:0008152 metabolic process; GO:0055114 oxidation-reduction process;	GO:0005622 intracellular; GO:0005623 cell; GO:0005737 cytoplasm; GO:0044424 intracellular part; GO:0044464 cell part;	GO:0003824 catalytic activity; GO:0016491 oxidoreductase activity; GO:0016614 oxidoreductase activity, acting on CH-OH group of donors; GO:0016616 oxidoreductase activity, acting on the CH-OH group of donors, NAD or NADP as acceptor;	K00040	uxuB; fructuronate reductase [EC:1.1.1.57]	esa00040 Pentose and glucuronate interconversions - Cronobacter sakazakii ATCC BAA-894; esa01100 Metabolic pathways - Cronobacter sakazakii ATCC BAA-894;	PF01232; PF08125	Mannitol dehydrogenase Rossmann domain; Mannitol dehydrogenase C-terminal domain
A7MEI7	Putative selenium delivery protein YdfZ(predicted) OS=Cronobacter sakazakii (strain ATCC BAA-894) OX=290339 GN=ESA_01755 PE=4 SV=1	3.482	Up	9.9366e-05	ESA_01755
A7MEJ8	FMN-dependent NADH-azoreductase OS=Cronobacter sakazakii (strain ATCC BAA-894) OX=290339 GN=azoR PE=3 SV=1	2.264	Up	0.0101364	azoR	GO:0006950 response to stress; GO:0006979 response to oxidative stress; GO:0008152 metabolic process; GO:0050896 response to stimulus; GO:0055114 oxidation-reduction process;	GO:0005622 intracellular; GO:0005623 cell; GO:0005737 cytoplasm; GO:0005829 cytosol; GO:0044424 intracellular part; GO:0044444 cytoplasmic part; GO:0044464 cell part;	GO:0000166 nucleotide binding; GO:0003824 catalytic activity; GO:0005488 binding; GO:0010181 FMN binding; GO:0016491 oxidoreductase activity; GO:0016651 oxidoreductase activity, acting on NAD(P)H; GO:0016655 oxidoreductase activity, acting on NAD(P)H, quinone or similar compound as acceptor; GO:0016661 oxidoreductase activity, acting on other nitrogenous compounds as donors; GO:0032553 ribonucleo…	K01118	acpD, azoR; FMN-dependent NADH-azoreductase [EC:1.7.-.-]		PF02525	Flavodoxin-like fold
A7MEN0	Sigma factor-binding protein Crl OS=Cronobacter sakazakii (strain ATCC BAA-894) OX=290339 GN=crl PE=3 SV=1	2.003	Up	0.0043554	crl	GO:0006355 regulation of transcription, DNA-templated; GO:0009889 regulation of biosynthetic process; GO:0009891 positive regulation of biosynthetic process; GO:0009893 positive regulation of metabolic process; GO:0010468 regulation of gene expression; GO:0010556 regulation of macromolecule biosynthetic process; GO:0010557 positive regulation of macromolecule biosynthetic process; GO:0010604 posi…	GO:0005622 intracellular; GO:0005623 cell; GO:0005737 cytoplasm; GO:0005829 cytosol; GO:0044424 intracellular part; GO:0044444 cytoplasmic part; GO:0044464 cell part;	GO:0003700 transcription factor activity, sequence-specific DNA binding;	K11926	crl; sigma factor-binding protein Crl
A7MEN2	Xanthine phosphoribosyltransferase OS=Cronobacter sakazakii (strain ATCC BAA-894) OX=290339 GN=gpt PE=3 SV=1	1.641	Up	0.00182148	gpt	GO:0006139 nucleobase-containing compound metabolic process; GO:0006163 purine nucleotide metabolic process; GO:0006164 purine nucleotide biosynthetic process; GO:0006166 purine ribonucleoside salvage; GO:0006177 GMP biosynthetic process; GO:0006188 IMP biosynthetic process; GO:0006725 cellular aromatic compound metabolic process; GO:0006753 nucleoside phosphate metabolic process; GO:0006793 phos…	GO:0005622 intracellular; GO:0005623 cell; GO:0005737 cytoplasm; GO:0005829 cytosol; GO:0044424 intracellular part; GO:0044444 cytoplasmic part; GO:0044464 cell part;	GO:0000310 xanthine phosphoribosyltransferase activity; GO:0003824 catalytic activity; GO:0004422 hypoxanthine phosphoribosyltransferase activity; GO:0016740 transferase activity; GO:0016757 transferase activity, transferring glycosyl groups; GO:0016763 transferase activity, transferring pentosyl groups;	K00769	gpt; xanthine phosphoribosyltransferase [EC:2.4.2.22]	esa00230 Purine metabolism - Cronobacter sakazakii ATCC BAA-894; esa01100 Metabolic pathways - Cronobacter sakazakii ATCC BAA-894; esa01110 Biosynthesis of secondary metabolites - Cronobacter sakazakii ATCC BAA-894;	PF00156	Phosphoribosyl transferase domain
A7MEQ6	Translation initiation factor IF-1 OS=Cronobacter sakazakii (strain ATCC BAA-894) OX=290339 GN=infA PE=3 SV=1	4.698	Up	0.00069815	infA	GO:0006412 translation; GO:0006413 translational initiation; GO:0006518 peptide metabolic process; GO:0006807 nitrogen compound metabolic process; GO:0008152 metabolic process; GO:0009058 biosynthetic process; GO:0009059 macromolecule biosynthetic process; GO:0009987 cellular process; GO:0010467 gene expression; GO:0019538 protein metabolic process; GO:0034641 cellular nitrogen compound metabolic…	GO:0005622 intracellular; GO:0005623 cell; GO:0005737 cytoplasm; GO:0005829 cytosol; GO:0044424 intracellular part; GO:0044444 cytoplasmic part; GO:0044464 cell part;	GO:0003676 nucleic acid binding; GO:0003723 RNA binding; GO:0003743 translation initiation factor activity; GO:0005488 binding; GO:0008135 translation factor activity, RNA binding; GO:0043021 ribonucleoprotein complex binding; GO:0043022 ribosome binding; GO:0044877 macromolecular complex binding; GO:0097159 organic cyclic compound binding; GO:1901363 heterocyclic compound binding;	K02518	infA; translation initiation factor IF-1		PF01176	Translation initiation factor 1A / IF-1
A7MEQ7	ATP-dependent Clp protease ATP-binding subunit ClpA(predicted) OS=Cronobacter sakazakii (strain ATCC BAA-894) OX=290339 GN=ESA_02456 PE=3 SV=1	2.05	Up	0.00045702	ESA_02456	GO:0006508 proteolysis; GO:0006807 nitrogen compound metabolic process; GO:0006950 response to stress; GO:0006979 response to oxidative stress; GO:0008152 metabolic process; GO:0009987 cellular process; GO:0019538 protein metabolic process; GO:0043170 macromolecule metabolic process; GO:0043335 protein unfolding; GO:0044238 primary metabolic process; GO:0050896 response to stimulus; GO:0071704 or…	GO:0005622 intracellular; GO:0005623 cell; GO:0005737 cytoplasm; GO:0005829 cytosol; GO:0044424 intracellular part; GO:0044444 cytoplasmic part; GO:0044464 cell part;	GO:0000166 nucleotide binding; GO:0003824 catalytic activity; GO:0004176 ATP-dependent peptidase activity; GO:0005488 binding; GO:0005524 ATP binding; GO:0008144 drug binding; GO:0008233 peptidase activity; GO:0016462 pyrophosphatase activity; GO:0016787 hydrolase activity; GO:0016817 hydrolase activity, acting on acid anhydrides; GO:0016818 hydrolase activity, acting on acid anhydrides, in phosp…	K03694	clpA; ATP-dependent Clp protease ATP-binding subunit ClpA		PF00004; PF07724; PF10431	ATPase family associated with various cellular activities (AAA); AAA domain (Cdc48 subfamily); C-terminal, D2-small domain, of ClpB protein
A7MER7	Serine--tRNA ligase OS=Cronobacter sakazakii (strain ATCC BAA-894) OX=290339 GN=serS PE=3 SV=1	1.712	Up	0.00023657	serS	GO:0006082 organic acid metabolic process; GO:0006139 nucleobase-containing compound metabolic process; GO:0006399 tRNA metabolic process; GO:0006412 translation; GO:0006418 tRNA aminoacylation for protein translation; GO:0006434 seryl-tRNA aminoacylation; GO:0006518 peptide metabolic process; GO:0006520 cellular amino acid metabolic process; GO:0006725 cellular aromatic compound metabolic proces…	GO:0005622 intracellular; GO:0005623 cell; GO:0005737 cytoplasm; GO:0005829 cytosol; GO:0044424 intracellular part; GO:0044444 cytoplasmic part; GO:0044464 cell part;	GO:0000287 magnesium ion binding; GO:0003824 catalytic activity; GO:0004812 aminoacyl-tRNA ligase activity; GO:0004828 serine-tRNA ligase activity; GO:0005488 binding; GO:0005515 protein binding; GO:0016874 ligase activity; GO:0016875 ligase activity, forming carbon-oxygen bonds; GO:0042802 identical protein binding; GO:0043167 ion binding; GO:0043169 cation binding; GO:0046872 metal ion binding;	K01875	SARS, serS; seryl-tRNA synthetase [EC:6.1.1.11]	esa00970 Aminoacyl-tRNA biosynthesis - Cronobacter sakazakii ATCC BAA-894;	PF02403; PF00587	Seryl-tRNA synthetase N-terminal domain; tRNA synthetase class II core domain (G, H, P, S and T)
A7MES0	FtsK domain-containing protein OS=Cronobacter sakazakii (strain ATCC BAA-894) OX=290339 GN=ESA_02449 PE=3 SV=1	2.006	Up	0.0030387	ESA_02449	GO:0000920 cell separation after cytokinesis; GO:0006355 regulation of transcription, DNA-templated; GO:0006950 response to stress; GO:0006970 response to osmotic stress; GO:0007059 chromosome segregation; GO:0009628 response to abiotic stimulus; GO:0009651 response to salt stress; GO:0009889 regulation of biosynthetic process; GO:0009891 positive regulation of biosynthetic process; GO:0009893 po…	GO:0005623 cell; GO:0005886 plasma membrane; GO:0005887 integral component of plasma membrane; GO:0016020 membrane; GO:0016021 integral component of membrane; GO:0031224 intrinsic component of membrane; GO:0031226 intrinsic component of plasma membrane; GO:0044425 membrane part; GO:0044459 plasma membrane part; GO:0044464 cell part; GO:0071944 cell periphery;	GO:0003676 nucleic acid binding; GO:0003677 DNA binding; GO:0003824 catalytic activity; GO:0005488 binding; GO:0005515 protein binding; GO:0008094 DNA-dependent ATPase activity; GO:0015616 DNA translocase activity; GO:0016462 pyrophosphatase activity; GO:0016787 hydrolase activity; GO:0016817 hydrolase activity, acting on acid anhydrides; GO:0016818 hydrolase activity, acting on acid anhydrides, …	K03466	ftsK, spoIIIE; DNA segregation ATPase FtsK/SpoIIIE, S-DNA-T family		PF13491; PF01580; PF09397	Domain of unknown function (DUF4117); FtsK/SpoIIIE family; Ftsk gamma domain
A7MES2	Thioredoxin reductase OS=Cronobacter sakazakii (strain ATCC BAA-894) OX=290339 GN=ESA_02451 PE=3 SV=1	2.185	Up	0.00067643	ESA_02451	GO:0001666 response to hypoxia; GO:0006950 response to stress; GO:0008152 metabolic process; GO:0009628 response to abiotic stimulus; GO:0009636 response to toxic substance; GO:0009987 cellular process; GO:0019725 cellular homeostasis; GO:0036293 response to decreased oxygen levels; GO:0040007 growth; GO:0042221 response to chemical; GO:0042592 homeostatic process; GO:0045454 cell redox homeostas…	GO:0005622 intracellular; GO:0005623 cell; GO:0005737 cytoplasm; GO:0005829 cytosol; GO:0044424 intracellular part; GO:0044444 cytoplasmic part; GO:0044464 cell part;	GO:0000166 nucleotide binding; GO:0003824 catalytic activity; GO:0004791 thioredoxin-disulfide reductase activity; GO:0005488 binding; GO:0015035 protein disulfide oxidoreductase activity; GO:0015036 disulfide oxidoreductase activity; GO:0016209 antioxidant activity; GO:0016491 oxidoreductase activity; GO:0016651 oxidoreductase activity, acting on NAD(P)H; GO:0016667 oxidoreductase activity, acti…	K00384	trxB, TRR; thioredoxin reductase (NADPH) [EC:1.8.1.9]	esa00450 Selenocompound metabolism - Cronobacter sakazakii ATCC BAA-894;	PF07992	Pyridine nucleotide-disulphide oxidoreductase
A7MES7	3-phosphoshikimate 1-carboxyvinyltransferase OS=Cronobacter sakazakii (strain ATCC BAA-894) OX=290339 GN=aroA PE=3 SV=1	1.791	Up	0.00110241	aroA	GO:0006082 organic acid metabolic process; GO:0008152 metabolic process; GO:0009058 biosynthetic process; GO:0009423 chorismate biosynthetic process; GO:0009987 cellular process; GO:0016053 organic acid biosynthetic process; GO:0019752 carboxylic acid metabolic process; GO:0043436 oxoacid metabolic process; GO:0043648 dicarboxylic acid metabolic process; GO:0043650 dicarboxylic acid biosynthetic …	GO:0005622 intracellular; GO:0005623 cell; GO:0005737 cytoplasm; GO:0005829 cytosol; GO:0044424 intracellular part; GO:0044444 cytoplasmic part; GO:0044464 cell part;	GO:0003824 catalytic activity; GO:0003866 3-phosphoshikimate 1-carboxyvinyltransferase activity; GO:0016740 transferase activity; GO:0016765 transferase activity, transferring alkyl or aryl (other than methyl) groups;	K00800	aroA; 3-phosphoshikimate 1-carboxyvinyltransferase [EC:2.5.1.19]	esa00400 Phenylalanine, tyrosine and tryptophan biosynthesis - Cronobacter sakazakii ATCC BAA-894; esa01100 Metabolic pathways - Cronobacter sakazakii ATCC BAA-894; esa01110 Biosynthesis of secondary metabolites - Cronobacter sakazakii ATCC BAA-894; esa01130 Biosynthesis of antibiotics - Cronobacter sakazakii ATCC BAA-894; esa01230 Biosynthesis of amino acids - Cronobacter sakazakii ATCC BAA-894;
A7MEU2	30S ribosomal protein S1 OS=Cronobacter sakazakii (strain ATCC BAA-894) OX=290339 GN=ESA_02433 PE=3 SV=1	1.868	Up	4.4545e-06	ESA_02433	GO:0000028 ribosomal small subunit assembly; GO:0006412 translation; GO:0006417 regulation of translation; GO:0006518 peptide metabolic process; GO:0006807 nitrogen compound metabolic process; GO:0006996 organelle organization; GO:0008152 metabolic process; GO:0009058 biosynthetic process; GO:0009059 macromolecule biosynthetic process; GO:0009889 regulation of biosynthetic process; GO:0009890 neg…	GO:0005622 intracellular; GO:0005623 cell; GO:0005737 cytoplasm; GO:0005829 cytosol; GO:0005840 ribosome; GO:0015935 small ribosomal subunit; GO:0022626 cytosolic ribosome; GO:0022627 cytosolic small ribosomal subunit; GO:0032991 macromolecular complex; GO:0043226 organelle; GO:0043228 non-membrane-bounded organelle; GO:0043229 intracellular organelle; GO:0043232 intracellular non-membrane-bounde…	GO:0003676 nucleic acid binding; GO:0003723 RNA binding; GO:0003729 mRNA binding; GO:0003735 structural constituent of ribosome; GO:0005198 structural molecule activity; GO:0005488 binding; GO:0097159 organic cyclic compound binding; GO:1901363 heterocyclic compound binding;	K02945	RP-S1, rpsA; small subunit ribosomal protein S1	esa03010 Ribosome - Cronobacter sakazakii ATCC BAA-894;	PF00575	S1 RNA binding domain
A7MEV1	3-deoxy-manno-octulosonate cytidylyltransferase OS=Cronobacter sakazakii (strain ATCC BAA-894) OX=290339 GN=kdsB PE=3 SV=1	1.55	Up	0.00183574	kdsB	GO:0000271 polysaccharide biosynthetic process; GO:0005975 carbohydrate metabolic process; GO:0005976 polysaccharide metabolic process; GO:0005996 monosaccharide metabolic process; GO:0006082 organic acid metabolic process; GO:0006629 lipid metabolic process; GO:0008152 metabolic process; GO:0008610 lipid biosynthetic process; GO:0008653 lipopolysaccharide metabolic process; GO:0009058 biosynthet…	GO:0005622 intracellular; GO:0005623 cell; GO:0005737 cytoplasm; GO:0005829 cytosol; GO:0044424 intracellular part; GO:0044444 cytoplasmic part; GO:0044464 cell part;	GO:0000287 magnesium ion binding; GO:0003824 catalytic activity; GO:0005488 binding; GO:0008690 3-deoxy-manno-octulosonate cytidylyltransferase activity; GO:0016740 transferase activity; GO:0016772 transferase activity, transferring phosphorus-containing groups; GO:0016779 nucleotidyltransferase activity; GO:0043167 ion binding; GO:0043169 cation binding; GO:0046872 metal ion binding; GO:0070567 …	K00979	kdsB; 3-deoxy-manno-octulosonate cytidylyltransferase (CMP-KDO synthetase) [EC:2.7.7.38]	esa00540 Lipopolysaccharide biosynthesis - Cronobacter sakazakii ATCC BAA-894; esa01100 Metabolic pathways - Cronobacter sakazakii ATCC BAA-894;
A7MEV6	Lactamase_B domain-containing protein OS=Cronobacter sakazakii (strain ATCC BAA-894) OX=290339 GN=ESA_02415 PE=4 SV=1	2.338	Up	0.00069905	ESA_02415	GO:0006081 cellular aldehyde metabolic process; GO:0006082 organic acid metabolic process; GO:0006089 lactate metabolic process; GO:0008152 metabolic process; GO:0009056 catabolic process; GO:0009438 methylglyoxal metabolic process; GO:0009987 cellular process; GO:0019243 methylglyoxal catabolic process to D-lactate via S-lactoyl-glutathione; GO:0019752 carboxylic acid metabolic process; GO:00327…	GO:0005622 intracellular; GO:0005623 cell; GO:0005737 cytoplasm; GO:0005829 cytosol; GO:0044424 intracellular part; GO:0044444 cytoplasmic part; GO:0044464 cell part;	GO:0003824 catalytic activity; GO:0004416 hydroxyacylglutathione hydrolase activity; GO:0016787 hydrolase activity; GO:0016788 hydrolase activity, acting on ester bonds; GO:0016790 thiolester hydrolase activity;	K01069	gloB, HAGH; hydroxyacylglutathione hydrolase [EC:3.1.2.6]	esa00620 Pyruvate metabolism - Cronobacter sakazakii ATCC BAA-894; esa01100 Metabolic pathways - Cronobacter sakazakii ATCC BAA-894;	PF00753	Metallo-beta-lactamase superfamily
A7MEX0	3-hydroxydecanoyl-[acyl-carrier-protein] dehydratase OS=Cronobacter sakazakii (strain ATCC BAA-894) OX=290339 GN=fabA PE=3 SV=1	1.526	Up	0.00151646	fabA	GO:0006082 organic acid metabolic process; GO:0006629 lipid metabolic process; GO:0006631 fatty acid metabolic process; GO:0006633 fatty acid biosynthetic process; GO:0008152 metabolic process; GO:0008610 lipid biosynthetic process; GO:0009058 biosynthetic process; GO:0009987 cellular process; GO:0016053 organic acid biosynthetic process; GO:0019752 carboxylic acid metabolic process; GO:0032787 m…	GO:0005622 intracellular; GO:0005623 cell; GO:0005737 cytoplasm; GO:0005829 cytosol; GO:0044424 intracellular part; GO:0044444 cytoplasmic part; GO:0044464 cell part;	GO:0003824 catalytic activity; GO:0008693 3-hydroxydecanoyl-[acyl-carrier-protein] dehydratase activity; GO:0016829 lyase activity; GO:0016835 carbon-oxygen lyase activity; GO:0016836 hydro-lyase activity; GO:0016853 isomerase activity; GO:0016860 intramolecular oxidoreductase activity; GO:0016863 intramolecular oxidoreductase activity, transposing C=C bonds; GO:0019171 3-hydroxyacyl-[acyl-carrie…	K01716	fabA; 3-hydroxyacyl-[acyl-carrier protein] dehydratase / trans-2-decenoyl-[acyl-carrier protein] isomerase [EC:4.2.1.59 5.3.3.14]	esa00061 Fatty acid biosynthesis - Cronobacter sakazakii ATCC BAA-894; esa01100 Metabolic pathways - Cronobacter sakazakii ATCC BAA-894; esa01212 Fatty acid metabolism - Cronobacter sakazakii ATCC BAA-894;	PF07977	FabA-like domain
A7MEZ2	Flavin_Reduct domain-containing protein OS=Cronobacter sakazakii (strain ATCC BAA-894) OX=290339 GN=ESA_02534 PE=4 SV=1	1.667	Up	0.038504	ESA_02534							PF01613	Flavin reductase like domain
A7MEZ5	L,D-transpeptidase(predicted) OS=Cronobacter sakazakii (strain ATCC BAA-894) OX=290339 GN=ESA_02518 PE=4 SV=1	2.866	Up	0.00029659	ESA_02518	GO:0000270 peptidoglycan metabolic process; GO:0006022 aminoglycan metabolic process; GO:0006023 aminoglycan biosynthetic process; GO:0006024 glycosaminoglycan biosynthetic process; GO:0006508 proteolysis; GO:0006807 nitrogen compound metabolic process; GO:0008152 metabolic process; GO:0009058 biosynthetic process; GO:0009059 macromolecule biosynthetic process; GO:0009252 peptidoglycan biosynthet…	GO:0005623 cell; GO:0042597 periplasmic space; GO:0044464 cell part;	GO:0003824 catalytic activity; GO:0004180 carboxypeptidase activity; GO:0004185 serine-type carboxypeptidase activity; GO:0008233 peptidase activity; GO:0008234 cysteine-type peptidase activity; GO:0008236 serine-type peptidase activity; GO:0008238 exopeptidase activity; GO:0016740 transferase activity; GO:0016746 transferase activity, transferring acyl groups; GO:0016755 transferase activity, tr…	K19235	ybiS; L,D-transpeptidase YbiS		PF03734	L,D-transpeptidase catalytic domain
A7MF43	Arginine-binding periplasmic protein 1(predicted) OS=Cronobacter sakazakii (strain ATCC BAA-894) OX=290339 GN=ESA_02473 PE=3 SV=1	1.7	Up	0.00151801	ESA_02473		GO:0005623 cell; GO:0030288 outer membrane-bounded periplasmic space; GO:0030313 cell envelope; GO:0031975 envelope; GO:0042597 periplasmic space; GO:0044464 cell part;		K09997	artI; arginine transport system substrate-binding protein	esa02010 ABC transporters - Cronobacter sakazakii ATCC BAA-894;	PF00497	Bacterial extracellular solute-binding proteins, family 3
A7MF47	Arginine ABC transporter substrate-binding protein(predicted) OS=Cronobacter sakazakii (strain ATCC BAA-894) OX=290339 GN=ESA_02477 PE=3 SV=1	2.222	Up	4.4414e-05	ESA_02477	GO:0003333 amino acid transmembrane transport; GO:0006810 transport; GO:0006811 ion transport; GO:0006812 cation transport; GO:0006820 anion transport; GO:0006855 drug transmembrane transport; GO:0006865 amino acid transport; GO:0015711 organic anion transport; GO:0015802 basic amino acid transport; GO:0015807 L-amino acid transport; GO:0015809 arginine transport; GO:0015849 organic acid transpor…	GO:0005623 cell; GO:0030288 outer membrane-bounded periplasmic space; GO:0030313 cell envelope; GO:0031975 envelope; GO:0042597 periplasmic space; GO:0044464 cell part;	GO:0005488 binding; GO:0016597 amino acid binding; GO:0031406 carboxylic acid binding; GO:0034618 arginine binding; GO:0036094 small molecule binding; GO:0043167 ion binding; GO:0043168 anion binding; GO:0043169 cation binding; GO:0043177 organic acid binding;	K09996	artJ; arginine transport system substrate-binding protein	esa02010 ABC transporters - Cronobacter sakazakii ATCC BAA-894;	PF00497	Bacterial extracellular solute-binding proteins, family 3
A7MF65	Gln-synt_C domain-containing protein OS=Cronobacter sakazakii (strain ATCC BAA-894) OX=290339 GN=ESA_02078 PE=3 SV=1	2.394	Up	0.00026098	ESA_02078	GO:0006576 cellular biogenic amine metabolic process; GO:0006595 polyamine metabolic process; GO:0006598 polyamine catabolic process; GO:0006807 nitrogen compound metabolic process; GO:0008152 metabolic process; GO:0009056 catabolic process; GO:0009308 amine metabolic process; GO:0009310 amine catabolic process; GO:0009445 putrescine metabolic process; GO:0009447 putrescine catabolic process; GO:…		GO:0003824 catalytic activity; GO:0016874 ligase activity; GO:0016879 ligase activity, forming carbon-nitrogen bonds; GO:0016880 acid-ammonia (or amide) ligase activity; GO:0034024 glutamate-putrescine ligase activity;	K09470	puuA; gamma-glutamylputrescine synthase [EC:6.3.1.11]	esa00330 Arginine and proline metabolism - Cronobacter sakazakii ATCC BAA-894; esa01100 Metabolic pathways - Cronobacter sakazakii ATCC BAA-894;	PF00120	Glutamine synthetase, catalytic domain
A7MF67	HTH cro/C1-type domain-containing protein OS=Cronobacter sakazakii (strain ATCC BAA-894) OX=290339 GN=ESA_02080 PE=4 SV=1	2.239	Up	0.0139387	ESA_02080	GO:0006139 nucleobase-containing compound metabolic process; GO:0006351 transcription, DNA-templated; GO:0006725 cellular aromatic compound metabolic process; GO:0006807 nitrogen compound metabolic process; GO:0008152 metabolic process; GO:0009058 biosynthetic process; GO:0009059 macromolecule biosynthetic process; GO:0009987 cellular process; GO:0010467 gene expression; GO:0016070 RNA metabolic …		GO:0003676 nucleic acid binding; GO:0003677 DNA binding; GO:0005488 binding; GO:0097159 organic cyclic compound binding; GO:1901363 heterocyclic compound binding;	K14056	puuR; HTH-type transcriptional regulator, repressor for puuD		PF01381; PF07883	Helix-turn-helix; Cupin domain
A7MF69	Aldedh domain-containing protein OS=Cronobacter sakazakii (strain ATCC BAA-894) OX=290339 GN=ESA_02082 PE=3 SV=1	2.556	Up	0.0003572	ESA_02082	GO:0006576 cellular biogenic amine metabolic process; GO:0006595 polyamine metabolic process; GO:0006598 polyamine catabolic process; GO:0006807 nitrogen compound metabolic process; GO:0008152 metabolic process; GO:0009056 catabolic process; GO:0009308 amine metabolic process; GO:0009310 amine catabolic process; GO:0009445 putrescine metabolic process; GO:0009447 putrescine catabolic process; GO:…		GO:0003824 catalytic activity; GO:0004030 aldehyde dehydrogenase [NAD(P)+] activity; GO:0016491 oxidoreductase activity; GO:0016620 oxidoreductase activity, acting on the aldehyde or oxo group of donors, NAD or NADP as acceptor; GO:0016903 oxidoreductase activity, acting on the aldehyde or oxo group of donors;	K09472	puuC, aldH; 4-(gamma-glutamylamino)butanal dehydrogenase [EC:1.2.1.99]	esa00330 Arginine and proline metabolism - Cronobacter sakazakii ATCC BAA-894; esa01100 Metabolic pathways - Cronobacter sakazakii ATCC BAA-894;
A7MF70	DAO domain-containing protein OS=Cronobacter sakazakii (strain ATCC BAA-894) OX=290339 GN=ESA_02083 PE=4 SV=1	2.511	Up	0.000143094	ESA_02083	GO:0008152 metabolic process; GO:0055114 oxidation-reduction process;	GO:0005622 intracellular; GO:0005623 cell; GO:0005737 cytoplasm; GO:0044424 intracellular part; GO:0044464 cell part;	GO:0003824 catalytic activity; GO:0016491 oxidoreductase activity;	K09471	puuB, ordL; gamma-glutamylputrescine oxidase [EC:1.4.3.-]	esa00330 Arginine and proline metabolism - Cronobacter sakazakii ATCC BAA-894; esa01100 Metabolic pathways - Cronobacter sakazakii ATCC BAA-894;	PF01266	FAD dependent oxidoreductase
A7MF98	4Fe-4S Mo/W bis-MGD-type domain-containing protein OS=Cronobacter sakazakii (strain ATCC BAA-894) OX=290339 GN=ESA_02058 PE=3 SV=1	3.964	Up	0.00021779	ESA_02058				K22015	fdhF; formate dehydrogenase (acceptor) [EC:1.17.99.7]		PF04879; PF01568	Molybdopterin oxidoreductase Fe4S4 domain; Molydopterin dinucleotide binding domain
A7MFA7	NAD/NADP-dependent betaine aldehyde dehydrogenase OS=Cronobacter sakazakii (strain ATCC BAA-894) OX=290339 GN=betB PE=3 SV=1	2.488	Up	0.00039945	betB	GO:0001505 regulation of neurotransmitter levels; GO:0006575 cellular modified amino acid metabolic process; GO:0006577 amino-acid betaine metabolic process; GO:0006578 amino-acid betaine biosynthetic process; GO:0006807 nitrogen compound metabolic process; GO:0006950 response to stress; GO:0006970 response to osmotic stress; GO:0008152 metabolic process; GO:0009058 biosynthetic process; GO:00093…	GO:0005622 intracellular; GO:0005623 cell; GO:0005737 cytoplasm; GO:0005829 cytosol; GO:0044424 intracellular part; GO:0044444 cytoplasmic part; GO:0044464 cell part;	GO:0003824 catalytic activity; GO:0004029 aldehyde dehydrogenase (NAD) activity; GO:0005488 binding; GO:0005515 protein binding; GO:0008802 betaine-aldehyde dehydrogenase activity; GO:0016491 oxidoreductase activity; GO:0016620 oxidoreductase activity, acting on the aldehyde or oxo group of donors, NAD or NADP as acceptor; GO:0016903 oxidoreductase activity, acting on the aldehyde or oxo group of…	K00130	betB, gbsA; betaine-aldehyde dehydrogenase [EC:1.2.1.8]	esa00260 Glycine, serine and threonine metabolism - Cronobacter sakazakii ATCC BAA-894; esa01100 Metabolic pathways - Cronobacter sakazakii ATCC BAA-894;
A7MFA8	Oxygen-dependent choline dehydrogenase OS=Cronobacter sakazakii (strain ATCC BAA-894) OX=290339 GN=betA PE=3 SV=1	2.21	Up	0.0055958	betA	GO:0001505 regulation of neurotransmitter levels; GO:0006091 generation of precursor metabolites and energy; GO:0006113 fermentation; GO:0006575 cellular modified amino acid metabolic process; GO:0006577 amino-acid betaine metabolic process; GO:0006578 amino-acid betaine biosynthetic process; GO:0006807 nitrogen compound metabolic process; GO:0006950 response to stress; GO:0006970 response to osm…	GO:0016020 membrane;	GO:0003824 catalytic activity; GO:0008812 choline dehydrogenase activity; GO:0016491 oxidoreductase activity; GO:0016614 oxidoreductase activity, acting on CH-OH group of donors;	K00108	betA, CHDH; choline dehydrogenase [EC:1.1.99.1]	esa00260 Glycine, serine and threonine metabolism - Cronobacter sakazakii ATCC BAA-894; esa01100 Metabolic pathways - Cronobacter sakazakii ATCC BAA-894;	PF00732; PF05199	GMC oxidoreductase; GMC oxidoreductase
A7MFC0	6-phospho-beta-glucosidase(predicted) OS=Cronobacter sakazakii (strain ATCC BAA-894) OX=290339 GN=ESA_02024 PE=3 SV=1	1.789	Up	0.0111206	ESA_02024				K01223	E3.2.1.86B, bglA; 6-phospho-beta-glucosidase [EC:3.2.1.86]	esa00010 Glycolysis / Gluconeogenesis - Cronobacter sakazakii ATCC BAA-894; esa00500 Starch and sucrose metabolism - Cronobacter sakazakii ATCC BAA-894;	PF00232	Glycosyl hydrolase family 1
A7MFG6	Riboflavin biosynthesis protein RibD OS=Cronobacter sakazakii (strain ATCC BAA-894) OX=290339 GN=ESA_02888 PE=3 SV=1	1.771	Up	0.0022417	ESA_02888	GO:0006139 nucleobase-containing compound metabolic process; GO:0006725 cellular aromatic compound metabolic process; GO:0006766 vitamin metabolic process; GO:0006767 water-soluble vitamin metabolic process; GO:0006771 riboflavin metabolic process; GO:0006807 nitrogen compound metabolic process; GO:0008152 metabolic process; GO:0009058 biosynthetic process; GO:0009110 vitamin biosynthetic process…		GO:0000166 nucleotide binding; GO:0003824 catalytic activity; GO:0005488 binding; GO:0008703 5-amino-6-(5-phosphoribosylamino)uracil reductase activity; GO:0008835 diaminohydroxyphosphoribosylaminopyrimidine deaminase activity; GO:0016491 oxidoreductase activity; GO:0016614 oxidoreductase activity, acting on CH-OH group of donors; GO:0016616 oxidoreductase activity, acting on the CH-OH group of d…	K11752	ribD; diaminohydroxyphosphoribosylaminopyrimidine deaminase / 5-amino-6-(5-phosphoribosylamino)uracil reductase [EC:3.5.4.26 1.1.1.193]	esa00740 Riboflavin metabolism - Cronobacter sakazakii ATCC BAA-894; esa01100 Metabolic pathways - Cronobacter sakazakii ATCC BAA-894; esa01110 Biosynthesis of secondary metabolites - Cronobacter sakazakii ATCC BAA-894; esa02024 Quorum sensing - Cronobacter sakazakii ATCC BAA-894;
A7MFH3	tRNA sulfurtransferase OS=Cronobacter sakazakii (strain ATCC BAA-894) OX=290339 GN=thiI PE=3 SV=1	1.724	Up	0.003124	thiI	GO:0002937 tRNA 4-thiouridine biosynthesis; GO:0006139 nucleobase-containing compound metabolic process; GO:0006396 RNA processing; GO:0006399 tRNA metabolic process; GO:0006400 tRNA modification; GO:0006725 cellular aromatic compound metabolic process; GO:0006766 vitamin metabolic process; GO:0006767 water-soluble vitamin metabolic process; GO:0006772 thiamine metabolic process; GO:0006790 sulfu…	GO:0005622 intracellular; GO:0005623 cell; GO:0005737 cytoplasm; GO:0005829 cytosol; GO:0044424 intracellular part; GO:0044444 cytoplasmic part; GO:0044464 cell part;	GO:0000049 tRNA binding; GO:0003676 nucleic acid binding; GO:0003723 RNA binding; GO:0003824 catalytic activity; GO:0005488 binding; GO:0097159 organic cyclic compound binding; GO:1901363 heterocyclic compound binding;	K03151	thiI; tRNA uracil 4-sulfurtransferase [EC:2.8.1.4]	esa00730 Thiamine metabolism - Cronobacter sakazakii ATCC BAA-894; esa01100 Metabolic pathways - Cronobacter sakazakii ATCC BAA-894; esa04122 Sulfur relay system - Cronobacter sakazakii ATCC BAA-894;	PF02926	THUMP domain
A7MFK0	Thioesterase(predicted) OS=Cronobacter sakazakii (strain ATCC BAA-894) OX=290339 GN=ESA_02855 PE=4 SV=1	1.505	Up	0.038218	ESA_02855	GO:0006082 organic acid metabolic process; GO:0006629 lipid metabolic process; GO:0006631 fatty acid metabolic process; GO:0006635 fatty acid beta-oxidation; GO:0008152 metabolic process; GO:0009056 catabolic process; GO:0009062 fatty acid catabolic process; GO:0009987 cellular process; GO:0016042 lipid catabolic process; GO:0016054 organic acid catabolic process; GO:0019395 fatty acid oxidation;…		GO:0003824 catalytic activity; GO:0016289 CoA hydrolase activity; GO:0016787 hydrolase activity; GO:0016788 hydrolase activity, acting on ester bonds; GO:0016790 thiolester hydrolase activity; GO:0047617 acyl-CoA hydrolase activity;	K12500	tesC; thioesterase III [EC:3.1.2.-]		PF13279	Thioesterase-like superfamily
A7MFQ4	3-oxoacyl-[acyl-carrier-protein] synthase 3 OS=Cronobacter sakazakii (strain ATCC BAA-894) OX=290339 GN=fabH PE=3 SV=1	2	Up	0.00020257	fabH	GO:0006082 organic acid metabolic process; GO:0006629 lipid metabolic process; GO:0006631 fatty acid metabolic process; GO:0006633 fatty acid biosynthetic process; GO:0008152 metabolic process; GO:0008610 lipid biosynthetic process; GO:0009058 biosynthetic process; GO:0009987 cellular process; GO:0016053 organic acid biosynthetic process; GO:0019752 carboxylic acid metabolic process; GO:0032787 m…	GO:0005622 intracellular; GO:0005623 cell; GO:0005737 cytoplasm; GO:0005829 cytosol; GO:0044424 intracellular part; GO:0044444 cytoplasmic part; GO:0044464 cell part;	GO:0003824 catalytic activity; GO:0004312 fatty acid synthase activity; GO:0004315 3-oxoacyl-[acyl-carrier-protein] synthase activity; GO:0016740 transferase activity; GO:0016746 transferase activity, transferring acyl groups; GO:0016747 transferase activity, transferring acyl groups other than amino-acyl groups; GO:0033818 beta-ketoacyl-acyl-carrier-protein synthase III activity;	K00648	fabH; 3-oxoacyl-[acyl-carrier-protein] synthase III [EC:2.3.1.180]	esa00061 Fatty acid biosynthesis - Cronobacter sakazakii ATCC BAA-894; esa01100 Metabolic pathways - Cronobacter sakazakii ATCC BAA-894; esa01212 Fatty acid metabolism - Cronobacter sakazakii ATCC BAA-894;	PF08545; PF08541	3-Oxoacyl-[acyl-carrier-protein (ACP)] synthase III; 3-Oxoacyl-[acyl-carrier-protein (ACP)] synthase III C terminal
A7MFQ6	50S ribosomal protein L32 OS=Cronobacter sakazakii (strain ATCC BAA-894) OX=290339 GN=rpmF PE=3 SV=1	5.572	Up	1.71428e-05	rpmF	GO:0000027 ribosomal large subunit assembly; GO:0000302 response to reactive oxygen species; GO:0006412 translation; GO:0006518 peptide metabolic process; GO:0006807 nitrogen compound metabolic process; GO:0006950 response to stress; GO:0006979 response to oxidative stress; GO:0006996 organelle organization; GO:0008152 metabolic process; GO:0009058 biosynthetic process; GO:0009059 macromolecule b…	GO:0005622 intracellular; GO:0005623 cell; GO:0005737 cytoplasm; GO:0005829 cytosol; GO:0005840 ribosome; GO:0015934 large ribosomal subunit; GO:0022625 cytosolic large ribosomal subunit; GO:0022626 cytosolic ribosome; GO:0032991 macromolecular complex; GO:0043226 organelle; GO:0043228 non-membrane-bounded organelle; GO:0043229 intracellular organelle; GO:0043232 intracellular non-membrane-bounde…	GO:0003735 structural constituent of ribosome; GO:0005198 structural molecule activity;	K02911	RP-L32, MRPL32, rpmF; large subunit ribosomal protein L32	esa03010 Ribosome - Cronobacter sakazakii ATCC BAA-894;
A7MFR0	Pseudouridine synthase OS=Cronobacter sakazakii (strain ATCC BAA-894) OX=290339 GN=ESA_02260 PE=3 SV=1	2.797	Up	0.0021172	ESA_02260	GO:0000154 rRNA modification; GO:0000455 enzyme-directed rRNA pseudouridine synthesis; GO:0001522 pseudouridine synthesis; GO:0006139 nucleobase-containing compound metabolic process; GO:0006364 rRNA processing; GO:0006396 RNA processing; GO:0006725 cellular aromatic compound metabolic process; GO:0006807 nitrogen compound metabolic process; GO:0008152 metabolic process; GO:0009451 RNA modificati…	GO:0005622 intracellular; GO:0005623 cell; GO:0005737 cytoplasm; GO:0005829 cytosol; GO:0044424 intracellular part; GO:0044444 cytoplasmic part; GO:0044464 cell part;	GO:0003824 catalytic activity; GO:0009982 pseudouridine synthase activity; GO:0016853 isomerase activity; GO:0016866 intramolecular transferase activity;	K06179	rluC; 23S rRNA pseudouridine955/2504/2580 synthase [EC:5.4.99.24]		PF01479	S4 domain
A7MFR1	Thymidylate kinase OS=Cronobacter sakazakii (strain ATCC BAA-894) OX=290339 GN=tmk PE=3 SV=1	2.601	Up	0.022117	tmk	GO:0006139 nucleobase-containing compound metabolic process; GO:0006220 pyrimidine nucleotide metabolic process; GO:0006221 pyrimidine nucleotide biosynthetic process; GO:0006227 dUDP biosynthetic process; GO:0006233 dTDP biosynthetic process; GO:0006235 dTTP biosynthetic process; GO:0006725 cellular aromatic compound metabolic process; GO:0006753 nucleoside phosphate metabolic process; GO:000679…	GO:0005622 intracellular; GO:0005623 cell; GO:0005737 cytoplasm; GO:0005829 cytosol; GO:0044424 intracellular part; GO:0044444 cytoplasmic part; GO:0044464 cell part;	GO:0003824 catalytic activity; GO:0004798 thymidylate kinase activity; GO:0009041 uridylate kinase activity; GO:0016301 kinase activity; GO:0016740 transferase activity; GO:0016772 transferase activity, transferring phosphorus-containing groups; GO:0016776 phosphotransferase activity, phosphate group as acceptor; GO:0019205 nucleobase-containing compound kinase activity; GO:0050145 nucleoside pho…	K00943	tmk, DTYMK; dTMP kinase [EC:2.7.4.9]	esa00240 Pyrimidine metabolism - Cronobacter sakazakii ATCC BAA-894; esa01100 Metabolic pathways - Cronobacter sakazakii ATCC BAA-894;	PF02223	Thymidylate kinase
A7MFR4	3-oxoacyl-[acyl-carrier-protein] synthase 2 OS=Cronobacter sakazakii (strain ATCC BAA-894) OX=290339 GN=ESA_02249 PE=3 SV=1	1.635	Up	0.00047964	ESA_02249	GO:0006082 organic acid metabolic process; GO:0006629 lipid metabolic process; GO:0006631 fatty acid metabolic process; GO:0006633 fatty acid biosynthetic process; GO:0008152 metabolic process; GO:0008610 lipid biosynthetic process; GO:0009058 biosynthetic process; GO:0009987 cellular process; GO:0016053 organic acid biosynthetic process; GO:0019752 carboxylic acid metabolic process; GO:0032787 m…		GO:0003824 catalytic activity; GO:0004312 fatty acid synthase activity; GO:0004315 3-oxoacyl-[acyl-carrier-protein] synthase activity; GO:0016740 transferase activity; GO:0016746 transferase activity, transferring acyl groups; GO:0016747 transferase activity, transferring acyl groups other than amino-acyl groups; GO:0033817 beta-ketoacyl-acyl-carrier-protein synthase II activity;	K09458	fabF; 3-oxoacyl-[acyl-carrier-protein] synthase II [EC:2.3.1.179]	esa00061 Fatty acid biosynthesis - Cronobacter sakazakii ATCC BAA-894; esa00780 Biotin metabolism - Cronobacter sakazakii ATCC BAA-894; esa01100 Metabolic pathways - Cronobacter sakazakii ATCC BAA-894; esa01212 Fatty acid metabolism - Cronobacter sakazakii ATCC BAA-894;	PF00109; PF02801	Beta-ketoacyl synthase, N-terminal domain; Beta-ketoacyl synthase, C-terminal domain
A7MFR8	Malonyl CoA-acyl carrier protein transacylase OS=Cronobacter sakazakii (strain ATCC BAA-894) OX=290339 GN=ESA_02253 PE=3 SV=1	1.596	Up	0.00114249	ESA_02253	GO:0006082 organic acid metabolic process; GO:0006629 lipid metabolic process; GO:0006631 fatty acid metabolic process; GO:0006633 fatty acid biosynthetic process; GO:0008152 metabolic process; GO:0008610 lipid biosynthetic process; GO:0009058 biosynthetic process; GO:0009987 cellular process; GO:0016053 organic acid biosynthetic process; GO:0019752 carboxylic acid metabolic process; GO:0032787 m…	GO:0005622 intracellular; GO:0005623 cell; GO:0005737 cytoplasm; GO:0005829 cytosol; GO:0044424 intracellular part; GO:0044444 cytoplasmic part; GO:0044464 cell part;	GO:0003824 catalytic activity; GO:0004312 fatty acid synthase activity; GO:0004314 [acyl-carrier-protein] S-malonyltransferase activity; GO:0016417 S-acyltransferase activity; GO:0016419 S-malonyltransferase activity; GO:0016420 malonyltransferase activity; GO:0016740 transferase activity; GO:0016746 transferase activity, transferring acyl groups; GO:0016747 transferase activity, transferring acy…	K00645	fabD; [acyl-carrier-protein] S-malonyltransferase [EC:2.3.1.39]	esa00061 Fatty acid biosynthesis - Cronobacter sakazakii ATCC BAA-894; esa01100 Metabolic pathways - Cronobacter sakazakii ATCC BAA-894; esa01130 Biosynthesis of antibiotics - Cronobacter sakazakii ATCC BAA-894; esa01212 Fatty acid metabolism - Cronobacter sakazakii ATCC BAA-894;	PF00698	Acyl transferase domain
A7MFS4	Putative deoxyribonuclease YcfH(predicted) OS=Cronobacter sakazakii (strain ATCC BAA-894) OX=290339 GN=ESA_02244 PE=4 SV=1	2.525	Up	0.0023023	ESA_02244	GO:0006139 nucleobase-containing compound metabolic process; GO:0006259 DNA metabolic process; GO:0006308 DNA catabolic process; GO:0006725 cellular aromatic compound metabolic process; GO:0006807 nitrogen compound metabolic process; GO:0008152 metabolic process; GO:0009056 catabolic process; GO:0009057 macromolecule catabolic process; GO:0009987 cellular process; GO:0019439 aromatic compound cat…	GO:0005622 intracellular; GO:0005623 cell; GO:0005737 cytoplasm; GO:0005829 cytosol; GO:0044424 intracellular part; GO:0044444 cytoplasmic part; GO:0044464 cell part;	GO:0003824 catalytic activity; GO:0004518 nuclease activity; GO:0004536 deoxyribonuclease activity; GO:0016787 hydrolase activity; GO:0016788 hydrolase activity, acting on ester bonds;	K03424	tatD; TatD DNase family protein [EC:3.1.21.-]		PF01026	TatD related DNase
A7MFS9	Pyr_redox_2 domain-containing protein OS=Cronobacter sakazakii (strain ATCC BAA-894) OX=290339 GN=ESA_02235 PE=4 SV=1	1.813	Up	7.8521e-05	ESA_02235	GO:0006091 generation of precursor metabolites and energy; GO:0008152 metabolic process; GO:0009060 aerobic respiration; GO:0009061 anaerobic respiration; GO:0009987 cellular process; GO:0015980 energy derivation by oxidation of organic compounds; GO:0019646 aerobic electron transport chain; GO:0022900 electron transport chain; GO:0022904 respiratory electron transport chain; GO:0042592 homeostat…	GO:0005623 cell; GO:0005886 plasma membrane; GO:0016020 membrane; GO:0030964 NADH dehydrogenase complex; GO:0032991 macromolecular complex; GO:0044425 membrane part; GO:0044464 cell part; GO:0071944 cell periphery; GO:0098796 membrane protein complex; GO:1902494 catalytic complex;	GO:0000166 nucleotide binding; GO:0003824 catalytic activity; GO:0003954 NADH dehydrogenase activity; GO:0005488 binding; GO:0008137 NADH dehydrogenase (ubiquinone) activity; GO:0016491 oxidoreductase activity; GO:0016651 oxidoreductase activity, acting on NAD(P)H; GO:0016655 oxidoreductase activity, acting on NAD(P)H, quinone or similar compound as acceptor; GO:0036094 small molecule binding; GO…	K03885	ndh; NADH dehydrogenase [EC:1.6.99.3]	esa00190 Oxidative phosphorylation - Cronobacter sakazakii ATCC BAA-894;	PF07992	Pyridine nucleotide-disulphide oxidoreductase
A7MFT3	Putrescine-binding periplasmic protein OS=Cronobacter sakazakii (strain ATCC BAA-894) OX=290339 GN=ESA_02224 PE=3 SV=1	2.012	Up	0.0020159	ESA_02224	GO:0006810 transport; GO:0006811 ion transport; GO:0006812 cation transport; GO:0015695 organic cation transport; GO:0015696 ammonium transport; GO:0015846 polyamine transport; GO:0015847 putrescine transport; GO:0015848 spermidine transport; GO:0051179 localization; GO:0051234 establishment of localization; GO:0071702 organic substance transport; GO:0071705 nitrogen compound transport;	GO:0005623 cell; GO:0030288 outer membrane-bounded periplasmic space; GO:0030313 cell envelope; GO:0031975 envelope; GO:0042597 periplasmic space; GO:0044464 cell part;	GO:0005488 binding; GO:0019808 polyamine binding; GO:0019809 spermidine binding; GO:0019810 putrescine binding; GO:0043167 ion binding; GO:0043169 cation binding; GO:0070405 ammonium ion binding;	K11069	potD; spermidine/putrescine transport system substrate-binding protein	esa02010 ABC transporters - Cronobacter sakazakii ATCC BAA-894;
A7MFV2	tRNA-specific 2-thiouridylase MnmA OS=Cronobacter sakazakii (strain ATCC BAA-894) OX=290339 GN=mnmA PE=3 SV=1	1.568	Up	0.0168591	mnmA	GO:0001510 RNA methylation; GO:0002097 tRNA wobble base modification; GO:0002098 tRNA wobble uridine modification; GO:0002143 tRNA wobble position uridine thiolation; GO:0006139 nucleobase-containing compound metabolic process; GO:0006396 RNA processing; GO:0006399 tRNA metabolic process; GO:0006400 tRNA modification; GO:0006725 cellular aromatic compound metabolic process; GO:0006807 nitrogen co…	GO:0005622 intracellular; GO:0005623 cell; GO:0005737 cytoplasm; GO:0005829 cytosol; GO:0044424 intracellular part; GO:0044444 cytoplasmic part; GO:0044464 cell part;	GO:0003824 catalytic activity; GO:0004808 tRNA (5-methylaminomethyl-2-thiouridylate)-methyltransferase activity; GO:0008168 methyltransferase activity; GO:0008173 RNA methyltransferase activity; GO:0008175 tRNA methyltransferase activity; GO:0008757 S-adenosylmethionine-dependent methyltransferase activity; GO:0016740 transferase activity; GO:0016741 transferase activity, transferring one-carbon …	K00566	mnmA, trmU; tRNA-uridine 2-sulfurtransferase [EC:2.8.1.13]	esa04122 Sulfur relay system - Cronobacter sakazakii ATCC BAA-894;
A7MFV4	Adenylosuccinate lyase OS=Cronobacter sakazakii (strain ATCC BAA-894) OX=290339 GN=ESA_02215 PE=3 SV=1	1.512	Up	0.00051765	ESA_02215	GO:0006950 response to stress; GO:0006974 cellular response to DNA damage stimulus; GO:0009987 cellular process; GO:0033554 cellular response to stress; GO:0050896 response to stimulus; GO:0051716 cellular response to stimulus;	GO:0005622 intracellular; GO:0005623 cell; GO:0005737 cytoplasm; GO:0005829 cytosol; GO:0044424 intracellular part; GO:0044444 cytoplasmic part; GO:0044464 cell part;	GO:0003824 catalytic activity; GO:0004018 N6-(1,2-dicarboxyethyl)AMP AMP-lyase (fumarate-forming) activity; GO:0016829 lyase activity; GO:0016840 carbon-nitrogen lyase activity; GO:0016842 amidine-lyase activity;	K01756	purB, ADSL; adenylosuccinate lyase [EC:4.3.2.2]	esa00230 Purine metabolism - Cronobacter sakazakii ATCC BAA-894; esa00250 Alanine, aspartate and glutamate metabolism - Cronobacter sakazakii ATCC BAA-894; esa01100 Metabolic pathways - Cronobacter sakazakii ATCC BAA-894; esa01110 Biosynthesis of secondary metabolites - Cronobacter sakazakii ATCC BAA-894; esa01130 Biosynthesis of antibiotics - Cronobacter sakazakii ATCC BAA-894;	PF00206	Lyase
A7MFY8	Iron uptake system protein EfeO(predicted) OS=Cronobacter sakazakii (strain ATCC BAA-894) OX=290339 GN=ESA_02351 PE=4 SV=1	3.661	Up	0.00079563	ESA_02351	GO:0000041 transition metal ion transport; GO:0006810 transport; GO:0006811 ion transport; GO:0006812 cation transport; GO:0006826 iron ion transport; GO:0006950 response to stress; GO:0006979 response to oxidative stress; GO:0009314 response to radiation; GO:0009411 response to UV; GO:0009416 response to light stimulus; GO:0009628 response to abiotic stimulus; GO:0009636 response to toxic substa…	GO:0005623 cell; GO:0005886 plasma membrane; GO:0016020 membrane; GO:0030288 outer membrane-bounded periplasmic space; GO:0030313 cell envelope; GO:0031975 envelope; GO:0042597 periplasmic space; GO:0044464 cell part; GO:0071944 cell periphery;		K07224	efeO; iron uptake system component EfeO		PF13473	Cupredoxin-like domain
A7MFZ1	Bifunctional protein PutA OS=Cronobacter sakazakii (strain ATCC BAA-894) OX=290339 GN=ESA_02357 PE=3 SV=1	3.036	Up	2.4431e-05	ESA_02357	GO:0006082 organic acid metabolic process; GO:0006355 regulation of transcription, DNA-templated; GO:0006520 cellular amino acid metabolic process; GO:0006536 glutamate metabolic process; GO:0006560 proline metabolic process; GO:0006562 proline catabolic process; GO:0006807 nitrogen compound metabolic process; GO:0008152 metabolic process; GO:0009056 catabolic process; GO:0009063 cellular amino a…	GO:0005623 cell; GO:0005886 plasma membrane; GO:0009898 cytoplasmic side of plasma membrane; GO:0016020 membrane; GO:0044425 membrane part; GO:0044459 plasma membrane part; GO:0044464 cell part; GO:0071944 cell periphery; GO:0098552 side of membrane; GO:0098562 cytoplasmic side of membrane;	GO:0000166 nucleotide binding; GO:0000976 transcription regulatory region sequence-specific DNA binding; GO:0000984 bacterial-type RNA polymerase regulatory region sequence-specific DNA binding; GO:0000986 bacterial-type RNA polymerase core promoter proximal region sequence-specific DNA binding; GO:0000987 core promoter proximal region sequence-specific DNA binding; GO:0001017 bacterial-type RNA …	K13821	putA; RHH-type transcriptional regulator, proline utilization regulon repressor / proline dehydrogenase / delta 1-pyrroline-5-carboxylate dehydrogenase [EC:1.5.5.2 1.2.1.88]	esa00250 Alanine, aspartate and glutamate metabolism - Cronobacter sakazakii ATCC BAA-894; esa00330 Arginine and proline metabolism - Cronobacter sakazakii ATCC BAA-894; esa01100 Metabolic pathways - Cronobacter sakazakii ATCC BAA-894; esa01110 Biosynthesis of secondary metabolites - Cronobacter sakazakii ATCC BAA-894; esa01130 Biosynthesis of antibiotics - Cronobacter sakazakii ATCC BAA-894;
A7MG38	FlgM domain-containing protein OS=Cronobacter sakazakii (strain ATCC BAA-894) OX=290339 GN=ESA_02276 PE=4 SV=1	2.585	Up	0.0033594	ESA_02276	GO:0009889 regulation of biosynthetic process; GO:0009892 negative regulation of metabolic process; GO:0010556 regulation of macromolecule biosynthetic process; GO:0010605 negative regulation of macromolecule metabolic process; GO:0019219 regulation of nucleobase-containing compound metabolic process; GO:0019222 regulation of metabolic process; GO:0030162 regulation of proteolysis; GO:0031323 reg…		GO:0000988 transcription factor activity, protein binding; GO:0000989 transcription factor activity, transcription factor binding; GO:0016989 sigma factor antagonist activity;	K02398	flgM; negative regulator of flagellin synthesis FlgM	esa02020 Two-component system - Cronobacter sakazakii ATCC BAA-894; esa02040 Flagellar assembly - Cronobacter sakazakii ATCC BAA-894;
A7MG69	Maltodextrin-binding protein OS=Cronobacter sakazakii (strain ATCC BAA-894) OX=290339 GN=ESA_03421 PE=3 SV=1	1.77	Up	0.0050226	ESA_03421				K15770	cycB, ganO; arabinogalactan oligomer / maltooligosaccharide transport system substrate-binding protein	esa02010 ABC transporters - Cronobacter sakazakii ATCC BAA-894;
A7MG99	Permease IIC component OS=Cronobacter sakazakii (strain ATCC BAA-894) OX=290339 GN=ESA_03388 PE=4 SV=1	2.336	Up	0.00041579	ESA_03388				K02761	PTS-Cel-EIIC, celB, chbC; PTS system, cellobiose-specific IIC component	esa00500 Starch and sucrose metabolism - Cronobacter sakazakii ATCC BAA-894; esa02060 Phosphotransferase system (PTS) - Cronobacter sakazakii ATCC BAA-894;
A7MGA3	Peptide chain release factor 3 OS=Cronobacter sakazakii (strain ATCC BAA-894) OX=290339 GN=prfC PE=3 SV=1	1.675	Up	0.00048167	prfC	GO:0006412 translation; GO:0006415 translational termination; GO:0006518 peptide metabolic process; GO:0006807 nitrogen compound metabolic process; GO:0008152 metabolic process; GO:0009058 biosynthetic process; GO:0009059 macromolecule biosynthetic process; GO:0009987 cellular process; GO:0010467 gene expression; GO:0016043 cellular component organization; GO:0019538 protein metabolic process; GO…	GO:0005622 intracellular; GO:0005623 cell; GO:0005737 cytoplasm; GO:0005829 cytosol; GO:0044424 intracellular part; GO:0044444 cytoplasmic part; GO:0044464 cell part;	GO:0000166 nucleotide binding; GO:0001882 nucleoside binding; GO:0001883 purine nucleoside binding; GO:0003676 nucleic acid binding; GO:0003723 RNA binding; GO:0003747 translation release factor activity; GO:0003824 catalytic activity; GO:0003924 GTPase activity; GO:0005488 binding; GO:0008079 translation termination factor activity; GO:0008135 translation factor activity, RNA binding; GO:0016150…	K02837	prfC; peptide chain release factor 3		PF00009; PF03144	Elongation factor Tu GTP binding domain; Elongation factor Tu domain 2
A7MGC5	Phosphoenolpyruvate carboxykinase (ATP) OS=Cronobacter sakazakii (strain ATCC BAA-894) OX=290339 GN=pckA PE=3 SV=1	1.717	Up	2.1987e-05	pckA	GO:0005975 carbohydrate metabolic process; GO:0005996 monosaccharide metabolic process; GO:0006006 glucose metabolic process; GO:0006094 gluconeogenesis; GO:0008152 metabolic process; GO:0009058 biosynthetic process; GO:0016051 carbohydrate biosynthetic process; GO:0019318 hexose metabolic process; GO:0019319 hexose biosynthetic process; GO:0044238 primary metabolic process; GO:0044281 small mole…	GO:0005622 intracellular; GO:0005623 cell; GO:0005737 cytoplasm; GO:0005829 cytosol; GO:0044424 intracellular part; GO:0044444 cytoplasmic part; GO:0044464 cell part;	GO:0000166 nucleotide binding; GO:0000287 magnesium ion binding; GO:0003824 catalytic activity; GO:0004611 phosphoenolpyruvate carboxykinase activity; GO:0004612 phosphoenolpyruvate carboxykinase (ATP) activity; GO:0005488 binding; GO:0005509 calcium ion binding; GO:0005524 ATP binding; GO:0008144 drug binding; GO:0016829 lyase activity; GO:0016830 carbon-carbon lyase activity; GO:0016831 carboxy…	K01610	E4.1.1.49, pckA; phosphoenolpyruvate carboxykinase (ATP) [EC:4.1.1.49]	esa00010 Glycolysis / Gluconeogenesis - Cronobacter sakazakii ATCC BAA-894; esa00020 Citrate cycle (TCA cycle) - Cronobacter sakazakii ATCC BAA-894; esa00620 Pyruvate metabolism - Cronobacter sakazakii ATCC BAA-894; esa01100 Metabolic pathways - Cronobacter sakazakii ATCC BAA-894; esa01110 Biosynthesis of secondary metabolites - Cronobacter sakazakii ATCC BAA-894; esa01120 Microbial metabolism in…
A7MGD3	DUF1471 domain-containing protein OS=Cronobacter sakazakii (strain ATCC BAA-894) OX=290339 GN=ESA_04327 PE=4 SV=1	2.023	Up	0.0020841	ESA_04327
A7MGD7	S1 motif domain-containing protein OS=Cronobacter sakazakii (strain ATCC BAA-894) OX=290339 GN=ESA_04332 PE=4 SV=1	2.157	Up	0.000124378	ESA_04332	GO:0009314 response to radiation; GO:0009628 response to abiotic stimulus; GO:0010212 response to ionizing radiation; GO:0050896 response to stimulus;	GO:0005622 intracellular; GO:0005623 cell; GO:0005737 cytoplasm; GO:0005829 cytosol; GO:0044424 intracellular part; GO:0044444 cytoplasmic part; GO:0044464 cell part;		K06959	tex; protein Tex		PF09371; PF12836; PF00575	Tex-like protein N-terminal domain; Helix-hairpin-helix motif; S1 RNA binding domain
A7MGE3	Glycerol-3-phosphate dehydrogenase OS=Cronobacter sakazakii (strain ATCC BAA-894) OX=290339 GN=ESA_04316 PE=3 SV=1	4.029	Up	7.2663e-07	ESA_04316	GO:0006072 glycerol-3-phosphate metabolic process; GO:0006091 generation of precursor metabolites and energy; GO:0006793 phosphorus metabolic process; GO:0006796 phosphate-containing compound metabolic process; GO:0008152 metabolic process; GO:0009056 catabolic process; GO:0009987 cellular process; GO:0019637 organophosphate metabolic process; GO:0022900 electron transport chain; GO:0044237 cellu…	GO:0005622 intracellular; GO:0005623 cell; GO:0005737 cytoplasm; GO:0005886 plasma membrane; GO:0005887 integral component of plasma membrane; GO:0009331 glycerol-3-phosphate dehydrogenase complex; GO:0016020 membrane; GO:0016021 integral component of membrane; GO:0031224 intrinsic component of membrane; GO:0031226 intrinsic component of plasma membrane; GO:0032991 macromolecular complex; GO:0044…	GO:0000166 nucleotide binding; GO:0003824 catalytic activity; GO:0004368 glycerol-3-phosphate dehydrogenase activity; GO:0005488 binding; GO:0009055 electron carrier activity; GO:0016491 oxidoreductase activity; GO:0016614 oxidoreductase activity, acting on CH-OH group of donors; GO:0016901 oxidoreductase activity, acting on the CH-OH group of donors, quinone or similar compound as acceptor; GO:0…	K00111	glpA, glpD; glycerol-3-phosphate dehydrogenase [EC:1.1.5.3]	esa00564 Glycerophospholipid metabolism - Cronobacter sakazakii ATCC BAA-894; esa01110 Biosynthesis of secondary metabolites - Cronobacter sakazakii ATCC BAA-894;	PF01266	FAD dependent oxidoreductase
A7MGE9	Gluconate transporter(predicted) OS=Cronobacter sakazakii (strain ATCC BAA-894) OX=290339 GN=ESA_04304 PE=4 SV=1	1.792	Up	0.0152956	ESA_04304	GO:0006810 transport; GO:0006811 ion transport; GO:0006812 cation transport; GO:0008643 carbohydrate transport; GO:0034219 carbohydrate transmembrane transport; GO:0034220 ion transmembrane transport; GO:0051179 localization; GO:0051234 establishment of localization; GO:0055085 transmembrane transport; GO:0071702 organic substance transport; GO:0098655 cation transmembrane transport;	GO:0005623 cell; GO:0005886 plasma membrane; GO:0005887 integral component of plasma membrane; GO:0016020 membrane; GO:0016021 integral component of membrane; GO:0031224 intrinsic component of membrane; GO:0031226 intrinsic component of plasma membrane; GO:0044425 membrane part; GO:0044459 plasma membrane part; GO:0044464 cell part; GO:0071944 cell periphery;	GO:0005215 transporter activity; GO:0005402 cation:sugar symporter activity; GO:0008324 cation transmembrane transporter activity; GO:0015075 ion transmembrane transporter activity; GO:0015144 carbohydrate transmembrane transporter activity; GO:0015291 secondary active transmembrane transporter activity; GO:0015293 symporter activity; GO:0015294 solute:cation symporter activity; GO:0015318 inorga…	K06156	gntU; Gnt-I system low-affinity gluconate transporter
A7MGF0	Aspartate-semialdehyde dehydrogenase OS=Cronobacter sakazakii (strain ATCC BAA-894) OX=290339 GN=asd PE=3 SV=1	2.414	Up	0.00074065	asd	GO:0000096 sulfur amino acid metabolic process; GO:0000097 sulfur amino acid biosynthetic process; GO:0006082 organic acid metabolic process; GO:0006520 cellular amino acid metabolic process; GO:0006549 isoleucine metabolic process; GO:0006553 lysine metabolic process; GO:0006555 methionine metabolic process; GO:0006566 threonine metabolic process; GO:0006790 sulfur compound metabolic process; GO…	GO:0005622 intracellular; GO:0005623 cell; GO:0005737 cytoplasm; GO:0005829 cytosol; GO:0044424 intracellular part; GO:0044444 cytoplasmic part; GO:0044464 cell part;	GO:0003824 catalytic activity; GO:0004073 aspartate-semialdehyde dehydrogenase activity; GO:0016491 oxidoreductase activity; GO:0016620 oxidoreductase activity, acting on the aldehyde or oxo group of donors, NAD or NADP as acceptor; GO:0016903 oxidoreductase activity, acting on the aldehyde or oxo group of donors;	K00133	asd; aspartate-semialdehyde dehydrogenase [EC:1.2.1.11]	esa00260 Glycine, serine and threonine metabolism - Cronobacter sakazakii ATCC BAA-894; esa00261 Monobactam biosynthesis - Cronobacter sakazakii ATCC BAA-894; esa00270 Cysteine and methionine metabolism - Cronobacter sakazakii ATCC BAA-894; esa00300 Lysine biosynthesis - Cronobacter sakazakii ATCC BAA-894; esa01100 Metabolic pathways - Cronobacter sakazakii ATCC BAA-894; esa01110 Biosynthesis of …	PF01118; PF02774	Semialdehyde dehydrogenase, NAD binding domain; Semialdehyde dehydrogenase, dimerisation domain
A7MGM9	Aconitate hydratase B OS=Cronobacter sakazakii (strain ATCC BAA-894) OX=290339 GN=ESA_03216 PE=3 SV=1	1.501	Up	0.00021925	ESA_03216	GO:0005975 carbohydrate metabolic process; GO:0006081 cellular aldehyde metabolic process; GO:0006082 organic acid metabolic process; GO:0006091 generation of precursor metabolites and energy; GO:0006097 glyoxylate cycle; GO:0006099 tricarboxylic acid cycle; GO:0006101 citrate metabolic process; GO:0006417 regulation of translation; GO:0006629 lipid metabolic process; GO:0006631 fatty acid metabo…	GO:0005622 intracellular; GO:0005623 cell; GO:0005737 cytoplasm; GO:0005829 cytosol; GO:0044424 intracellular part; GO:0044444 cytoplasmic part; GO:0044464 cell part;	GO:0003676 nucleic acid binding; GO:0003723 RNA binding; GO:0003729 mRNA binding; GO:0003730 mRNA 3'-UTR binding; GO:0003824 catalytic activity; GO:0003994 aconitate hydratase activity; GO:0005488 binding; GO:0016829 lyase activity; GO:0016835 carbon-oxygen lyase activity; GO:0016836 hydro-lyase activity; GO:0047456 2-methylisocitrate dehydratase activity; GO:0048037 cofactor binding; GO:0051536 …	K01682	acnB; aconitate hydratase 2 / 2-methylisocitrate dehydratase [EC:4.2.1.3 4.2.1.99]	esa00020 Citrate cycle (TCA cycle) - Cronobacter sakazakii ATCC BAA-894; esa00630 Glyoxylate and dicarboxylate metabolism - Cronobacter sakazakii ATCC BAA-894; esa00640 Propanoate metabolism - Cronobacter sakazakii ATCC BAA-894; esa01100 Metabolic pathways - Cronobacter sakazakii ATCC BAA-894; esa01110 Biosynthesis of secondary metabolites - Cronobacter sakazakii ATCC BAA-894; esa01120 Microbial …	PF11791	Aconitate B N-terminal domain
A7MGP1	Polyamine aminopropyltransferase OS=Cronobacter sakazakii (strain ATCC BAA-894) OX=290339 GN=speE PE=3 SV=1	1.831	Up	0.0054552	speE	GO:0006576 cellular biogenic amine metabolic process; GO:0006595 polyamine metabolic process; GO:0006596 polyamine biosynthetic process; GO:0006807 nitrogen compound metabolic process; GO:0008152 metabolic process; GO:0008216 spermidine metabolic process; GO:0008295 spermidine biosynthetic process; GO:0009058 biosynthetic process; GO:0009308 amine metabolic process; GO:0009309 amine biosynthetic …	GO:0005622 intracellular; GO:0005623 cell; GO:0005737 cytoplasm; GO:0005829 cytosol; GO:0044424 intracellular part; GO:0044444 cytoplasmic part; GO:0044464 cell part;	GO:0003824 catalytic activity; GO:0004766 spermidine synthase activity; GO:0010487 thermospermine synthase activity; GO:0016740 transferase activity; GO:0016765 transferase activity, transferring alkyl or aryl (other than methyl) groups; GO:0043918 cadaverine aminopropyltransferase activity;	K00797	speE, SRM; spermidine synthase [EC:2.5.1.16]	esa00270 Cysteine and methionine metabolism - Cronobacter sakazakii ATCC BAA-894; esa00330 Arginine and proline metabolism - Cronobacter sakazakii ATCC BAA-894; esa00480 Glutathione metabolism - Cronobacter sakazakii ATCC BAA-894; esa01100 Metabolic pathways - Cronobacter sakazakii ATCC BAA-894;	PF01564	Spermine/spermidine synthase
A7MGP8	Aspartate 1-decarboxylase OS=Cronobacter sakazakii (strain ATCC BAA-894) OX=290339 GN=panD PE=3 SV=1	5.518	Up	0.00067812	panD	GO:0006082 organic acid metabolic process; GO:0006508 proteolysis; GO:0006520 cellular amino acid metabolic process; GO:0006522 alanine metabolic process; GO:0006523 alanine biosynthetic process; GO:0006575 cellular modified amino acid metabolic process; GO:0006732 coenzyme metabolic process; GO:0006766 vitamin metabolic process; GO:0006767 water-soluble vitamin metabolic process; GO:0006807 nitr…	GO:0005618 cell wall; GO:0005622 intracellular; GO:0005623 cell; GO:0005737 cytoplasm; GO:0005829 cytosol; GO:0030312 external encapsulating structure; GO:0044424 intracellular part; GO:0044444 cytoplasmic part; GO:0044464 cell part; GO:0071944 cell periphery;	GO:0003824 catalytic activity; GO:0004068 aspartate 1-decarboxylase activity; GO:0016829 lyase activity; GO:0016830 carbon-carbon lyase activity; GO:0016831 carboxy-lyase activity;	K01579	panD; aspartate 1-decarboxylase [EC:4.1.1.11]	esa00410 beta-Alanine metabolism - Cronobacter sakazakii ATCC BAA-894; esa00770 Pantothenate and CoA biosynthesis - Cronobacter sakazakii ATCC BAA-894; esa01100 Metabolic pathways - Cronobacter sakazakii ATCC BAA-894; esa01110 Biosynthesis of secondary metabolites - Cronobacter sakazakii ATCC BAA-894;	PF02261	Aspartate decarboxylase
A7MGQ2	Carbonic anhydrase OS=Cronobacter sakazakii (strain ATCC BAA-894) OX=290339 GN=ESA_03206 PE=3 SV=1	1.641	Up	0.00058068	ESA_03206	GO:0015976 carbon utilization;	GO:0005622 intracellular; GO:0005623 cell; GO:0005737 cytoplasm; GO:0005829 cytosol; GO:0044424 intracellular part; GO:0044444 cytoplasmic part; GO:0044464 cell part;	GO:0003824 catalytic activity; GO:0004089 carbonate dehydratase activity; GO:0005488 binding; GO:0008270 zinc ion binding; GO:0016829 lyase activity; GO:0016835 carbon-oxygen lyase activity; GO:0016836 hydro-lyase activity; GO:0043167 ion binding; GO:0043169 cation binding; GO:0046872 metal ion binding; GO:0046914 transition metal ion binding;	K01673	cynT, can; carbonic anhydrase [EC:4.2.1.1]	esa00910 Nitrogen metabolism - Cronobacter sakazakii ATCC BAA-894; esa01100 Metabolic pathways - Cronobacter sakazakii ATCC BAA-894;	PF00484	Carbonic anhydrase
A7MGR5	Glutamate-1-semialdehyde 2,1-aminomutase OS=Cronobacter sakazakii (strain ATCC BAA-894) OX=290339 GN=hemL PE=3 SV=1	1.594	Up	0.0016617	hemL	GO:0006725 cellular aromatic compound metabolic process; GO:0006778 porphyrin-containing compound metabolic process; GO:0006779 porphyrin-containing compound biosynthetic process; GO:0006782 protoporphyrinogen IX biosynthetic process; GO:0006783 heme biosynthetic process; GO:0006807 nitrogen compound metabolic process; GO:0008152 metabolic process; GO:0009058 biosynthetic process; GO:0009987 cell…	GO:0005623 cell; GO:0005886 plasma membrane; GO:0016020 membrane; GO:0044464 cell part; GO:0071944 cell periphery;	GO:0003824 catalytic activity; GO:0005488 binding; GO:0005515 protein binding; GO:0016853 isomerase activity; GO:0016866 intramolecular transferase activity; GO:0016869 intramolecular transferase activity, transferring amino groups; GO:0042286 glutamate-1-semialdehyde 2,1-aminomutase activity; GO:0042802 identical protein binding;	K01845	hemL; glutamate-1-semialdehyde 2,1-aminomutase [EC:5.4.3.8]	esa00860 Porphyrin and chlorophyll metabolism - Cronobacter sakazakii ATCC BAA-894; esa01100 Metabolic pathways - Cronobacter sakazakii ATCC BAA-894; esa01110 Biosynthesis of secondary metabolites - Cronobacter sakazakii ATCC BAA-894; esa01120 Microbial metabolism in diverse environments - Cronobacter sakazakii ATCC BAA-894;	PF00202	Aminotransferase class-III
A7MGS1	2,3,4,5-tetrahydropyridine-2,6-dicarboxylate N-succinyltransferase OS=Cronobacter sakazakii (strain ATCC BAA-894) OX=290339 GN=dapD PE=3 SV=1	2.091	Up	0.00175722	dapD	GO:0006082 organic acid metabolic process; GO:0006520 cellular amino acid metabolic process; GO:0006553 lysine metabolic process; GO:0006807 nitrogen compound metabolic process; GO:0008152 metabolic process; GO:0008652 cellular amino acid biosynthetic process; GO:0009058 biosynthetic process; GO:0009066 aspartate family amino acid metabolic process; GO:0009067 aspartate family amino acid biosynth…	GO:0005622 intracellular; GO:0005623 cell; GO:0005737 cytoplasm; GO:0005829 cytosol; GO:0044424 intracellular part; GO:0044444 cytoplasmic part; GO:0044464 cell part;	GO:0003824 catalytic activity; GO:0008666 2,3,4,5-tetrahydropyridine-2,6-dicarboxylate N-succinyltransferase activity; GO:0016410 N-acyltransferase activity; GO:0016740 transferase activity; GO:0016746 transferase activity, transferring acyl groups; GO:0016747 transferase activity, transferring acyl groups other than amino-acyl groups; GO:0016748 succinyltransferase activity; GO:0016749 N-succiny…	K00674	dapD; 2,3,4,5-tetrahydropyridine-2,6-dicarboxylate N-succinyltransferase [EC:2.3.1.117]	esa00300 Lysine biosynthesis - Cronobacter sakazakii ATCC BAA-894; esa01100 Metabolic pathways - Cronobacter sakazakii ATCC BAA-894; esa01120 Microbial metabolism in diverse environments - Cronobacter sakazakii ATCC BAA-894; esa01230 Biosynthesis of amino acids - Cronobacter sakazakii ATCC BAA-894;
A7MGS8	1-deoxy-D-xylulose 5-phosphate reductoisomerase OS=Cronobacter sakazakii (strain ATCC BAA-894) OX=290339 GN=dxr PE=3 SV=1	1.816	Up	0.00036108	dxr	GO:0006081 cellular aldehyde metabolic process; GO:0006082 organic acid metabolic process; GO:0006090 pyruvate metabolic process; GO:0006629 lipid metabolic process; GO:0006644 phospholipid metabolic process; GO:0006720 isoprenoid metabolic process; GO:0006721 terpenoid metabolic process; GO:0006793 phosphorus metabolic process; GO:0006796 phosphate-containing compound metabolic process; GO:00081…		GO:0000166 nucleotide binding; GO:0000287 magnesium ion binding; GO:0003824 catalytic activity; GO:0005488 binding; GO:0005515 protein binding; GO:0016491 oxidoreductase activity; GO:0016614 oxidoreductase activity, acting on CH-OH group of donors; GO:0016616 oxidoreductase activity, acting on the CH-OH group of donors, NAD or NADP as acceptor; GO:0030145 manganese ion binding; GO:0030604 1-deoxy…	K00099	dxr; 1-deoxy-D-xylulose-5-phosphate reductoisomerase [EC:1.1.1.267]	esa00900 Terpenoid backbone biosynthesis - Cronobacter sakazakii ATCC BAA-894; esa01100 Metabolic pathways - Cronobacter sakazakii ATCC BAA-894; esa01110 Biosynthesis of secondary metabolites - Cronobacter sakazakii ATCC BAA-894; esa01130 Biosynthesis of antibiotics - Cronobacter sakazakii ATCC BAA-894;	PF08436; PF13288	1-deoxy-D-xylulose 5-phosphate reductoisomerase C-terminal; DXP reductoisomerase C-terminal domain
A7MGT0	Uridylate kinase OS=Cronobacter sakazakii (strain ATCC BAA-894) OX=290339 GN=pyrH PE=3 SV=1	1.776	Up	0.043483	pyrH	GO:0006139 nucleobase-containing compound metabolic process; GO:0006220 pyrimidine nucleotide metabolic process; GO:0006221 pyrimidine nucleotide biosynthetic process; GO:0006725 cellular aromatic compound metabolic process; GO:0006753 nucleoside phosphate metabolic process; GO:0006793 phosphorus metabolic process; GO:0006796 phosphate-containing compound metabolic process; GO:0006807 nitrogen co…	GO:0005622 intracellular; GO:0005623 cell; GO:0005737 cytoplasm; GO:0005829 cytosol; GO:0044424 intracellular part; GO:0044444 cytoplasmic part; GO:0044464 cell part;	GO:0003824 catalytic activity; GO:0005488 binding; GO:0005515 protein binding; GO:0009041 uridylate kinase activity; GO:0016301 kinase activity; GO:0016740 transferase activity; GO:0016772 transferase activity, transferring phosphorus-containing groups; GO:0016776 phosphotransferase activity, phosphate group as acceptor; GO:0019205 nucleobase-containing compound kinase activity; GO:0033862 UMP ki…	K09903	pyrH; uridylate kinase [EC:2.7.4.22]	esa00240 Pyrimidine metabolism - Cronobacter sakazakii ATCC BAA-894; esa01100 Metabolic pathways - Cronobacter sakazakii ATCC BAA-894;
A7MGT5	UDP-3-O-(3-hydroxymyristoyl)glucosamine N-acyltransferase OS=Cronobacter sakazakii (strain ATCC BAA-894) OX=290339 GN=lpxD PE=3 SV=1	2.04	Up	0.00141699	lpxD	GO:0005975 carbohydrate metabolic process; GO:0006629 lipid metabolic process; GO:0006643 membrane lipid metabolic process; GO:0006644 phospholipid metabolic process; GO:0006664 glycolipid metabolic process; GO:0006793 phosphorus metabolic process; GO:0006796 phosphate-containing compound metabolic process; GO:0008152 metabolic process; GO:0008610 lipid biosynthetic process; GO:0008654 phospholip…	GO:0005622 intracellular; GO:0005623 cell; GO:0005737 cytoplasm; GO:0005829 cytosol; GO:0044424 intracellular part; GO:0044444 cytoplasmic part; GO:0044464 cell part;	GO:0003824 catalytic activity; GO:0005488 binding; GO:0005515 protein binding; GO:0016410 N-acyltransferase activity; GO:0016740 transferase activity; GO:0016746 transferase activity, transferring acyl groups; GO:0016747 transferase activity, transferring acyl groups other than amino-acyl groups; GO:0042802 identical protein binding;	K02536	lpxD; UDP-3-O-[3-hydroxymyristoyl] glucosamine N-acyltransferase [EC:2.3.1.191]	esa00540 Lipopolysaccharide biosynthesis - Cronobacter sakazakii ATCC BAA-894; esa01100 Metabolic pathways - Cronobacter sakazakii ATCC BAA-894;
A7MGV3	Dual-specificity RNA methyltransferase RlmN OS=Cronobacter sakazakii (strain ATCC BAA-894) OX=290339 GN=rlmN PE=3 SV=1	1.953	Up	0.0026009	rlmN	GO:0000154 rRNA modification; GO:0001510 RNA methylation; GO:0006139 nucleobase-containing compound metabolic process; GO:0006364 rRNA processing; GO:0006396 RNA processing; GO:0006399 tRNA metabolic process; GO:0006400 tRNA modification; GO:0006725 cellular aromatic compound metabolic process; GO:0006807 nitrogen compound metabolic process; GO:0008033 tRNA processing; GO:0008152 metabolic proces…	GO:0005622 intracellular; GO:0005623 cell; GO:0005737 cytoplasm; GO:0005829 cytosol; GO:0044424 intracellular part; GO:0044444 cytoplasmic part; GO:0044464 cell part;	GO:0000049 tRNA binding; GO:0002935 tRNA (adenine-C2-)-methyltransferase activity; GO:0003676 nucleic acid binding; GO:0003723 RNA binding; GO:0003824 catalytic activity; GO:0005488 binding; GO:0008168 methyltransferase activity; GO:0008169 C-methyltransferase activity; GO:0008173 RNA methyltransferase activity; GO:0008175 tRNA methyltransferase activity; GO:0008649 rRNA methyltransferase activit…	K06941	rlmN; 23S rRNA (adenine2503-C2)-methyltransferase [EC:2.1.1.192]		PF04055	Radical SAM superfamily
A7MGV7	4-hydroxy-3-methylbut-2-en-1-yl diphosphate synthase (flavodoxin) OS=Cronobacter sakazakii (strain ATCC BAA-894) OX=290339 GN=ispG PE=3 SV=1	2.288	Up	0.00046238	ispG	GO:0006081 cellular aldehyde metabolic process; GO:0006082 organic acid metabolic process; GO:0006090 pyruvate metabolic process; GO:0006091 generation of precursor metabolites and energy; GO:0006629 lipid metabolic process; GO:0006644 phospholipid metabolic process; GO:0006720 isoprenoid metabolic process; GO:0006793 phosphorus metabolic process; GO:0006796 phosphate-containing compound metaboli…	GO:0005622 intracellular; GO:0005623 cell; GO:0005737 cytoplasm; GO:0005829 cytosol; GO:0044424 intracellular part; GO:0044444 cytoplasmic part; GO:0044464 cell part;	GO:0003824 catalytic activity; GO:0005488 binding; GO:0009055 electron carrier activity; GO:0016491 oxidoreductase activity; GO:0016725 oxidoreductase activity, acting on CH or CH2 groups; GO:0043167 ion binding; GO:0043169 cation binding; GO:0046429 4-hydroxy-3-methylbut-2-en-1-yl diphosphate synthase activity; GO:0046872 metal ion binding; GO:0048037 cofactor binding; GO:0051536 iron-sulfur clu…	K03526	gcpE, ispG; (E)-4-hydroxy-3-methylbut-2-enyl-diphosphate synthase [EC:1.17.7.1 1.17.7.3]	esa00900 Terpenoid backbone biosynthesis - Cronobacter sakazakii ATCC BAA-894; esa01100 Metabolic pathways - Cronobacter sakazakii ATCC BAA-894; esa01110 Biosynthesis of secondary metabolites - Cronobacter sakazakii ATCC BAA-894; esa01130 Biosynthesis of antibiotics - Cronobacter sakazakii ATCC BAA-894;
A7MGV8	Histidine--tRNA ligase OS=Cronobacter sakazakii (strain ATCC BAA-894) OX=290339 GN=hisS PE=3 SV=1	1.833	Up	3.8629e-05	hisS	GO:0006082 organic acid metabolic process; GO:0006139 nucleobase-containing compound metabolic process; GO:0006399 tRNA metabolic process; GO:0006412 translation; GO:0006418 tRNA aminoacylation for protein translation; GO:0006427 histidyl-tRNA aminoacylation; GO:0006518 peptide metabolic process; GO:0006520 cellular amino acid metabolic process; GO:0006725 cellular aromatic compound metabolic pro…	GO:0005618 cell wall; GO:0005622 intracellular; GO:0005623 cell; GO:0005737 cytoplasm; GO:0005829 cytosol; GO:0005886 plasma membrane; GO:0016020 membrane; GO:0030312 external encapsulating structure; GO:0044424 intracellular part; GO:0044444 cytoplasmic part; GO:0044464 cell part; GO:0071944 cell periphery;	GO:0003824 catalytic activity; GO:0004812 aminoacyl-tRNA ligase activity; GO:0004821 histidine-tRNA ligase activity; GO:0016874 ligase activity; GO:0016875 ligase activity, forming carbon-oxygen bonds;	K01892	HARS, hisS; histidyl-tRNA synthetase [EC:6.1.1.21]	esa00970 Aminoacyl-tRNA biosynthesis - Cronobacter sakazakii ATCC BAA-894;	PF13393; PF03129	Histidyl-tRNA synthetase; Anticodon binding domain
A7MGW6	Chaperone protein HscA OS=Cronobacter sakazakii (strain ATCC BAA-894) OX=290339 GN=hscA PE=3 SV=1	1.956	Up	0.00185671	hscA	GO:0006457 protein folding; GO:0006458 'de novo' protein folding; GO:0006807 nitrogen compound metabolic process; GO:0006950 response to stress; GO:0006986 response to unfolded protein; GO:0008152 metabolic process; GO:0009266 response to temperature stimulus; GO:0009408 response to heat; GO:0009409 response to cold; GO:0009628 response to abiotic stimulus; GO:0009889 regulation of biosynthetic p…	GO:0005622 intracellular; GO:0005623 cell; GO:0005737 cytoplasm; GO:0005829 cytosol; GO:0032991 macromolecular complex; GO:0044424 intracellular part; GO:0044444 cytoplasmic part; GO:0044445 cytosolic part; GO:0044464 cell part; GO:1902494 catalytic complex; GO:1990230 iron-sulfur cluster transfer complex; GO:1990234 transferase complex;	GO:0000166 nucleotide binding; GO:0000988 transcription factor activity, protein binding; GO:0000989 transcription factor activity, transcription factor binding; GO:0003824 catalytic activity; GO:0005488 binding; GO:0005515 protein binding; GO:0005524 ATP binding; GO:0008144 drug binding; GO:0008270 zinc ion binding; GO:0016462 pyrophosphatase activity; GO:0016787 hydrolase activity; GO:0016817 h…	K04044	hscA; molecular chaperone HscA
A7MGW7	2Fe-2S ferredoxin-type domain-containing protein OS=Cronobacter sakazakii (strain ATCC BAA-894) OX=290339 GN=ESA_00727 PE=4 SV=1	2.195	Up	0.0040374	ESA_00727	GO:0006091 generation of precursor metabolites and energy; GO:0006790 sulfur compound metabolic process; GO:0008152 metabolic process; GO:0009987 cellular process; GO:0016043 cellular component organization; GO:0016226 iron-sulfur cluster assembly; GO:0022607 cellular component assembly; GO:0022900 electron transport chain; GO:0031163 metallo-sulfur cluster assembly; GO:0044085 cellular component…	GO:0005622 intracellular; GO:0005623 cell; GO:0005737 cytoplasm; GO:0005829 cytosol; GO:0044424 intracellular part; GO:0044444 cytoplasmic part; GO:0044464 cell part;	GO:0003824 catalytic activity; GO:0005488 binding; GO:0009055 electron carrier activity; GO:0016491 oxidoreductase activity; GO:0048037 cofactor binding; GO:0051536 iron-sulfur cluster binding; GO:0051537 2 iron, 2 sulfur cluster binding; GO:0051540 metal cluster binding;	K04755	fdx; ferredoxin, 2Fe-2S		PF00111	2Fe-2S iron-sulfur cluster binding domain
A7MGX0	Enhanced serine sensitivity protein SseB(predicted) OS=Cronobacter sakazakii (strain ATCC BAA-894) OX=290339 GN=ESA_00730 PE=4 SV=1	1.588	Up	0.0116972	ESA_00730							PF07179	SseB protein
A7MGX4	Inositol-1-monophosphatase OS=Cronobacter sakazakii (strain ATCC BAA-894) OX=290339 GN=ESA_00718 PE=3 SV=1	3.211	Up	3.7466e-06	ESA_00718	GO:0005975 carbohydrate metabolic process; GO:0006020 inositol metabolic process; GO:0006066 alcohol metabolic process; GO:0006793 phosphorus metabolic process; GO:0006796 phosphate-containing compound metabolic process; GO:0007154 cell communication; GO:0007165 signal transduction; GO:0008152 metabolic process; GO:0009056 catabolic process; GO:0009987 cellular process; GO:0016311 dephosphorylati…	GO:0005622 intracellular; GO:0005623 cell; GO:0005737 cytoplasm; GO:0005829 cytosol; GO:0044424 intracellular part; GO:0044444 cytoplasmic part; GO:0044464 cell part;	GO:0000287 magnesium ion binding; GO:0003824 catalytic activity; GO:0005488 binding; GO:0008934 inositol monophosphate 1-phosphatase activity; GO:0016787 hydrolase activity; GO:0016788 hydrolase activity, acting on ester bonds; GO:0016791 phosphatase activity; GO:0031403 lithium ion binding; GO:0031420 alkali metal ion binding; GO:0042578 phosphoric ester hydrolase activity; GO:0043167 ion bindin…	K01092	E3.1.3.25, IMPA, suhB; myo-inositol-1(or 4)-monophosphatase [EC:3.1.3.25]	esa00521 Streptomycin biosynthesis - Cronobacter sakazakii ATCC BAA-894; esa00562 Inositol phosphate metabolism - Cronobacter sakazakii ATCC BAA-894; esa01100 Metabolic pathways - Cronobacter sakazakii ATCC BAA-894; esa01130 Biosynthesis of antibiotics - Cronobacter sakazakii ATCC BAA-894;
A7MGX5	tRNA (cytidine/uridine-2'-O-)-methyltransferase TrmJ OS=Cronobacter sakazakii (strain ATCC BAA-894) OX=290339 GN=trmJ PE=3 SV=1	2	Up	0.0101557	trmJ	GO:0001510 RNA methylation; GO:0002128 tRNA nucleoside ribose methylation; GO:0006139 nucleobase-containing compound metabolic process; GO:0006396 RNA processing; GO:0006399 tRNA metabolic process; GO:0006400 tRNA modification; GO:0006725 cellular aromatic compound metabolic process; GO:0006807 nitrogen compound metabolic process; GO:0008033 tRNA processing; GO:0008152 metabolic process; GO:00094…	GO:0005622 intracellular; GO:0005623 cell; GO:0005737 cytoplasm; GO:0005829 cytosol; GO:0044424 intracellular part; GO:0044444 cytoplasmic part; GO:0044464 cell part;	GO:0003824 catalytic activity; GO:0008168 methyltransferase activity; GO:0008173 RNA methyltransferase activity; GO:0008175 tRNA methyltransferase activity; GO:0008757 S-adenosylmethionine-dependent methyltransferase activity; GO:0016300 tRNA (uracil) methyltransferase activity; GO:0016427 tRNA (cytosine) methyltransferase activity; GO:0016740 transferase activity; GO:0016741 transferase activity…	K15396	trmJ; tRNA (cytidine32/uridine32-2'-O)-methyltransferase [EC:2.1.1.200]
A7MGX8	Cysteine desulfurase IscS OS=Cronobacter sakazakii (strain ATCC BAA-894) OX=290339 GN=iscS PE=3 SV=1	2.306	Up	1.50538e-05	iscS	GO:0001522 pseudouridine synthesis; GO:0006139 nucleobase-containing compound metabolic process; GO:0006396 RNA processing; GO:0006399 tRNA metabolic process; GO:0006400 tRNA modification; GO:0006725 cellular aromatic compound metabolic process; GO:0006790 sulfur compound metabolic process; GO:0006807 nitrogen compound metabolic process; GO:0008033 tRNA processing; GO:0008152 metabolic process; G…	GO:0005622 intracellular; GO:0005623 cell; GO:0005737 cytoplasm; GO:0005829 cytosol; GO:0044424 intracellular part; GO:0044444 cytoplasmic part; GO:0044464 cell part;	GO:0003824 catalytic activity; GO:0004123 cystathionine gamma-lyase activity; GO:0005488 binding; GO:0008144 drug binding; GO:0008483 transaminase activity; GO:0009000 selenocysteine lyase activity; GO:0016740 transferase activity; GO:0016769 transferase activity, transferring nitrogenous groups; GO:0016782 transferase activity, transferring sulfur-containing groups; GO:0016783 sulfurtransferase …	K04487	iscS, NFS1; cysteine desulfurase [EC:2.8.1.7]	esa00730 Thiamine metabolism - Cronobacter sakazakii ATCC BAA-894; esa01100 Metabolic pathways - Cronobacter sakazakii ATCC BAA-894; esa04122 Sulfur relay system - Cronobacter sakazakii ATCC BAA-894;	PF00266	Aminotransferase class-V
A7MGX9	Iron-sulfur cluster assembly scaffold protein IscU OS=Cronobacter sakazakii (strain ATCC BAA-894) OX=290339 GN=ESA_00723 PE=3 SV=1	2.058	Up	0.000124496	ESA_00723	GO:0006790 sulfur compound metabolic process; GO:0006807 nitrogen compound metabolic process; GO:0006873 cellular ion homeostasis; GO:0006875 cellular metal ion homeostasis; GO:0006879 cellular iron ion homeostasis; GO:0008152 metabolic process; GO:0009987 cellular process; GO:0010467 gene expression; GO:0016043 cellular component organization; GO:0016226 iron-sulfur cluster assembly; GO:0019538 …	GO:0005622 intracellular; GO:0005623 cell; GO:0005737 cytoplasm; GO:0005829 cytosol; GO:0044424 intracellular part; GO:0044444 cytoplasmic part; GO:0044464 cell part;	GO:0003824 catalytic activity; GO:0005488 binding; GO:0005506 iron ion binding; GO:0005515 protein binding; GO:0008198 ferrous iron binding; GO:0016740 transferase activity; GO:0016782 transferase activity, transferring sulfur-containing groups; GO:0036455 iron-sulfur transferase activity; GO:0042802 identical protein binding; GO:0043167 ion binding; GO:0043169 cation binding; GO:0046872 metal io…	K04488	iscU, nifU; nitrogen fixation protein NifU and related proteins
A7MH13	Elongation factor 4 OS=Cronobacter sakazakii (strain ATCC BAA-894) OX=290339 GN=lepA PE=3 SV=1	1.642	Up	0.0018849	lepA	GO:0006412 translation; GO:0006414 translational elongation; GO:0006518 peptide metabolic process; GO:0006807 nitrogen compound metabolic process; GO:0006950 response to stress; GO:0006970 response to osmotic stress; GO:0008152 metabolic process; GO:0009058 biosynthetic process; GO:0009059 macromolecule biosynthetic process; GO:0009266 response to temperature stimulus; GO:0009268 response to pH; …	GO:0005622 intracellular; GO:0005623 cell; GO:0005737 cytoplasm; GO:0005829 cytosol; GO:0005886 plasma membrane; GO:0016020 membrane; GO:0044424 intracellular part; GO:0044444 cytoplasmic part; GO:0044464 cell part; GO:0071944 cell periphery;	GO:0000166 nucleotide binding; GO:0001882 nucleoside binding; GO:0001883 purine nucleoside binding; GO:0003676 nucleic acid binding; GO:0003723 RNA binding; GO:0003746 translation elongation factor activity; GO:0003824 catalytic activity; GO:0003924 GTPase activity; GO:0005488 binding; GO:0005515 protein binding; GO:0005525 GTP binding; GO:0008135 translation factor activity, RNA binding; GO:0016…	K03596	lepA; GTP-binding protein LepA		PF00009; PF03144; PF00679	Elongation factor Tu GTP binding domain; Elongation factor Tu domain 2; Elongation factor G C-terminus
A7MH18	Uracil-DNA glycosylase OS=Cronobacter sakazakii (strain ATCC BAA-894) OX=290339 GN=ung PE=3 SV=1	1.782	Up	0.0162207	ung	GO:0006139 nucleobase-containing compound metabolic process; GO:0006259 DNA metabolic process; GO:0006281 DNA repair; GO:0006284 base-excision repair; GO:0006285 base-excision repair, AP site formation; GO:0006725 cellular aromatic compound metabolic process; GO:0006807 nitrogen compound metabolic process; GO:0006950 response to stress; GO:0006974 cellular response to DNA damage stimulus; GO:0008…	GO:0005622 intracellular; GO:0005623 cell; GO:0005737 cytoplasm; GO:0044424 intracellular part; GO:0044464 cell part;	GO:0003824 catalytic activity; GO:0004844 uracil DNA N-glycosylase activity; GO:0016787 hydrolase activity; GO:0016798 hydrolase activity, acting on glycosyl bonds; GO:0016799 hydrolase activity, hydrolyzing N-glycosyl compounds; GO:0019104 DNA N-glycosylase activity; GO:0097506 deaminated base DNA N-glycosylase activity;	K03648	UNG, UDG; uracil-DNA glycosylase [EC:3.2.2.27]	esa03410 Base excision repair - Cronobacter sakazakii ATCC BAA-894;	PF03167	Uracil DNA glycosylase superfamily
A7MH19	Autonomous glycyl radical cofactor OS=Cronobacter sakazakii (strain ATCC BAA-894) OX=290339 GN=grcA PE=3 SV=1	1.994	Up	0.0036647	grcA	GO:0006082 organic acid metabolic process; GO:0006520 cellular amino acid metabolic process; GO:0006566 threonine metabolic process; GO:0006567 threonine catabolic process; GO:0006807 nitrogen compound metabolic process; GO:0008152 metabolic process; GO:0009056 catabolic process; GO:0009063 cellular amino acid catabolic process; GO:0009066 aspartate family amino acid metabolic process; GO:0009068…	GO:0005622 intracellular; GO:0005623 cell; GO:0005737 cytoplasm; GO:0005829 cytosol; GO:0044424 intracellular part; GO:0044444 cytoplasmic part; GO:0044464 cell part;	GO:0003824 catalytic activity; GO:0008861 formate C-acetyltransferase activity; GO:0016407 acetyltransferase activity; GO:0016408 C-acyltransferase activity; GO:0016453 C-acetyltransferase activity; GO:0016740 transferase activity; GO:0016746 transferase activity, transferring acyl groups; GO:0016747 transferase activity, transferring acyl groups other than amino-acyl groups;	K06866	grcA; autonomous glycyl radical cofactor		PF01228	Glycine radical
A7MH28	Acetate kinase OS=Cronobacter sakazakii (strain ATCC BAA-894) OX=290339 GN=ackA PE=3 SV=1	1.639	Up	0.000136444	ackA	GO:0006082 organic acid metabolic process; GO:0006083 acetate metabolic process; GO:0006091 generation of precursor metabolites and energy; GO:0006113 fermentation; GO:0006629 lipid metabolic process; GO:0006631 fatty acid metabolic process; GO:0006633 fatty acid biosynthetic process; GO:0006793 phosphorus metabolic process; GO:0006796 phosphate-containing compound metabolic process; GO:0008152 m…	GO:0005622 intracellular; GO:0005623 cell; GO:0005737 cytoplasm; GO:0005829 cytosol; GO:0044424 intracellular part; GO:0044444 cytoplasmic part; GO:0044464 cell part;	GO:0003824 catalytic activity; GO:0005488 binding; GO:0008270 zinc ion binding; GO:0008776 acetate kinase activity; GO:0016301 kinase activity; GO:0016740 transferase activity; GO:0016772 transferase activity, transferring phosphorus-containing groups; GO:0016774 phosphotransferase activity, carboxyl group as acceptor; GO:0043167 ion binding; GO:0043169 cation binding; GO:0046872 metal ion bindin…	K00925	ackA; acetate kinase [EC:2.7.2.1]	esa00430 Taurine and hypotaurine metabolism - Cronobacter sakazakii ATCC BAA-894; esa00620 Pyruvate metabolism - Cronobacter sakazakii ATCC BAA-894; esa00640 Propanoate metabolism - Cronobacter sakazakii ATCC BAA-894; esa00680 Methane metabolism - Cronobacter sakazakii ATCC BAA-894; esa01100 Metabolic pathways - Cronobacter sakazakii ATCC BAA-894; esa01120 Microbial metabolism in diverse environm…
A7MH30	UPF0304 protein ESA_00925 OS=Cronobacter sakazakii (strain ATCC BAA-894) OX=290339 GN=ESA_00925 PE=3 SV=1	2.205	Up	0.00025562	ESA_00925	GO:0006950 response to stress; GO:0006974 cellular response to DNA damage stimulus; GO:0009987 cellular process; GO:0033554 cellular response to stress; GO:0050896 response to stimulus; GO:0051716 cellular response to stimulus;	GO:0005622 intracellular; GO:0005623 cell; GO:0005737 cytoplasm; GO:0005829 cytosol; GO:0044424 intracellular part; GO:0044444 cytoplasmic part; GO:0044464 cell part;		K09161	K09161; uncharacterized protein		PF03887	YfbU domain
A7MH31	Phosphatase(predicted) OS=Cronobacter sakazakii (strain ATCC BAA-894) OX=290339 GN=ESA_00926 PE=4 SV=1	2.749	Up	0.0002406	ESA_00926	GO:0006793 phosphorus metabolic process; GO:0006796 phosphate-containing compound metabolic process; GO:0008152 metabolic process; GO:0009987 cellular process; GO:0016311 dephosphorylation; GO:0044237 cellular metabolic process;		GO:0000287 magnesium ion binding; GO:0003824 catalytic activity; GO:0005488 binding; GO:0016787 hydrolase activity; GO:0016788 hydrolase activity, acting on ester bonds; GO:0016791 phosphatase activity; GO:0019203 carbohydrate phosphatase activity; GO:0030145 manganese ion binding; GO:0042578 phosphoric ester hydrolase activity; GO:0043136 glycerol-3-phosphatase activity; GO:0043167 ion binding; …	K19270	yfbT, yniC; sugar-phosphatase [EC:3.1.3.23]
A7MH34	Aminotran_1_2 domain-containing protein OS=Cronobacter sakazakii (strain ATCC BAA-894) OX=290339 GN=ESA_00929 PE=4 SV=1	2.25	Up	0.0129016	ESA_00929	GO:0006082 organic acid metabolic process; GO:0006090 pyruvate metabolic process; GO:0006520 cellular amino acid metabolic process; GO:0006522 alanine metabolic process; GO:0006523 alanine biosynthetic process; GO:0006807 nitrogen compound metabolic process; GO:0006950 response to stress; GO:0006974 cellular response to DNA damage stimulus; GO:0008152 metabolic process; GO:0008652 cellular amino …	GO:0005623 cell; GO:0005886 plasma membrane; GO:0016020 membrane; GO:0044464 cell part; GO:0071944 cell periphery;	GO:0003824 catalytic activity; GO:0004021 L-alanine:2-oxoglutarate aminotransferase activity; GO:0005488 binding; GO:0008144 drug binding; GO:0008483 transaminase activity; GO:0016740 transferase activity; GO:0016769 transferase activity, transferring nitrogenous groups; GO:0019842 vitamin binding; GO:0030170 pyridoxal phosphate binding; GO:0036094 small molecule binding; GO:0043167 ion binding; …	K14260	alaA; alanine-synthesizing transaminase [EC:2.6.1.66 2.6.1.2]	esa00220 Arginine biosynthesis - Cronobacter sakazakii ATCC BAA-894; esa00250 Alanine, aspartate and glutamate metabolism - Cronobacter sakazakii ATCC BAA-894; esa00290 Valine, leucine and isoleucine biosynthesis - Cronobacter sakazakii ATCC BAA-894; esa01100 Metabolic pathways - Cronobacter sakazakii ATCC BAA-894; esa01110 Biosynthesis of secondary metabolites - Cronobacter sakazakii ATCC BAA-89…	PF00155	Aminotransferase class I and II
A7MH35	HTH lysR-type domain-containing protein OS=Cronobacter sakazakii (strain ATCC BAA-894) OX=290339 GN=ESA_00930 PE=3 SV=1	1.842	Up	0.0028205	ESA_00930	GO:0006139 nucleobase-containing compound metabolic process; GO:0006351 transcription, DNA-templated; GO:0006355 regulation of transcription, DNA-templated; GO:0006725 cellular aromatic compound metabolic process; GO:0006807 nitrogen compound metabolic process; GO:0008152 metabolic process; GO:0009058 biosynthetic process; GO:0009059 macromolecule biosynthetic process; GO:0009889 regulation of bi…		GO:0000976 transcription regulatory region sequence-specific DNA binding; GO:0000984 bacterial-type RNA polymerase regulatory region sequence-specific DNA binding; GO:0000986 bacterial-type RNA polymerase core promoter proximal region sequence-specific DNA binding; GO:0000987 core promoter proximal region sequence-specific DNA binding; GO:0001017 bacterial-type RNA polymerase regulatory region DN…				PF00126	Bacterial regulatory helix-turn-helix protein, lysR family
A7MH43	Phosphate acetyltransferase OS=Cronobacter sakazakii (strain ATCC BAA-894) OX=290339 GN=ESA_00922 PE=3 SV=1	1.691	Up	0.00024161	ESA_00922	GO:0006082 organic acid metabolic process; GO:0006083 acetate metabolic process; GO:0006084 acetyl-CoA metabolic process; GO:0006085 acetyl-CoA biosynthetic process; GO:0006091 generation of precursor metabolites and energy; GO:0006113 fermentation; GO:0006139 nucleobase-containing compound metabolic process; GO:0006163 purine nucleotide metabolic process; GO:0006164 purine nucleotide biosyntheti…	GO:0005622 intracellular; GO:0005623 cell; GO:0005737 cytoplasm; GO:0005829 cytosol; GO:0044424 intracellular part; GO:0044444 cytoplasmic part; GO:0044464 cell part;	GO:0003824 catalytic activity; GO:0005488 binding; GO:0008270 zinc ion binding; GO:0008959 phosphate acetyltransferase activity; GO:0016407 acetyltransferase activity; GO:0016740 transferase activity; GO:0016746 transferase activity, transferring acyl groups; GO:0016747 transferase activity, transferring acyl groups other than amino-acyl groups; GO:0043167 ion binding; GO:0043169 cation binding; …	K13788	pta; phosphate acetyltransferase [EC:2.3.1.8]	esa00430 Taurine and hypotaurine metabolism - Cronobacter sakazakii ATCC BAA-894; esa00620 Pyruvate metabolism - Cronobacter sakazakii ATCC BAA-894; esa00640 Propanoate metabolism - Cronobacter sakazakii ATCC BAA-894; esa00680 Methane metabolism - Cronobacter sakazakii ATCC BAA-894; esa01100 Metabolic pathways - Cronobacter sakazakii ATCC BAA-894; esa01120 Microbial metabolism in diverse environm…	PF13500; PF07085	AAA domain; DRTGG domain
A7MH53	Dihydrofolate synthase/folylpolyglutamate synthase OS=Cronobacter sakazakii (strain ATCC BAA-894) OX=290339 GN=ESA_00901 PE=3 SV=1	2.383	Up	0.037905	ESA_00901	GO:0006082 organic acid metabolic process; GO:0006575 cellular modified amino acid metabolic process; GO:0006725 cellular aromatic compound metabolic process; GO:0006732 coenzyme metabolic process; GO:0006760 folic acid-containing compound metabolic process; GO:0006761 dihydrofolate biosynthetic process; GO:0006807 nitrogen compound metabolic process; GO:0008152 metabolic process; GO:0009058 bios…	GO:0005622 intracellular; GO:0005623 cell; GO:0005737 cytoplasm; GO:0044424 intracellular part; GO:0044464 cell part;	GO:0003824 catalytic activity; GO:0004326 tetrahydrofolylpolyglutamate synthase activity; GO:0008841 dihydrofolate synthase activity; GO:0016874 ligase activity; GO:0016879 ligase activity, forming carbon-nitrogen bonds; GO:0016881 acid-amino acid ligase activity;	K11754	folC; dihydrofolate synthase / folylpolyglutamate synthase [EC:6.3.2.12 6.3.2.17]	esa00790 Folate biosynthesis - Cronobacter sakazakii ATCC BAA-894; esa01100 Metabolic pathways - Cronobacter sakazakii ATCC BAA-894;	PF08245; PF02875	Mur ligase middle domain; Mur ligase family, glutamate ligase domain
A7MH60	PKS_KS domain-containing protein OS=Cronobacter sakazakii (strain ATCC BAA-894) OX=290339 GN=ESA_00893 PE=3 SV=1	1.616	Up	0.0036009	ESA_00893	GO:0006082 organic acid metabolic process; GO:0006629 lipid metabolic process; GO:0006631 fatty acid metabolic process; GO:0006633 fatty acid biosynthetic process; GO:0008152 metabolic process; GO:0008610 lipid biosynthetic process; GO:0009058 biosynthetic process; GO:0009987 cellular process; GO:0016053 organic acid biosynthetic process; GO:0019752 carboxylic acid metabolic process; GO:0032787 m…	GO:0005622 intracellular; GO:0005623 cell; GO:0005737 cytoplasm; GO:0005829 cytosol; GO:0044424 intracellular part; GO:0044444 cytoplasmic part; GO:0044464 cell part;	GO:0003824 catalytic activity; GO:0004312 fatty acid synthase activity; GO:0004315 3-oxoacyl-[acyl-carrier-protein] synthase activity; GO:0016740 transferase activity; GO:0016746 transferase activity, transferring acyl groups; GO:0016747 transferase activity, transferring acyl groups other than amino-acyl groups;	K00647	fabB; 3-oxoacyl-[acyl-carrier-protein] synthase I [EC:2.3.1.41]	esa00061 Fatty acid biosynthesis - Cronobacter sakazakii ATCC BAA-894; esa00780 Biotin metabolism - Cronobacter sakazakii ATCC BAA-894; esa01100 Metabolic pathways - Cronobacter sakazakii ATCC BAA-894; esa01212 Fatty acid metabolism - Cronobacter sakazakii ATCC BAA-894;	PF00109; PF02801	Beta-ketoacyl synthase, N-terminal domain; Beta-ketoacyl synthase, C-terminal domain
A7MH65	tRNA pseudouridine synthase A OS=Cronobacter sakazakii (strain ATCC BAA-894) OX=290339 GN=truA PE=3 SV=1	1.603	Up	0.047498	truA	GO:0001522 pseudouridine synthesis; GO:0006139 nucleobase-containing compound metabolic process; GO:0006396 RNA processing; GO:0006399 tRNA metabolic process; GO:0006400 tRNA modification; GO:0006725 cellular aromatic compound metabolic process; GO:0006807 nitrogen compound metabolic process; GO:0008033 tRNA processing; GO:0008152 metabolic process; GO:0009451 RNA modification; GO:0009987 cellula…	GO:0005618 cell wall; GO:0005623 cell; GO:0030312 external encapsulating structure; GO:0044464 cell part; GO:0071944 cell periphery;	GO:0000049 tRNA binding; GO:0003676 nucleic acid binding; GO:0003723 RNA binding; GO:0003824 catalytic activity; GO:0005488 binding; GO:0009982 pseudouridine synthase activity; GO:0016853 isomerase activity; GO:0016866 intramolecular transferase activity; GO:0097159 organic cyclic compound binding; GO:1901363 heterocyclic compound binding;	K06173	truA, PUS1; tRNA pseudouridine38-40 synthase [EC:5.4.99.12]		PF01416	tRNA pseudouridine synthase
A7MH74	YfcL family protein(predicted) OS=Cronobacter sakazakii (strain ATCC BAA-894) OX=290339 GN=ESA_00891 PE=4 SV=1	2.132	Up	0.018023	ESA_00891		GO:0005622 intracellular; GO:0005623 cell; GO:0005737 cytoplasm; GO:0005829 cytosol; GO:0044424 intracellular part; GO:0044444 cytoplasmic part; GO:0044464 cell part;					PF08891	YfcL protein
A7MH79	DUF406 domain-containing protein(predicted) OS=Cronobacter sakazakii (strain ATCC BAA-894) OX=290339 GN=ESA_00880 PE=4 SV=1	2.003	Up	0.00118081	ESA_00880		GO:0005622 intracellular; GO:0005623 cell; GO:0005737 cytoplasm; GO:0005829 cytosol; GO:0044424 intracellular part; GO:0044444 cytoplasmic part; GO:0044464 cell part;
A7MH92	4-aminobutyrate aminotransferase(predicted) OS=Cronobacter sakazakii (strain ATCC BAA-894) OX=290339 GN=ESA_04278 PE=3 SV=1	6.802	Up	0.0048163	ESA_04278	GO:0001505 regulation of neurotransmitter levels; GO:0006082 organic acid metabolic process; GO:0006520 cellular amino acid metabolic process; GO:0006525 arginine metabolic process; GO:0006526 arginine biosynthetic process; GO:0006576 cellular biogenic amine metabolic process; GO:0006591 ornithine metabolic process; GO:0006595 polyamine metabolic process; GO:0006598 polyamine catabolic process; G…	GO:0005622 intracellular; GO:0005623 cell; GO:0005737 cytoplasm; GO:0005829 cytosol; GO:0044424 intracellular part; GO:0044444 cytoplasmic part; GO:0044464 cell part;	GO:0003824 catalytic activity; GO:0003867 4-aminobutyrate transaminase activity; GO:0003992 N2-acetyl-L-ornithine:2-oxoglutarate 5-aminotransferase activity; GO:0005488 binding; GO:0008144 drug binding; GO:0008483 transaminase activity; GO:0016740 transferase activity; GO:0016769 transferase activity, transferring nitrogenous groups; GO:0019842 vitamin binding; GO:0030170 pyridoxal phosphate bind…	K00823	puuE; 4-aminobutyrate aminotransferase [EC:2.6.1.19]	esa00250 Alanine, aspartate and glutamate metabolism - Cronobacter sakazakii ATCC BAA-894; esa00410 beta-Alanine metabolism - Cronobacter sakazakii ATCC BAA-894; esa00640 Propanoate metabolism - Cronobacter sakazakii ATCC BAA-894; esa00650 Butanoate metabolism - Cronobacter sakazakii ATCC BAA-894; esa01100 Metabolic pathways - Cronobacter sakazakii ATCC BAA-894; esa01120 Microbial metabolism in d…	PF00202	Aminotransferase class-III
A7MHF7	Epimerase domain-containing protein OS=Cronobacter sakazakii (strain ATCC BAA-894) OX=290339 GN=ESA_01176 PE=4 SV=1	2.221	Up	0.00144351	ESA_01176	GO:0000271 polysaccharide biosynthetic process; GO:0005975 carbohydrate metabolic process; GO:0005976 polysaccharide metabolic process; GO:0006629 lipid metabolic process; GO:0008152 metabolic process; GO:0008610 lipid biosynthetic process; GO:0008653 lipopolysaccharide metabolic process; GO:0009058 biosynthetic process; GO:0009059 macromolecule biosynthetic process; GO:0009103 lipopolysaccharide…	GO:0016020 membrane;	GO:0003824 catalytic activity; GO:0016853 isomerase activity; GO:0016854 racemase and epimerase activity; GO:0016857 racemase and epimerase activity, acting on carbohydrates and derivatives;	K19997	gnu; GlcNAc-P-P-Und epimerase [EC:5.1.3.26]
A7MHG8	Uridine kinase OS=Cronobacter sakazakii (strain ATCC BAA-894) OX=290339 GN=udk PE=3 SV=1	1.8	Up	0.00044037	udk	GO:0006139 nucleobase-containing compound metabolic process; GO:0006206 pyrimidine nucleobase metabolic process; GO:0006213 pyrimidine nucleoside metabolic process; GO:0006220 pyrimidine nucleotide metabolic process; GO:0006221 pyrimidine nucleotide biosynthetic process; GO:0006222 UMP biosynthetic process; GO:0006725 cellular aromatic compound metabolic process; GO:0006753 nucleoside phosphate m…	GO:0005622 intracellular; GO:0005623 cell; GO:0005737 cytoplasm; GO:0005829 cytosol; GO:0044424 intracellular part; GO:0044444 cytoplasmic part; GO:0044464 cell part;	GO:0003824 catalytic activity; GO:0004849 uridine kinase activity; GO:0016301 kinase activity; GO:0016740 transferase activity; GO:0016772 transferase activity, transferring phosphorus-containing groups; GO:0016773 phosphotransferase activity, alcohol group as acceptor; GO:0019205 nucleobase-containing compound kinase activity; GO:0019206 nucleoside kinase activity; GO:0043771 cytidine kinase act…	K00876	udk, UCK; uridine kinase [EC:2.7.1.48]	esa00240 Pyrimidine metabolism - Cronobacter sakazakii ATCC BAA-894; esa01100 Metabolic pathways - Cronobacter sakazakii ATCC BAA-894;	PF00485	Phosphoribulokinase / Uridine kinase family
A7MHI6	Peptidase_U32_C domain-containing protein OS=Cronobacter sakazakii (strain ATCC BAA-894) OX=290339 GN=ESA_01138 PE=4 SV=1	3.21	Up	0.025695	ESA_01138		GO:0005622 intracellular; GO:0005623 cell; GO:0005737 cytoplasm; GO:0005829 cytosol; GO:0044424 intracellular part; GO:0044444 cytoplasmic part; GO:0044464 cell part;		K08303	K08303; putative protease [EC:3.4.-.-]
A7MHL3	Methionine--tRNA ligase OS=Cronobacter sakazakii (strain ATCC BAA-894) OX=290339 GN=metG PE=3 SV=2	1.778	Up	0.0026772	metG	GO:0006082 organic acid metabolic process; GO:0006139 nucleobase-containing compound metabolic process; GO:0006399 tRNA metabolic process; GO:0006412 translation; GO:0006418 tRNA aminoacylation for protein translation; GO:0006431 methionyl-tRNA aminoacylation; GO:0006518 peptide metabolic process; GO:0006520 cellular amino acid metabolic process; GO:0006725 cellular aromatic compound metabolic pr…	GO:0005622 intracellular; GO:0005623 cell; GO:0005737 cytoplasm; GO:0005829 cytosol; GO:0044424 intracellular part; GO:0044444 cytoplasmic part; GO:0044464 cell part;	GO:0003824 catalytic activity; GO:0004812 aminoacyl-tRNA ligase activity; GO:0004825 methionine-tRNA ligase activity; GO:0005488 binding; GO:0008270 zinc ion binding; GO:0016874 ligase activity; GO:0016875 ligase activity, forming carbon-oxygen bonds; GO:0043167 ion binding; GO:0043169 cation binding; GO:0046872 metal ion binding; GO:0046914 transition metal ion binding;	K01874	MARS, metG; methionyl-tRNA synthetase [EC:6.1.1.10]	esa00450 Selenocompound metabolism - Cronobacter sakazakii ATCC BAA-894; esa00970 Aminoacyl-tRNA biosynthesis - Cronobacter sakazakii ATCC BAA-894; esa01100 Metabolic pathways - Cronobacter sakazakii ATCC BAA-894;	PF01588	Putative tRNA binding domain
A7MHS5	CinA-like protein OS=Cronobacter sakazakii (strain ATCC BAA-894) OX=290339 GN=ESA_00961 PE=3 SV=1	1.868	Up	0.0093789	ESA_00961	GO:0006139 nucleobase-containing compound metabolic process; GO:0006259 DNA metabolic process; GO:0006725 cellular aromatic compound metabolic process; GO:0006807 nitrogen compound metabolic process; GO:0008152 metabolic process; GO:0009987 cellular process; GO:0034641 cellular nitrogen compound metabolic process; GO:0043170 macromolecule metabolic process; GO:0044237 cellular metabolic process; …		GO:0003676 nucleic acid binding; GO:0003677 DNA binding; GO:0005488 binding; GO:0097159 organic cyclic compound binding; GO:1901363 heterocyclic compound binding;				PF00994	Probable molybdopterin binding domain
A7MHS8	Ribonucleotide reductase of class Ia (Aerobic),beta subunit(predicted) OS=Cronobacter sakazakii (strain ATCC BAA-894) OX=290339 GN=ESA_00966 PE=4 SV=1	1.787	Up	0.0133355	ESA_00966	GO:0006139 nucleobase-containing compound metabolic process; GO:0006725 cellular aromatic compound metabolic process; GO:0006753 nucleoside phosphate metabolic process; GO:0006793 phosphorus metabolic process; GO:0006796 phosphate-containing compound metabolic process; GO:0006807 nitrogen compound metabolic process; GO:0008152 metabolic process; GO:0009058 biosynthetic process; GO:0009117 nucleot…	GO:0005622 intracellular; GO:0005623 cell; GO:0005737 cytoplasm; GO:0005829 cytosol; GO:0005971 ribonucleoside-diphosphate reductase complex; GO:0032991 macromolecular complex; GO:0044424 intracellular part; GO:0044444 cytoplasmic part; GO:0044445 cytosolic part; GO:0044464 cell part; GO:1902494 catalytic complex; GO:1990204 oxidoreductase complex;	GO:0005488 binding; GO:0005506 iron ion binding; GO:0005515 protein binding; GO:0042802 identical protein binding; GO:0043167 ion binding; GO:0043169 cation binding; GO:0046872 metal ion binding; GO:0046914 transition metal ion binding;	K00526	E1.17.4.1B, nrdB, nrdF; ribonucleoside-diphosphate reductase beta chain [EC:1.17.4.1]	esa00230 Purine metabolism - Cronobacter sakazakii ATCC BAA-894; esa00240 Pyrimidine metabolism - Cronobacter sakazakii ATCC BAA-894; esa01100 Metabolic pathways - Cronobacter sakazakii ATCC BAA-894;	PF00268	Ribonucleotide reductase, small chain
A7MHU6	1,4-dihydroxy-2-naphthoyl-CoA synthase OS=Cronobacter sakazakii (strain ATCC BAA-894) OX=290339 GN=menB PE=3 SV=1	2.774	Up	0.000135293	menB	GO:0006732 coenzyme metabolic process; GO:0008152 metabolic process; GO:0009058 biosynthetic process; GO:0009108 coenzyme biosynthetic process; GO:0009233 menaquinone metabolic process; GO:0009234 menaquinone biosynthetic process; GO:0009987 cellular process; GO:0042180 cellular ketone metabolic process; GO:0042181 ketone biosynthetic process; GO:0044237 cellular metabolic process; GO:0044249 cel…	GO:0005622 intracellular; GO:0005623 cell; GO:0005737 cytoplasm; GO:0005829 cytosol; GO:0044424 intracellular part; GO:0044444 cytoplasmic part; GO:0044464 cell part;	GO:0003824 catalytic activity; GO:0005488 binding; GO:0008935 1,4-dihydroxy-2-naphthoyl-CoA synthase activity; GO:0016829 lyase activity; GO:0016830 carbon-carbon lyase activity; GO:0016833 oxo-acid-lyase activity; GO:0043167 ion binding; GO:0043168 anion binding; GO:0071890 bicarbonate binding;	K01661	menB; naphthoate synthase [EC:4.1.3.36]	esa00130 Ubiquinone and other terpenoid-quinone biosynthesis - Cronobacter sakazakii ATCC BAA-894; esa01100 Metabolic pathways - Cronobacter sakazakii ATCC BAA-894; esa01110 Biosynthesis of secondary metabolites - Cronobacter sakazakii ATCC BAA-894;	PF00378	Enoyl-CoA hydratase/isomerase family
A7MHV6	Pseudouridine synthase OS=Cronobacter sakazakii (strain ATCC BAA-894) OX=290339 GN=ESA_00660 PE=3 SV=1	2.351	Up	0.0104627	ESA_00660	GO:0000027 ribosomal large subunit assembly; GO:0000154 rRNA modification; GO:0000455 enzyme-directed rRNA pseudouridine synthesis; GO:0001522 pseudouridine synthesis; GO:0006139 nucleobase-containing compound metabolic process; GO:0006364 rRNA processing; GO:0006396 RNA processing; GO:0006725 cellular aromatic compound metabolic process; GO:0006807 nitrogen compound metabolic process; GO:0006996…	GO:0005622 intracellular; GO:0005623 cell; GO:0005737 cytoplasm; GO:0005829 cytosol; GO:0044424 intracellular part; GO:0044444 cytoplasmic part; GO:0044464 cell part;	GO:0003824 catalytic activity; GO:0009982 pseudouridine synthase activity; GO:0016853 isomerase activity; GO:0016866 intramolecular transferase activity;	K06180	rluD; 23S rRNA pseudouridine1911/1915/1917 synthase [EC:5.4.99.23]		PF01479	S4 domain
A7MHW0	Phospho-2-dehydro-3-deoxyheptonate aldolase OS=Cronobacter sakazakii (strain ATCC BAA-894) OX=290339 GN=ESA_00653 PE=3 SV=1	2.578	Up	0.00062205	ESA_00653	GO:0006082 organic acid metabolic process; GO:0006520 cellular amino acid metabolic process; GO:0006725 cellular aromatic compound metabolic process; GO:0006807 nitrogen compound metabolic process; GO:0008152 metabolic process; GO:0008652 cellular amino acid biosynthetic process; GO:0009058 biosynthetic process; GO:0009072 aromatic amino acid family metabolic process; GO:0009073 aromatic amino ac…	GO:0005622 intracellular; GO:0005623 cell; GO:0005737 cytoplasm; GO:0044424 intracellular part; GO:0044464 cell part;	GO:0003824 catalytic activity; GO:0003849 3-deoxy-7-phosphoheptulonate synthase activity; GO:0005488 binding; GO:0005515 protein binding; GO:0016740 transferase activity; GO:0016765 transferase activity, transferring alkyl or aryl (other than methyl) groups; GO:0042802 identical protein binding;	K01626	E2.5.1.54, aroF, aroG, aroH; 3-deoxy-7-phosphoheptulonate synthase [EC:2.5.1.54]	esa00400 Phenylalanine, tyrosine and tryptophan biosynthesis - Cronobacter sakazakii ATCC BAA-894; esa01100 Metabolic pathways - Cronobacter sakazakii ATCC BAA-894; esa01110 Biosynthesis of secondary metabolites - Cronobacter sakazakii ATCC BAA-894; esa01130 Biosynthesis of antibiotics - Cronobacter sakazakii ATCC BAA-894; esa01230 Biosynthesis of amino acids - Cronobacter sakazakii ATCC BAA-894;…	PF00793	DAHP synthetase I family
A7MHW2	Bifunctional chorismate mutase/prephenate dehydratase(predicted) OS=Cronobacter sakazakii (strain ATCC BAA-894) OX=290339 GN=ESA_00656 PE=4 SV=1	1.664	Up	0.0035004	ESA_00656	GO:0006082 organic acid metabolic process; GO:0006520 cellular amino acid metabolic process; GO:0006558 L-phenylalanine metabolic process; GO:0006570 tyrosine metabolic process; GO:0006571 tyrosine biosynthetic process; GO:0006725 cellular aromatic compound metabolic process; GO:0006807 nitrogen compound metabolic process; GO:0008152 metabolic process; GO:0008652 cellular amino acid biosynthetic …	GO:0005622 intracellular; GO:0005623 cell; GO:0005737 cytoplasm; GO:0044424 intracellular part; GO:0044464 cell part;	GO:0003824 catalytic activity; GO:0004106 chorismate mutase activity; GO:0004664 prephenate dehydratase activity; GO:0016829 lyase activity; GO:0016835 carbon-oxygen lyase activity; GO:0016836 hydro-lyase activity; GO:0016853 isomerase activity; GO:0016866 intramolecular transferase activity;	K14170	pheA; chorismate mutase / prephenate dehydratase [EC:5.4.99.5 4.2.1.51]	esa00400 Phenylalanine, tyrosine and tryptophan biosynthesis - Cronobacter sakazakii ATCC BAA-894; esa01100 Metabolic pathways - Cronobacter sakazakii ATCC BAA-894; esa01110 Biosynthesis of secondary metabolites - Cronobacter sakazakii ATCC BAA-894; esa01130 Biosynthesis of antibiotics - Cronobacter sakazakii ATCC BAA-894; esa01230 Biosynthesis of amino acids - Cronobacter sakazakii ATCC BAA-894;	PF01817	Chorismate mutase type II
A7MHW3	Ribosome hibernation protein YfiA(predicted) OS=Cronobacter sakazakii (strain ATCC BAA-894) OX=290339 GN=ESA_00657 PE=4 SV=1	3.035	Up	0.000181853	ESA_00657	GO:0006417 regulation of translation; GO:0006446 regulation of translational initiation; GO:0006448 regulation of translational elongation; GO:0006950 response to stress; GO:0009266 response to temperature stimulus; GO:0009409 response to cold; GO:0009628 response to abiotic stimulus; GO:0009889 regulation of biosynthetic process; GO:0009890 negative regulation of biosynthetic process; GO:0009892…	GO:0005622 intracellular; GO:0005623 cell; GO:0005737 cytoplasm; GO:0005829 cytosol; GO:0005840 ribosome; GO:0015935 small ribosomal subunit; GO:0022626 cytosolic ribosome; GO:0022627 cytosolic small ribosomal subunit; GO:0032991 macromolecular complex; GO:0043226 organelle; GO:0043228 non-membrane-bounded organelle; GO:0043229 intracellular organelle; GO:0043232 intracellular non-membrane-bounde…	GO:0005488 binding; GO:0043021 ribonucleoprotein complex binding; GO:0043022 ribosome binding; GO:0043024 ribosomal small subunit binding; GO:0044877 macromolecular complex binding;	K05809	raiA; ribosome-associated inhibitor A
A7MI18	Acyl-[acyl-carrier-protein]--UDP-N-acetylglucosamine O-acyltransferase OS=Cronobacter sakazakii (strain ATCC BAA-894) OX=290339 GN=lpxA PE=3 SV=1	1.742	Up	0.0135182	lpxA	GO:0005975 carbohydrate metabolic process; GO:0006629 lipid metabolic process; GO:0006643 membrane lipid metabolic process; GO:0006644 phospholipid metabolic process; GO:0006664 glycolipid metabolic process; GO:0006793 phosphorus metabolic process; GO:0006796 phosphate-containing compound metabolic process; GO:0008152 metabolic process; GO:0008610 lipid biosynthetic process; GO:0008654 phospholip…	GO:0005622 intracellular; GO:0005623 cell; GO:0005737 cytoplasm; GO:0005829 cytosol; GO:0044424 intracellular part; GO:0044444 cytoplasmic part; GO:0044464 cell part;	GO:0003824 catalytic activity; GO:0005488 binding; GO:0005515 protein binding; GO:0008374 O-acyltransferase activity; GO:0008780 acyl-[acyl-carrier-protein]-UDP-N-acetylglucosamine O-acyltransferase activity; GO:0016740 transferase activity; GO:0016746 transferase activity, transferring acyl groups; GO:0016747 transferase activity, transferring acyl groups other than amino-acyl groups; GO:0042802…	K00677	lpxA; UDP-N-acetylglucosamine acyltransferase [EC:2.3.1.129]	esa00540 Lipopolysaccharide biosynthesis - Cronobacter sakazakii ATCC BAA-894; esa01100 Metabolic pathways - Cronobacter sakazakii ATCC BAA-894; esa01503 Cationic antimicrobial peptide (CAMP) resistance - Cronobacter sakazakii ATCC BAA-894;	PF13720	Udp N-acetylglucosamine O-acyltransferase; Domain 2
A7MI27	D,D-heptose 1,7-bisphosphate phosphatase OS=Cronobacter sakazakii (strain ATCC BAA-894) OX=290339 GN=ESA_03138 PE=3 SV=1	2.593	Up	0.0037018	ESA_03138	GO:0000271 polysaccharide biosynthetic process; GO:0005975 carbohydrate metabolic process; GO:0005976 polysaccharide metabolic process; GO:0006629 lipid metabolic process; GO:0006793 phosphorus metabolic process; GO:0006796 phosphate-containing compound metabolic process; GO:0008152 metabolic process; GO:0008610 lipid biosynthetic process; GO:0008653 lipopolysaccharide metabolic process; GO:00090…	GO:0005622 intracellular; GO:0005623 cell; GO:0005737 cytoplasm; GO:0005829 cytosol; GO:0044424 intracellular part; GO:0044444 cytoplasmic part; GO:0044464 cell part;	GO:0000287 magnesium ion binding; GO:0003824 catalytic activity; GO:0005488 binding; GO:0008270 zinc ion binding; GO:0016787 hydrolase activity; GO:0016788 hydrolase activity, acting on ester bonds; GO:0016791 phosphatase activity; GO:0034200 D,D-heptose 1,7-bisphosphate phosphatase activity; GO:0042578 phosphoric ester hydrolase activity; GO:0043167 ion binding; GO:0043169 cation binding; GO:004…	K03273	gmhB; D-glycero-D-manno-heptose 1,7-bisphosphate phosphatase [EC:3.1.3.82 3.1.3.83]	esa00540 Lipopolysaccharide biosynthesis - Cronobacter sakazakii ATCC BAA-894; esa01100 Metabolic pathways - Cronobacter sakazakii ATCC BAA-894;	PF13242	HAD-hyrolase-like
A7MI28	Methionine import ATP-binding protein MetN OS=Cronobacter sakazakii (strain ATCC BAA-894) OX=290339 GN=metN PE=3 SV=1	1.834	Up	0.0074785	metN	GO:0000101 sulfur amino acid transport; GO:0003333 amino acid transmembrane transport; GO:0006810 transport; GO:0006811 ion transport; GO:0006812 cation transport; GO:0006820 anion transport; GO:0006855 drug transmembrane transport; GO:0006865 amino acid transport; GO:0015711 organic anion transport; GO:0015807 L-amino acid transport; GO:0015821 methionine transport; GO:0015849 organic acid trans…	GO:0005623 cell; GO:0005886 plasma membrane; GO:0016020 membrane; GO:0016021 integral component of membrane; GO:0031224 intrinsic component of membrane; GO:0032991 macromolecular complex; GO:0043190 ATP-binding cassette (ABC) transporter complex; GO:0044425 membrane part; GO:0044459 plasma membrane part; GO:0044464 cell part; GO:0055052 ATP-binding cassette (ABC) transporter complex, substrate-bi…	GO:0000099 sulfur amino acid transmembrane transporter activity; GO:0000166 nucleotide binding; GO:0003824 catalytic activity; GO:0005215 transporter activity; GO:0005342 organic acid transmembrane transporter activity; GO:0005488 binding; GO:0005524 ATP binding; GO:0008144 drug binding; GO:0008324 cation transmembrane transporter activity; GO:0008509 anion transmembrane transporter activity; GO:…	K02071	metN; D-methionine transport system ATP-binding protein	esa02010 ABC transporters - Cronobacter sakazakii ATCC BAA-894;	PF00005; PF09383	ABC transporter; NIL domain
A7MI37	Hydroxyacylglutathione hydrolase OS=Cronobacter sakazakii (strain ATCC BAA-894) OX=290339 GN=gloB PE=3 SV=1	1.507	Up	0.0070599	gloB	GO:0006081 cellular aldehyde metabolic process; GO:0006082 organic acid metabolic process; GO:0006089 lactate metabolic process; GO:0006950 response to stress; GO:0008152 metabolic process; GO:0009056 catabolic process; GO:0009266 response to temperature stimulus; GO:0009408 response to heat; GO:0009438 methylglyoxal metabolic process; GO:0009628 response to abiotic stimulus; GO:0009987 cellular …		GO:0003824 catalytic activity; GO:0004416 hydroxyacylglutathione hydrolase activity; GO:0005488 binding; GO:0008270 zinc ion binding; GO:0016787 hydrolase activity; GO:0016788 hydrolase activity, acting on ester bonds; GO:0016790 thiolester hydrolase activity; GO:0043167 ion binding; GO:0043169 cation binding; GO:0046872 metal ion binding; GO:0046914 transition metal ion binding;	K01069	gloB, HAGH; hydroxyacylglutathione hydrolase [EC:3.1.2.6]	esa00620 Pyruvate metabolism - Cronobacter sakazakii ATCC BAA-894; esa01100 Metabolic pathways - Cronobacter sakazakii ATCC BAA-894;	PF00753	Metallo-beta-lactamase superfamily
A7MI93	Carbamoyl-phosphate synthase small chain OS=Cronobacter sakazakii (strain ATCC BAA-894) OX=290339 GN=carA PE=3 SV=1	1.875	Up	0.00175762	carA	GO:0000050 urea cycle; GO:0006082 organic acid metabolic process; GO:0006139 nucleobase-containing compound metabolic process; GO:0006206 pyrimidine nucleobase metabolic process; GO:0006207 'de novo' pyrimidine nucleobase biosynthetic process; GO:0006220 pyrimidine nucleotide metabolic process; GO:0006221 pyrimidine nucleotide biosynthetic process; GO:0006520 cellular amino acid metabolic process…	GO:0005622 intracellular; GO:0005623 cell; GO:0005737 cytoplasm; GO:0005829 cytosol; GO:0005951 carbamoyl-phosphate synthase complex; GO:0032991 macromolecular complex; GO:0044424 intracellular part; GO:0044444 cytoplasmic part; GO:0044464 cell part; GO:1902494 catalytic complex;	GO:0003824 catalytic activity; GO:0004088 carbamoyl-phosphate synthase (glutamine-hydrolyzing) activity; GO:0016874 ligase activity; GO:0016879 ligase activity, forming carbon-nitrogen bonds; GO:0016884 carbon-nitrogen ligase activity, with glutamine as amido-N-donor;	K01956	carA, CPA1; carbamoyl-phosphate synthase small subunit [EC:6.3.5.5]	esa00240 Pyrimidine metabolism - Cronobacter sakazakii ATCC BAA-894; esa00250 Alanine, aspartate and glutamate metabolism - Cronobacter sakazakii ATCC BAA-894; esa01100 Metabolic pathways - Cronobacter sakazakii ATCC BAA-894;	PF00988; PF00117	Carbamoyl-phosphate synthase small chain, CPSase domain; Glutamine amidotransferase class-I
A7MIA6	Carbamoyl-phosphate synthase large chain OS=Cronobacter sakazakii (strain ATCC BAA-894) OX=290339 GN=carB PE=3 SV=1	2.63	Up	8.1008e-05	carB	GO:0000050 urea cycle; GO:0006082 organic acid metabolic process; GO:0006139 nucleobase-containing compound metabolic process; GO:0006206 pyrimidine nucleobase metabolic process; GO:0006220 pyrimidine nucleotide metabolic process; GO:0006221 pyrimidine nucleotide biosynthetic process; GO:0006520 cellular amino acid metabolic process; GO:0006525 arginine metabolic process; GO:0006526 arginine bios…	GO:0005622 intracellular; GO:0005623 cell; GO:0005737 cytoplasm; GO:0005829 cytosol; GO:0005886 plasma membrane; GO:0005951 carbamoyl-phosphate synthase complex; GO:0016020 membrane; GO:0032991 macromolecular complex; GO:0044424 intracellular part; GO:0044444 cytoplasmic part; GO:0044464 cell part; GO:0071944 cell periphery; GO:1902494 catalytic complex;	GO:0000166 nucleotide binding; GO:0003824 catalytic activity; GO:0004087 carbamoyl-phosphate synthase (ammonia) activity; GO:0004088 carbamoyl-phosphate synthase (glutamine-hydrolyzing) activity; GO:0005488 binding; GO:0005524 ATP binding; GO:0008144 drug binding; GO:0016597 amino acid binding; GO:0016874 ligase activity; GO:0016879 ligase activity, forming carbon-nitrogen bonds; GO:0016884 carbo…	K01955	carB, CPA2; carbamoyl-phosphate synthase large subunit [EC:6.3.5.5]	esa00240 Pyrimidine metabolism - Cronobacter sakazakii ATCC BAA-894; esa00250 Alanine, aspartate and glutamate metabolism - Cronobacter sakazakii ATCC BAA-894; esa01100 Metabolic pathways - Cronobacter sakazakii ATCC BAA-894;	PF02786; PF02787; PF02142	Carbamoyl-phosphate synthase L chain, ATP binding domain; Carbamoyl-phosphate synthetase large chain, oligomerisation domain; MGS-like domain
A7MIB1	Protein ApaG OS=Cronobacter sakazakii (strain ATCC BAA-894) OX=290339 GN=apaG PE=3 SV=1	2.359	Up	0.0032773	apaG				K06195	apaG; ApaG protein
A7MIC1	RNA polymerase-associated protein RapA OS=Cronobacter sakazakii (strain ATCC BAA-894) OX=290339 GN=rapA PE=3 SV=1	2.398	Up	0.000123664	rapA	GO:0006139 nucleobase-containing compound metabolic process; GO:0006351 transcription, DNA-templated; GO:0006355 regulation of transcription, DNA-templated; GO:0006725 cellular aromatic compound metabolic process; GO:0006807 nitrogen compound metabolic process; GO:0008152 metabolic process; GO:0009058 biosynthetic process; GO:0009059 macromolecule biosynthetic process; GO:0009889 regulation of bi…	GO:0005622 intracellular; GO:0005623 cell; GO:0005737 cytoplasm; GO:0044424 intracellular part; GO:0044464 cell part;	GO:0000166 nucleotide binding; GO:0001000 bacterial-type RNA polymerase core enzyme binding; GO:0003676 nucleic acid binding; GO:0003824 catalytic activity; GO:0004386 helicase activity; GO:0005488 binding; GO:0005515 protein binding; GO:0005524 ATP binding; GO:0008144 drug binding; GO:0016462 pyrophosphatase activity; GO:0016787 hydrolase activity; GO:0016817 hydrolase activity, acting on acid a…	K03580	hepA; ATP-dependent helicase HepA [EC:3.6.4.-]		PF12137	RNA polymerase recycling family C-terminal
A7MIC5	2-isopropylmalate synthase OS=Cronobacter sakazakii (strain ATCC BAA-894) OX=290339 GN=leuA PE=3 SV=1	1.616	Up	0.0089839	leuA	GO:0006082 organic acid metabolic process; GO:0006520 cellular amino acid metabolic process; GO:0006551 leucine metabolic process; GO:0006807 nitrogen compound metabolic process; GO:0008152 metabolic process; GO:0008652 cellular amino acid biosynthetic process; GO:0009058 biosynthetic process; GO:0009081 branched-chain amino acid metabolic process; GO:0009082 branched-chain amino acid biosyntheti…	GO:0005622 intracellular; GO:0005623 cell; GO:0005737 cytoplasm; GO:0005829 cytosol; GO:0044424 intracellular part; GO:0044444 cytoplasmic part; GO:0044464 cell part;	GO:0003824 catalytic activity; GO:0003852 2-isopropylmalate synthase activity; GO:0003985 acetyl-CoA C-acetyltransferase activity; GO:0003988 acetyl-CoA C-acyltransferase activity; GO:0016407 acetyltransferase activity; GO:0016408 C-acyltransferase activity; GO:0016453 C-acetyltransferase activity; GO:0016740 transferase activity; GO:0016746 transferase activity, transferring acyl groups; GO:0016…	K01649	leuA, IMS; 2-isopropylmalate synthase [EC:2.3.3.13]	esa00290 Valine, leucine and isoleucine biosynthesis - Cronobacter sakazakii ATCC BAA-894; esa00620 Pyruvate metabolism - Cronobacter sakazakii ATCC BAA-894; esa01100 Metabolic pathways - Cronobacter sakazakii ATCC BAA-894; esa01110 Biosynthesis of secondary metabolites - Cronobacter sakazakii ATCC BAA-894; esa01210 2-Oxocarboxylic acid metabolism - Cronobacter sakazakii ATCC BAA-894; esa01230 Bi…	PF00682; PF08502	HMGL-like; LeuA allosteric (dimerisation) domain
A7MIC8	Acetolactate synthase OS=Cronobacter sakazakii (strain ATCC BAA-894) OX=290339 GN=ESA_03261 PE=3 SV=1	1.517	Up	0.0031403	ESA_03261	GO:0006082 organic acid metabolic process; GO:0006520 cellular amino acid metabolic process; GO:0006549 isoleucine metabolic process; GO:0006573 valine metabolic process; GO:0006807 nitrogen compound metabolic process; GO:0008152 metabolic process; GO:0008652 cellular amino acid biosynthetic process; GO:0009058 biosynthetic process; GO:0009081 branched-chain amino acid metabolic process; GO:00090…	GO:0005622 intracellular; GO:0005623 cell; GO:0005737 cytoplasm; GO:0005829 cytosol; GO:0044424 intracellular part; GO:0044444 cytoplasmic part; GO:0044464 cell part;	GO:0000287 magnesium ion binding; GO:0003824 catalytic activity; GO:0003984 acetolactate synthase activity; GO:0005488 binding; GO:0016740 transferase activity; GO:0016744 transferase activity, transferring aldehyde or ketonic groups; GO:0019842 vitamin binding; GO:0030976 thiamine pyrophosphate binding; GO:0036094 small molecule binding; GO:0043167 ion binding; GO:0043168 anion binding; GO:00431…	K01652	E2.2.1.6L, ilvB, ilvG, ilvI; acetolactate synthase I/II/III large subunit [EC:2.2.1.6]	esa00290 Valine, leucine and isoleucine biosynthesis - Cronobacter sakazakii ATCC BAA-894; esa00650 Butanoate metabolism - Cronobacter sakazakii ATCC BAA-894; esa00660 C5-Branched dibasic acid metabolism - Cronobacter sakazakii ATCC BAA-894; esa00770 Pantothenate and CoA biosynthesis - Cronobacter sakazakii ATCC BAA-894; esa01100 Metabolic pathways - Cronobacter sakazakii ATCC BAA-894; esa01110 B…	PF02776; PF00205; PF02775	Thiamine pyrophosphate enzyme, N-terminal TPP binding domain; Thiamine pyrophosphate enzyme, central domain; Thiamine pyrophosphate enzyme, C-terminal TPP binding domain
A7MID1	2,3-bisphosphoglycerate-independent phosphoglycerate mutase OS=Cronobacter sakazakii (strain ATCC BAA-894) OX=290339 GN=gpmI PE=3 SV=1	1.953	Up	0.0073602	gpmI	GO:0005975 carbohydrate metabolic process; GO:0006082 organic acid metabolic process; GO:0006090 pyruvate metabolic process; GO:0006091 generation of precursor metabolites and energy; GO:0006096 glycolytic process; GO:0006139 nucleobase-containing compound metabolic process; GO:0006163 purine nucleotide metabolic process; GO:0006164 purine nucleotide biosynthetic process; GO:0006165 nucleoside di…	GO:0005622 intracellular; GO:0005623 cell; GO:0005737 cytoplasm; GO:0005829 cytosol; GO:0044424 intracellular part; GO:0044444 cytoplasmic part; GO:0044464 cell part;	GO:0003824 catalytic activity; GO:0004619 phosphoglycerate mutase activity; GO:0005488 binding; GO:0016853 isomerase activity; GO:0016866 intramolecular transferase activity; GO:0016868 intramolecular transferase activity, phosphotransferases; GO:0030145 manganese ion binding; GO:0043167 ion binding; GO:0043169 cation binding; GO:0046537 2,3-bisphosphoglycerate-independent phosphoglycerate mutase…	K15633	gpmI; 2,3-bisphosphoglycerate-independent phosphoglycerate mutase [EC:5.4.2.12]	esa00010 Glycolysis / Gluconeogenesis - Cronobacter sakazakii ATCC BAA-894; esa00260 Glycine, serine and threonine metabolism - Cronobacter sakazakii ATCC BAA-894; esa00680 Methane metabolism - Cronobacter sakazakii ATCC BAA-894; esa01100 Metabolic pathways - Cronobacter sakazakii ATCC BAA-894; esa01110 Biosynthesis of secondary metabolites - Cronobacter sakazakii ATCC BAA-894; esa01120 Microbial…	PF06415	BPG-independent PGAM N-terminus (iPGM_N)
A7MID7	UDP-N-acetylmuramoyl-tripeptide--D-alanyl-D-alanine ligase OS=Cronobacter sakazakii (strain ATCC BAA-894) OX=290339 GN=murF PE=3 SV=1	1.606	Up	0.00171927	murF	GO:0000270 peptidoglycan metabolic process; GO:0006022 aminoglycan metabolic process; GO:0006023 aminoglycan biosynthetic process; GO:0006024 glycosaminoglycan biosynthetic process; GO:0006807 nitrogen compound metabolic process; GO:0008152 metabolic process; GO:0009058 biosynthetic process; GO:0009059 macromolecule biosynthetic process; GO:0009252 peptidoglycan biosynthetic process; GO:0009273 p…	GO:0005622 intracellular; GO:0005623 cell; GO:0005737 cytoplasm; GO:0005829 cytosol; GO:0044424 intracellular part; GO:0044444 cytoplasmic part; GO:0044464 cell part;	GO:0003824 catalytic activity; GO:0008766 UDP-N-acetylmuramoylalanyl-D-glutamyl-2,6-diaminopimelate-D-alanyl-D-alanine ligase activity; GO:0016874 ligase activity; GO:0016879 ligase activity, forming carbon-nitrogen bonds; GO:0016881 acid-amino acid ligase activity; GO:0047480 UDP-N-acetylmuramoyl-tripeptide-D-alanyl-D-alanine ligase activity;	K01929	murF; UDP-N-acetylmuramoyl-tripeptide--D-alanyl-D-alanine ligase [EC:6.3.2.10]	esa00300 Lysine biosynthesis - Cronobacter sakazakii ATCC BAA-894; esa00550 Peptidoglycan biosynthesis - Cronobacter sakazakii ATCC BAA-894; esa01100 Metabolic pathways - Cronobacter sakazakii ATCC BAA-894; esa01502 Vancomycin resistance - Cronobacter sakazakii ATCC BAA-894;	PF01225; PF08245; PF02875	Mur ligase family, catalytic domain; Mur ligase middle domain; Mur ligase family, glutamate ligase domain
A7MID8	UDP-N-acetylmuramoyl-L-alanyl-D-glutamate--2,6-diaminopimelate ligase OS=Cronobacter sakazakii (strain ATCC BAA-894) OX=290339 GN=murE PE=3 SV=1	1.915	Up	0.0023953	murE	GO:0000270 peptidoglycan metabolic process; GO:0006022 aminoglycan metabolic process; GO:0006023 aminoglycan biosynthetic process; GO:0006024 glycosaminoglycan biosynthetic process; GO:0006807 nitrogen compound metabolic process; GO:0008152 metabolic process; GO:0009058 biosynthetic process; GO:0009059 macromolecule biosynthetic process; GO:0009252 peptidoglycan biosynthetic process; GO:0009273 p…	GO:0005622 intracellular; GO:0005623 cell; GO:0005737 cytoplasm; GO:0005829 cytosol; GO:0044424 intracellular part; GO:0044444 cytoplasmic part; GO:0044464 cell part;	GO:0003824 catalytic activity; GO:0008765 UDP-N-acetylmuramoylalanyl-D-glutamate-2,6-diaminopimelate ligase activity; GO:0016874 ligase activity; GO:0016879 ligase activity, forming carbon-nitrogen bonds; GO:0016881 acid-amino acid ligase activity;	K01928	murE; UDP-N-acetylmuramoyl-L-alanyl-D-glutamate--2,6-diaminopimelate ligase [EC:6.3.2.13]	esa00300 Lysine biosynthesis - Cronobacter sakazakii ATCC BAA-894; esa00550 Peptidoglycan biosynthesis - Cronobacter sakazakii ATCC BAA-894; esa01100 Metabolic pathways - Cronobacter sakazakii ATCC BAA-894;	PF01225; PF08245; PF02875	Mur ligase family, catalytic domain; Mur ligase middle domain; Mur ligase family, glutamate ligase domain
A7MIE6	Cell division protein FtsA OS=Cronobacter sakazakii (strain ATCC BAA-894) OX=290339 GN=ftsA PE=3 SV=1	1.726	Up	0.0033959	ftsA	GO:0009987 cellular process; GO:0051301 cell division;	GO:0005622 intracellular; GO:0005623 cell; GO:0005737 cytoplasm; GO:0005829 cytosol; GO:0005886 plasma membrane; GO:0009898 cytoplasmic side of plasma membrane; GO:0016020 membrane; GO:0032153 cell division site; GO:0044424 intracellular part; GO:0044425 membrane part; GO:0044444 cytoplasmic part; GO:0044459 plasma membrane part; GO:0044464 cell part; GO:0071944 cell periphery; GO:0098552 side of…	GO:0000166 nucleotide binding; GO:0005488 binding; GO:0005515 protein binding; GO:0005524 ATP binding; GO:0008144 drug binding; GO:0017076 purine nucleotide binding; GO:0030554 adenyl nucleotide binding; GO:0032553 ribonucleotide binding; GO:0032555 purine ribonucleotide binding; GO:0032559 adenyl ribonucleotide binding; GO:0035639 purine ribonucleoside triphosphate binding; GO:0036094 small mole…	K03590	ftsA; cell division protein FtsA		PF02491; PF14450	SHS2 domain inserted in FTSA; Cell division protein FtsA
A7MIE8	D-alanine--D-alanine ligase OS=Cronobacter sakazakii (strain ATCC BAA-894) OX=290339 GN=ddl PE=3 SV=1	2.167	Up	0.0059164	ddl	GO:0000270 peptidoglycan metabolic process; GO:0006022 aminoglycan metabolic process; GO:0006023 aminoglycan biosynthetic process; GO:0006024 glycosaminoglycan biosynthetic process; GO:0006807 nitrogen compound metabolic process; GO:0008152 metabolic process; GO:0009058 biosynthetic process; GO:0009059 macromolecule biosynthetic process; GO:0009252 peptidoglycan biosynthetic process; GO:0009273 p…	GO:0005622 intracellular; GO:0005623 cell; GO:0005737 cytoplasm; GO:0005829 cytosol; GO:0044424 intracellular part; GO:0044444 cytoplasmic part; GO:0044464 cell part;	GO:0003824 catalytic activity; GO:0008716 D-alanine-D-alanine ligase activity; GO:0016874 ligase activity; GO:0016879 ligase activity, forming carbon-nitrogen bonds; GO:0016881 acid-amino acid ligase activity;	K01921	ddl; D-alanine-D-alanine ligase [EC:6.3.2.4]	esa00473 D-Alanine metabolism - Cronobacter sakazakii ATCC BAA-894; esa00550 Peptidoglycan biosynthesis - Cronobacter sakazakii ATCC BAA-894; esa01100 Metabolic pathways - Cronobacter sakazakii ATCC BAA-894; esa01502 Vancomycin resistance - Cronobacter sakazakii ATCC BAA-894;
A7MIF0	UDP-N-acetylmuramate--L-alanine ligase OS=Cronobacter sakazakii (strain ATCC BAA-894) OX=290339 GN=murC PE=3 SV=1	1.611	Up	0.00122091	murC	GO:0000270 peptidoglycan metabolic process; GO:0006022 aminoglycan metabolic process; GO:0006023 aminoglycan biosynthetic process; GO:0006024 glycosaminoglycan biosynthetic process; GO:0006807 nitrogen compound metabolic process; GO:0008152 metabolic process; GO:0009058 biosynthetic process; GO:0009059 macromolecule biosynthetic process; GO:0009252 peptidoglycan biosynthetic process; GO:0009273 p…		GO:0000166 nucleotide binding; GO:0000287 magnesium ion binding; GO:0003824 catalytic activity; GO:0005488 binding; GO:0005524 ATP binding; GO:0008144 drug binding; GO:0008763 UDP-N-acetylmuramate-L-alanine ligase activity; GO:0016874 ligase activity; GO:0016879 ligase activity, forming carbon-nitrogen bonds; GO:0016881 acid-amino acid ligase activity; GO:0017076 purine nucleotide binding; GO:003…	K01924	murC; UDP-N-acetylmuramate--alanine ligase [EC:6.3.2.8]	esa00471 D-Glutamine and D-glutamate metabolism - Cronobacter sakazakii ATCC BAA-894; esa00550 Peptidoglycan biosynthesis - Cronobacter sakazakii ATCC BAA-894; esa01100 Metabolic pathways - Cronobacter sakazakii ATCC BAA-894;	PF01225; PF08245; PF02875	Mur ligase family, catalytic domain; Mur ligase middle domain; Mur ligase family, glutamate ligase domain
A7MIF1	UDP-N-acetylmuramoylalanine--D-glutamate ligase OS=Cronobacter sakazakii (strain ATCC BAA-894) OX=290339 GN=murD PE=3 SV=1	1.662	Up	0.023499	murD	GO:0000270 peptidoglycan metabolic process; GO:0006022 aminoglycan metabolic process; GO:0006023 aminoglycan biosynthetic process; GO:0006024 glycosaminoglycan biosynthetic process; GO:0006807 nitrogen compound metabolic process; GO:0008152 metabolic process; GO:0009058 biosynthetic process; GO:0009059 macromolecule biosynthetic process; GO:0009252 peptidoglycan biosynthetic process; GO:0009273 p…	GO:0005622 intracellular; GO:0005623 cell; GO:0005737 cytoplasm; GO:0044424 intracellular part; GO:0044464 cell part;	GO:0003824 catalytic activity; GO:0005488 binding; GO:0005515 protein binding; GO:0008764 UDP-N-acetylmuramoylalanine-D-glutamate ligase activity; GO:0016874 ligase activity; GO:0016879 ligase activity, forming carbon-nitrogen bonds; GO:0016881 acid-amino acid ligase activity; GO:0042802 identical protein binding;	K01925	murD; UDP-N-acetylmuramoylalanine--D-glutamate ligase [EC:6.3.2.9]	esa00471 D-Glutamine and D-glutamate metabolism - Cronobacter sakazakii ATCC BAA-894; esa00550 Peptidoglycan biosynthesis - Cronobacter sakazakii ATCC BAA-894; esa01100 Metabolic pathways - Cronobacter sakazakii ATCC BAA-894;	PF08245; PF02875	Mur ligase middle domain; Mur ligase family, glutamate ligase domain
A7MIF5	GMP reductase OS=Cronobacter sakazakii (strain ATCC BAA-894) OX=290339 GN=guaC PE=3 SV=1	2.128	Up	0.0131193	guaC	GO:0006139 nucleobase-containing compound metabolic process; GO:0006163 purine nucleotide metabolic process; GO:0006725 cellular aromatic compound metabolic process; GO:0006753 nucleoside phosphate metabolic process; GO:0006793 phosphorus metabolic process; GO:0006796 phosphate-containing compound metabolic process; GO:0006807 nitrogen compound metabolic process; GO:0008152 metabolic process; GO:…	GO:0005622 intracellular; GO:0005623 cell; GO:0005737 cytoplasm; GO:0005829 cytosol; GO:0005886 plasma membrane; GO:0016020 membrane; GO:0044424 intracellular part; GO:0044444 cytoplasmic part; GO:0044464 cell part; GO:0071944 cell periphery;	GO:0003824 catalytic activity; GO:0003920 GMP reductase activity; GO:0005488 binding; GO:0005515 protein binding; GO:0016491 oxidoreductase activity; GO:0016651 oxidoreductase activity, acting on NAD(P)H; GO:0016657 oxidoreductase activity, acting on NAD(P)H, nitrogenous group as acceptor; GO:0042802 identical protein binding;	K00364	E1.7.1.7, guaC; GMP reductase [EC:1.7.1.7]	esa00230 Purine metabolism - Cronobacter sakazakii ATCC BAA-894; esa01100 Metabolic pathways - Cronobacter sakazakii ATCC BAA-894;	PF00478	IMP dehydrogenase / GMP reductase domain
A7MIG3	DNA repair protein RadA OS=Cronobacter sakazakii (strain ATCC BAA-894) OX=290339 GN=radA PE=3 SV=1	1.777	Up	0.026225	radA	GO:0000725 recombinational repair; GO:0006139 nucleobase-containing compound metabolic process; GO:0006259 DNA metabolic process; GO:0006281 DNA repair; GO:0006310 DNA recombination; GO:0006725 cellular aromatic compound metabolic process; GO:0006807 nitrogen compound metabolic process; GO:0006950 response to stress; GO:0006974 cellular response to DNA damage stimulus; GO:0008152 metabolic proces…	GO:0005622 intracellular; GO:0005623 cell; GO:0005737 cytoplasm; GO:0005829 cytosol; GO:0044424 intracellular part; GO:0044444 cytoplasmic part; GO:0044464 cell part;	GO:0003676 nucleic acid binding; GO:0003677 DNA binding; GO:0003697 single-stranded DNA binding; GO:0003824 catalytic activity; GO:0005488 binding; GO:0008094 DNA-dependent ATPase activity; GO:0016462 pyrophosphatase activity; GO:0016787 hydrolase activity; GO:0016817 hydrolase activity, acting on acid anhydrides; GO:0016818 hydrolase activity, acting on acid anhydrides, in phosphorus-containing …	K04485	radA, sms; DNA repair protein RadA/Sms		PF13481; PF13541	AAA domain; Subunit ChlI of Mg-chelatase
A7MIG4	DUF5609 domain-containing protein OS=Cronobacter sakazakii (strain ATCC BAA-894) OX=290339 GN=ESA_03364 PE=4 SV=1	2.267	Up	0.0049823	ESA_03364	GO:0001505 regulation of neurotransmitter levels; GO:0006082 organic acid metabolic process; GO:0006520 cellular amino acid metabolic process; GO:0006544 glycine metabolic process; GO:0006545 glycine biosynthetic process; GO:0006563 L-serine metabolic process; GO:0006564 L-serine biosynthetic process; GO:0006793 phosphorus metabolic process; GO:0006796 phosphate-containing compound metabolic proc…	GO:0005622 intracellular; GO:0005623 cell; GO:0005737 cytoplasm; GO:0044424 intracellular part; GO:0044464 cell part;	GO:0000287 magnesium ion binding; GO:0003824 catalytic activity; GO:0004647 phosphoserine phosphatase activity; GO:0005488 binding; GO:0016787 hydrolase activity; GO:0016788 hydrolase activity, acting on ester bonds; GO:0016791 phosphatase activity; GO:0042578 phosphoric ester hydrolase activity; GO:0043167 ion binding; GO:0043169 cation binding; GO:0046872 metal ion binding;	K01079	serB, PSPH; phosphoserine phosphatase [EC:3.1.3.3]	esa00260 Glycine, serine and threonine metabolism - Cronobacter sakazakii ATCC BAA-894; esa00680 Methane metabolism - Cronobacter sakazakii ATCC BAA-894; esa01100 Metabolic pathways - Cronobacter sakazakii ATCC BAA-894; esa01120 Microbial metabolism in diverse environments - Cronobacter sakazakii ATCC BAA-894; esa01130 Biosynthesis of antibiotics - Cronobacter sakazakii ATCC BAA-894; esa01200 Car…
A7MIJ2	MoCF_biosynth domain-containing protein OS=Cronobacter sakazakii (strain ATCC BAA-894) OX=290339 GN=ESA_03329 PE=4 SV=1	2.328	Up	0.000140342	ESA_03329	GO:0006139 nucleobase-containing compound metabolic process; GO:0006163 purine nucleotide metabolic process; GO:0006725 cellular aromatic compound metabolic process; GO:0006732 coenzyme metabolic process; GO:0006753 nucleoside phosphate metabolic process; GO:0006793 phosphorus metabolic process; GO:0006796 phosphate-containing compound metabolic process; GO:0006807 nitrogen compound metabolic pro…	GO:0005622 intracellular; GO:0005623 cell; GO:0005737 cytoplasm; GO:0005829 cytosol; GO:0044424 intracellular part; GO:0044444 cytoplasmic part; GO:0044464 cell part;	GO:0003824 catalytic activity; GO:0005488 binding; GO:0005515 protein binding; GO:0016740 transferase activity; GO:0016772 transferase activity, transferring phosphorus-containing groups; GO:0016779 nucleotidyltransferase activity; GO:0042802 identical protein binding; GO:0061598 molybdopterin adenylyltransferase activity; GO:0070566 adenylyltransferase activity;	K03831	mogA; molybdopterin adenylyltransferase [EC:2.7.7.75]	esa00790 Folate biosynthesis - Cronobacter sakazakii ATCC BAA-894; esa01100 Metabolic pathways - Cronobacter sakazakii ATCC BAA-894; esa04122 Sulfur relay system - Cronobacter sakazakii ATCC BAA-894;	PF00994	Probable molybdopterin binding domain
A7MIJ3	Transaldolase OS=Cronobacter sakazakii (strain ATCC BAA-894) OX=290339 GN=tal PE=3 SV=1	1.578	Up	0.0027376	tal	GO:0006081 cellular aldehyde metabolic process; GO:0006098 pentose-phosphate shunt; GO:0006139 nucleobase-containing compound metabolic process; GO:0006725 cellular aromatic compound metabolic process; GO:0006732 coenzyme metabolic process; GO:0006733 oxidoreduction coenzyme metabolic process; GO:0006739 NADP metabolic process; GO:0006753 nucleoside phosphate metabolic process; GO:0006793 phospho…	GO:0005622 intracellular; GO:0005623 cell; GO:0005737 cytoplasm; GO:0005829 cytosol; GO:0044424 intracellular part; GO:0044444 cytoplasmic part; GO:0044464 cell part;	GO:0003824 catalytic activity; GO:0004801 sedoheptulose-7-phosphate:D-glyceraldehyde-3-phosphate glyceronetransferase activity; GO:0016740 transferase activity; GO:0016744 transferase activity, transferring aldehyde or ketonic groups;	K00616	E2.2.1.2, talA, talB; transaldolase [EC:2.2.1.2]	esa00030 Pentose phosphate pathway - Cronobacter sakazakii ATCC BAA-894; esa01100 Metabolic pathways - Cronobacter sakazakii ATCC BAA-894; esa01110 Biosynthesis of secondary metabolites - Cronobacter sakazakii ATCC BAA-894; esa01120 Microbial metabolism in diverse environments - Cronobacter sakazakii ATCC BAA-894; esa01130 Biosynthesis of antibiotics - Cronobacter sakazakii ATCC BAA-894; esa01200…	PF00923	Transaldolase
A7MIJ5	UPF0246 protein ESA_03332 OS=Cronobacter sakazakii (strain ATCC BAA-894) OX=290339 GN=ESA_03332 PE=3 SV=1	1.944	Up	0.00028039	ESA_03332	GO:0006950 response to stress; GO:0006979 response to oxidative stress; GO:0033194 response to hydroperoxide; GO:0042221 response to chemical; GO:0050896 response to stimulus; GO:1901700 response to oxygen-containing compound;	GO:0005622 intracellular; GO:0005623 cell; GO:0005737 cytoplasm; GO:0005829 cytosol; GO:0044424 intracellular part; GO:0044444 cytoplasmic part; GO:0044464 cell part;		K09861	K09861; uncharacterized protein
A7MIJ7	Homoserine kinase OS=Cronobacter sakazakii (strain ATCC BAA-894) OX=290339 GN=thrB PE=3 SV=1	1.822	Up	0.0097634	thrB	GO:0000096 sulfur amino acid metabolic process; GO:0000097 sulfur amino acid biosynthetic process; GO:0006082 organic acid metabolic process; GO:0006520 cellular amino acid metabolic process; GO:0006555 methionine metabolic process; GO:0006566 threonine metabolic process; GO:0006790 sulfur compound metabolic process; GO:0006793 phosphorus metabolic process; GO:0006796 phosphate-containing compoun…	GO:0005622 intracellular; GO:0005623 cell; GO:0005737 cytoplasm; GO:0005829 cytosol; GO:0044424 intracellular part; GO:0044444 cytoplasmic part; GO:0044464 cell part;	GO:0003824 catalytic activity; GO:0004413 homoserine kinase activity; GO:0016301 kinase activity; GO:0016740 transferase activity; GO:0016772 transferase activity, transferring phosphorus-containing groups; GO:0016773 phosphotransferase activity, alcohol group as acceptor; GO:0019202 amino acid kinase activity;	K00872	thrB1; homoserine kinase [EC:2.7.1.39]	esa00260 Glycine, serine and threonine metabolism - Cronobacter sakazakii ATCC BAA-894; esa01100 Metabolic pathways - Cronobacter sakazakii ATCC BAA-894; esa01110 Biosynthesis of secondary metabolites - Cronobacter sakazakii ATCC BAA-894; esa01120 Microbial metabolism in diverse environments - Cronobacter sakazakii ATCC BAA-894; esa01230 Biosynthesis of amino acids - Cronobacter sakazakii ATCC BA…
A7MIK9	30S ribosomal protein S20(predicted) OS=Cronobacter sakazakii (strain ATCC BAA-894) OX=290339 GN=ESA_03314 PE=4 SV=1	1.836	Up	0.00096398	ESA_03314	GO:0000028 ribosomal small subunit assembly; GO:0006412 translation; GO:0006518 peptide metabolic process; GO:0006807 nitrogen compound metabolic process; GO:0006996 organelle organization; GO:0008152 metabolic process; GO:0009058 biosynthetic process; GO:0009059 macromolecule biosynthetic process; GO:0009987 cellular process; GO:0010467 gene expression; GO:0016043 cellular component organization…	GO:0005622 intracellular; GO:0005623 cell; GO:0005737 cytoplasm; GO:0005829 cytosol; GO:0005840 ribosome; GO:0015935 small ribosomal subunit; GO:0022626 cytosolic ribosome; GO:0022627 cytosolic small ribosomal subunit; GO:0032991 macromolecular complex; GO:0043226 organelle; GO:0043228 non-membrane-bounded organelle; GO:0043229 intracellular organelle; GO:0043232 intracellular non-membrane-bounde…	GO:0003676 nucleic acid binding; GO:0003723 RNA binding; GO:0003735 structural constituent of ribosome; GO:0004857 enzyme inhibitor activity; GO:0005198 structural molecule activity; GO:0005488 binding; GO:0008073 ornithine decarboxylase inhibitor activity; GO:0019843 rRNA binding; GO:0030234 enzyme regulator activity; GO:0042979 ornithine decarboxylase regulator activity; GO:0070181 small riboso…	K02968	RP-S20, rpsT; small subunit ribosomal protein S20	esa03010 Ribosome - Cronobacter sakazakii ATCC BAA-894;
A7MIM0	4-hydroxy-3-methylbut-2-enyl diphosphate reductase OS=Cronobacter sakazakii (strain ATCC BAA-894) OX=290339 GN=ispH PE=3 SV=1	3.01	Up	0.000115623	ispH	GO:0006081 cellular aldehyde metabolic process; GO:0006082 organic acid metabolic process; GO:0006090 pyruvate metabolic process; GO:0006629 lipid metabolic process; GO:0006644 phospholipid metabolic process; GO:0006720 isoprenoid metabolic process; GO:0006793 phosphorus metabolic process; GO:0006796 phosphate-containing compound metabolic process; GO:0008152 metabolic process; GO:0008299 isopren…	GO:0005622 intracellular; GO:0005623 cell; GO:0005737 cytoplasm; GO:0005829 cytosol; GO:0044424 intracellular part; GO:0044444 cytoplasmic part; GO:0044464 cell part;	GO:0003824 catalytic activity; GO:0005488 binding; GO:0016491 oxidoreductase activity; GO:0042380 hydroxymethylbutenyl pyrophosphate reductase activity; GO:0048037 cofactor binding; GO:0051536 iron-sulfur cluster binding; GO:0051538 3 iron, 4 sulfur cluster binding; GO:0051540 metal cluster binding;	K03527	ispH, lytB; 4-hydroxy-3-methylbut-2-en-1-yl diphosphate reductase [EC:1.17.7.4]	esa00900 Terpenoid backbone biosynthesis - Cronobacter sakazakii ATCC BAA-894; esa01100 Metabolic pathways - Cronobacter sakazakii ATCC BAA-894; esa01110 Biosynthesis of secondary metabolites - Cronobacter sakazakii ATCC BAA-894; esa01130 Biosynthesis of antibiotics - Cronobacter sakazakii ATCC BAA-894;
A7MIM3	Isoleucine--tRNA ligase OS=Cronobacter sakazakii (strain ATCC BAA-894) OX=290339 GN=ileS PE=3 SV=1	1.693	Up	1.65406e-05	ileS	GO:0006082 organic acid metabolic process; GO:0006139 nucleobase-containing compound metabolic process; GO:0006399 tRNA metabolic process; GO:0006412 translation; GO:0006418 tRNA aminoacylation for protein translation; GO:0006428 isoleucyl-tRNA aminoacylation; GO:0006518 peptide metabolic process; GO:0006520 cellular amino acid metabolic process; GO:0006725 cellular aromatic compound metabolic pr…	GO:0005622 intracellular; GO:0005623 cell; GO:0005737 cytoplasm; GO:0005829 cytosol; GO:0044424 intracellular part; GO:0044444 cytoplasmic part; GO:0044464 cell part;	GO:0003824 catalytic activity; GO:0004812 aminoacyl-tRNA ligase activity; GO:0004822 isoleucine-tRNA ligase activity; GO:0005488 binding; GO:0008270 zinc ion binding; GO:0016874 ligase activity; GO:0016875 ligase activity, forming carbon-oxygen bonds; GO:0043167 ion binding; GO:0043169 cation binding; GO:0046872 metal ion binding; GO:0046914 transition metal ion binding;	K01870	IARS, ileS; isoleucyl-tRNA synthetase [EC:6.1.1.5]	esa00970 Aminoacyl-tRNA biosynthesis - Cronobacter sakazakii ATCC BAA-894;	PF08264; PF06827	Anticodon-binding domain of tRNA; Zinc finger found in FPG and IleRS
A7MIM6	Dihydropteroate synthase OS=Cronobacter sakazakii (strain ATCC BAA-894) OX=290339 GN=ESA_03568 PE=3 SV=1	2.175	Up	0.00059749	ESA_03568	GO:0006082 organic acid metabolic process; GO:0006575 cellular modified amino acid metabolic process; GO:0006725 cellular aromatic compound metabolic process; GO:0006732 coenzyme metabolic process; GO:0006760 folic acid-containing compound metabolic process; GO:0006766 vitamin metabolic process; GO:0006767 water-soluble vitamin metabolic process; GO:0006807 nitrogen compound metabolic process; GO…	GO:0005622 intracellular; GO:0005623 cell; GO:0005737 cytoplasm; GO:0005829 cytosol; GO:0044424 intracellular part; GO:0044444 cytoplasmic part; GO:0044464 cell part;	GO:0003824 catalytic activity; GO:0004156 dihydropteroate synthase activity; GO:0016740 transferase activity; GO:0016765 transferase activity, transferring alkyl or aryl (other than methyl) groups;	K00796	folP; dihydropteroate synthase [EC:2.5.1.15]	esa00790 Folate biosynthesis - Cronobacter sakazakii ATCC BAA-894; esa01100 Metabolic pathways - Cronobacter sakazakii ATCC BAA-894;	PF00809	Pterin binding enzyme
A7MIN3	ATP-dependent RNA helicase DeaD OS=Cronobacter sakazakii (strain ATCC BAA-894) OX=290339 GN=deaD PE=3 SV=1	4.424	Up	1.5246e-06	deaD	GO:0000027 ribosomal large subunit assembly; GO:0006139 nucleobase-containing compound metabolic process; GO:0006401 RNA catabolic process; GO:0006417 regulation of translation; GO:0006725 cellular aromatic compound metabolic process; GO:0006807 nitrogen compound metabolic process; GO:0006950 response to stress; GO:0006996 organelle organization; GO:0008152 metabolic process; GO:0009056 catabolic…	GO:0005618 cell wall; GO:0005622 intracellular; GO:0005623 cell; GO:0005737 cytoplasm; GO:0005829 cytosol; GO:0030312 external encapsulating structure; GO:0044424 intracellular part; GO:0044444 cytoplasmic part; GO:0044464 cell part; GO:0071944 cell periphery;	GO:0003676 nucleic acid binding; GO:0003723 RNA binding; GO:0003724 RNA helicase activity; GO:0003725 double-stranded RNA binding; GO:0003727 single-stranded RNA binding; GO:0003824 catalytic activity; GO:0004004 ATP-dependent RNA helicase activity; GO:0004386 helicase activity; GO:0005488 binding; GO:0008026 ATP-dependent helicase activity; GO:0008186 RNA-dependent ATPase activity; GO:0016462 py…	K05592	deaD, cshA; ATP-dependent RNA helicase DeaD [EC:3.6.4.13]	esa03018 RNA degradation - Cronobacter sakazakii ATCC BAA-894;	PF00270; PF03880	DEAD/DEAH box helicase; DbpA RNA binding domain
A7MIR9	Uronate isomerase OS=Cronobacter sakazakii (strain ATCC BAA-894) OX=290339 GN=uxaC PE=3 SV=1	1.872	Up	0.00020356	uxaC	GO:0005975 carbohydrate metabolic process; GO:0005996 monosaccharide metabolic process; GO:0006063 uronic acid metabolic process; GO:0006064 glucuronate catabolic process; GO:0006082 organic acid metabolic process; GO:0008152 metabolic process; GO:0009056 catabolic process; GO:0009987 cellular process; GO:0016052 carbohydrate catabolic process; GO:0016054 organic acid catabolic process; GO:001958…			K01812	uxaC; glucuronate isomerase [EC:5.3.1.12]	esa00040 Pentose and glucuronate interconversions - Cronobacter sakazakii ATCC BAA-894; esa01100 Metabolic pathways - Cronobacter sakazakii ATCC BAA-894;	PF02614	Glucuronate isomerase
A7MIS7	GFO_IDH_MocA domain-containing protein OS=Cronobacter sakazakii (strain ATCC BAA-894) OX=290339 GN=ESA_03498 PE=4 SV=1	2.384	Up	0.0048034	ESA_03498	GO:0008152 metabolic process; GO:0055114 oxidation-reduction process;		GO:0003824 catalytic activity; GO:0016491 oxidoreductase activity; GO:0016614 oxidoreductase activity, acting on CH-OH group of donors; GO:0016616 oxidoreductase activity, acting on the CH-OH group of donors, NAD or NADP as acceptor; GO:0102497 scyllo-inositol dehydrogenase (NADP+) activity;
A7MIS8	Ribosomal RNA large subunit methyltransferase G OS=Cronobacter sakazakii (strain ATCC BAA-894) OX=290339 GN=rlmG PE=3 SV=1	2.044	Up	0.0097629	rlmG	GO:0000154 rRNA modification; GO:0001510 RNA methylation; GO:0006139 nucleobase-containing compound metabolic process; GO:0006364 rRNA processing; GO:0006396 RNA processing; GO:0006725 cellular aromatic compound metabolic process; GO:0006807 nitrogen compound metabolic process; GO:0008152 metabolic process; GO:0009451 RNA modification; GO:0009987 cellular process; GO:0010467 gene expression; GO:0…	GO:0005622 intracellular; GO:0005623 cell; GO:0005737 cytoplasm; GO:0005829 cytosol; GO:0044424 intracellular part; GO:0044444 cytoplasmic part; GO:0044464 cell part;	GO:0003824 catalytic activity; GO:0008168 methyltransferase activity; GO:0008170 N-methyltransferase activity; GO:0008173 RNA methyltransferase activity; GO:0008649 rRNA methyltransferase activity; GO:0008757 S-adenosylmethionine-dependent methyltransferase activity; GO:0008990 rRNA (guanine-N2-)-methyltransferase activity; GO:0016435 rRNA (guanine) methyltransferase activity; GO:0016740 transfer…	K11391	rlmG; 23S rRNA (guanine1835-N2)-methyltransferase [EC:2.1.1.174]		PF05175	Methyltransferase small domain
A7MIU6	Ornithine carbamoyltransferase OS=Cronobacter sakazakii (strain ATCC BAA-894) OX=290339 GN=argI PE=3 SV=1	4.703	Up	0.0059555	argI	GO:0000050 urea cycle; GO:0006082 organic acid metabolic process; GO:0006520 cellular amino acid metabolic process; GO:0006525 arginine metabolic process; GO:0006526 arginine biosynthetic process; GO:0006591 ornithine metabolic process; GO:0006807 nitrogen compound metabolic process; GO:0006950 response to stress; GO:0006974 cellular response to DNA damage stimulus; GO:0008152 metabolic process; …	GO:0005622 intracellular; GO:0005623 cell; GO:0005737 cytoplasm; GO:0044424 intracellular part; GO:0044464 cell part;	GO:0003824 catalytic activity; GO:0004585 ornithine carbamoyltransferase activity; GO:0016740 transferase activity; GO:0016741 transferase activity, transferring one-carbon groups; GO:0016743 carboxyl- or carbamoyltransferase activity;	K00611	OTC, argF, argI; ornithine carbamoyltransferase [EC:2.1.3.3]	esa00220 Arginine biosynthesis - Cronobacter sakazakii ATCC BAA-894; esa01100 Metabolic pathways - Cronobacter sakazakii ATCC BAA-894; esa01110 Biosynthesis of secondary metabolites - Cronobacter sakazakii ATCC BAA-894; esa01130 Biosynthesis of antibiotics - Cronobacter sakazakii ATCC BAA-894; esa01230 Biosynthesis of amino acids - Cronobacter sakazakii ATCC BAA-894;	PF02729; PF00185	Aspartate/ornithine carbamoyltransferase, carbamoyl-P binding domain; Aspartate/ornithine carbamoyltransferase, Asp/Orn binding domain
A7MIU7	Arginine deiminase OS=Cronobacter sakazakii (strain ATCC BAA-894) OX=290339 GN=arcA PE=3 SV=1	4.994	Up	2.0719e-06	arcA	GO:0006082 organic acid metabolic process; GO:0006464 cellular protein modification process; GO:0006520 cellular amino acid metabolic process; GO:0006525 arginine metabolic process; GO:0006527 arginine catabolic process; GO:0006807 nitrogen compound metabolic process; GO:0008152 metabolic process; GO:0008218 bioluminescence; GO:0009056 catabolic process; GO:0009063 cellular amino acid catabolic p…		GO:0003824 catalytic activity; GO:0016787 hydrolase activity; GO:0016810 hydrolase activity, acting on carbon-nitrogen (but not peptide) bonds; GO:0016813 hydrolase activity, acting on carbon-nitrogen (but not peptide) bonds, in linear amidines; GO:0016990 arginine deiminase activity;	K01478	arcA; arginine deiminase [EC:3.5.3.6]	esa00220 Arginine biosynthesis - Cronobacter sakazakii ATCC BAA-894; esa01100 Metabolic pathways - Cronobacter sakazakii ATCC BAA-894; esa01110 Biosynthesis of secondary metabolites - Cronobacter sakazakii ATCC BAA-894; esa01130 Biosynthesis of antibiotics - Cronobacter sakazakii ATCC BAA-894;
A7MIV4	Valine--tRNA ligase OS=Cronobacter sakazakii (strain ATCC BAA-894) OX=290339 GN=valS PE=3 SV=1	1.666	Up	0.00023867	valS	GO:0006082 organic acid metabolic process; GO:0006139 nucleobase-containing compound metabolic process; GO:0006399 tRNA metabolic process; GO:0006412 translation; GO:0006417 regulation of translation; GO:0006418 tRNA aminoacylation for protein translation; GO:0006438 valyl-tRNA aminoacylation; GO:0006450 regulation of translational fidelity; GO:0006518 peptide metabolic process; GO:0006520 cellul…	GO:0005622 intracellular; GO:0005623 cell; GO:0005737 cytoplasm; GO:0005829 cytosol; GO:0044424 intracellular part; GO:0044444 cytoplasmic part; GO:0044464 cell part;	GO:0000287 magnesium ion binding; GO:0002161 aminoacyl-tRNA editing activity; GO:0003824 catalytic activity; GO:0004812 aminoacyl-tRNA ligase activity; GO:0004832 valine-tRNA ligase activity; GO:0005488 binding; GO:0016787 hydrolase activity; GO:0016788 hydrolase activity, acting on ester bonds; GO:0016874 ligase activity; GO:0016875 ligase activity, forming carbon-oxygen bonds; GO:0043167 ion bi…	K01873	VARS, valS; valyl-tRNA synthetase [EC:6.1.1.9]	esa00970 Aminoacyl-tRNA biosynthesis - Cronobacter sakazakii ATCC BAA-894;	PF08264; PF10458	Anticodon-binding domain of tRNA; Valyl tRNA synthetase tRNA binding arm
A7MIW7	Tol-Pal system protein TolB OS=Cronobacter sakazakii (strain ATCC BAA-894) OX=290339 GN=tolB PE=3 SV=1	1.548	Up	0.0067816	tolB	GO:0006810 transport; GO:0008104 protein localization; GO:0009719 response to endogenous stimulus; GO:0009987 cellular process; GO:0010033 response to organic substance; GO:0010243 response to organonitrogen compound; GO:0015031 protein transport; GO:0015833 peptide transport; GO:0015893 drug transport; GO:0017038 protein import; GO:0033036 macromolecule localization; GO:0042221 response to chemi…	GO:0005623 cell; GO:0030288 outer membrane-bounded periplasmic space; GO:0030313 cell envelope; GO:0031975 envelope; GO:0032153 cell division site; GO:0032991 macromolecular complex; GO:0042597 periplasmic space; GO:0044464 cell part;	GO:0005215 transporter activity; GO:0005488 binding; GO:0005515 protein binding; GO:0019534 toxin transporter activity; GO:0019904 protein domain specific binding; GO:0022857 transmembrane transporter activity; GO:0044877 macromolecular complex binding;	K03641	tolB; TolB protein		PF04052	TolB amino-terminal domain
A7MIX5	Galactokinase OS=Cronobacter sakazakii (strain ATCC BAA-894) OX=290339 GN=galK PE=3 SV=1	1.54	Up	0.0094598	galK	GO:0005975 carbohydrate metabolic process; GO:0005996 monosaccharide metabolic process; GO:0006012 galactose metabolic process; GO:0006793 phosphorus metabolic process; GO:0006796 phosphate-containing compound metabolic process; GO:0008152 metabolic process; GO:0009056 catabolic process; GO:0009987 cellular process; GO:0016052 carbohydrate catabolic process; GO:0016310 phosphorylation; GO:0019318…	GO:0005622 intracellular; GO:0005623 cell; GO:0005737 cytoplasm; GO:0005829 cytosol; GO:0044424 intracellular part; GO:0044444 cytoplasmic part; GO:0044464 cell part;	GO:0000287 magnesium ion binding; GO:0003824 catalytic activity; GO:0004335 galactokinase activity; GO:0005488 binding; GO:0016301 kinase activity; GO:0016740 transferase activity; GO:0016772 transferase activity, transferring phosphorus-containing groups; GO:0016773 phosphotransferase activity, alcohol group as acceptor; GO:0019200 carbohydrate kinase activity; GO:0043167 ion binding; GO:0043169…	K00849	galK; galactokinase [EC:2.7.1.6]	esa00052 Galactose metabolism - Cronobacter sakazakii ATCC BAA-894; esa00520 Amino sugar and nucleotide sugar metabolism - Cronobacter sakazakii ATCC BAA-894; esa01100 Metabolic pathways - Cronobacter sakazakii ATCC BAA-894;	PF10509	Galactokinase galactose-binding signature
A7MIY2	Molybdate ABC transporter substrate-binding protein(predicted) OS=Cronobacter sakazakii (strain ATCC BAA-894) OX=290339 GN=ESA_02581 PE=4 SV=1	1.792	Up	5.7586e-05	ESA_02581	GO:0006810 transport; GO:0006811 ion transport; GO:0006820 anion transport; GO:0015689 molybdate ion transport; GO:0015698 inorganic anion transport; GO:0034220 ion transmembrane transport; GO:0051179 localization; GO:0051234 establishment of localization; GO:0055085 transmembrane transport; GO:0098656 anion transmembrane transport; GO:0099133 ATP hydrolysis coupled anion transmembrane transport;	GO:0005623 cell; GO:0030288 outer membrane-bounded periplasmic space; GO:0030313 cell envelope; GO:0031975 envelope; GO:0042597 periplasmic space; GO:0044464 cell part;	GO:0003824 catalytic activity; GO:0005215 transporter activity; GO:0005488 binding; GO:0008509 anion transmembrane transporter activity; GO:0015075 ion transmembrane transporter activity; GO:0015098 molybdate ion transmembrane transporter activity; GO:0015103 inorganic anion transmembrane transporter activity; GO:0015318 inorganic solute uptake transmembrane transporter activity; GO:0015399 prima…	K02020	modA; molybdate transport system substrate-binding protein	esa02010 ABC transporters - Cronobacter sakazakii ATCC BAA-894;
A7MJ24	ATP-dependent RNA helicase RhlE OS=Cronobacter sakazakii (strain ATCC BAA-894) OX=290339 GN=rhlE PE=3 SV=1	2.309	Up	6.3558e-05	rhlE	GO:0006139 nucleobase-containing compound metabolic process; GO:0006725 cellular aromatic compound metabolic process; GO:0006807 nitrogen compound metabolic process; GO:0006950 response to stress; GO:0006996 organelle organization; GO:0008152 metabolic process; GO:0009266 response to temperature stimulus; GO:0009408 response to heat; GO:0009628 response to abiotic stimulus; GO:0009987 cellular pr…	GO:0005622 intracellular; GO:0005623 cell; GO:0005737 cytoplasm; GO:0005829 cytosol; GO:0044424 intracellular part; GO:0044444 cytoplasmic part; GO:0044464 cell part;	GO:0003724 RNA helicase activity; GO:0003824 catalytic activity; GO:0004004 ATP-dependent RNA helicase activity; GO:0004386 helicase activity; GO:0008026 ATP-dependent helicase activity; GO:0008186 RNA-dependent ATPase activity; GO:0016462 pyrophosphatase activity; GO:0016787 hydrolase activity; GO:0016817 hydrolase activity, acting on acid anhydrides; GO:0016818 hydrolase activity, acting on aci…	K11927	rhlE; ATP-dependent RNA helicase RhlE [EC:3.6.4.13]	esa03018 RNA degradation - Cronobacter sakazakii ATCC BAA-894;	PF00270	DEAD/DEAH box helicase
A7MJ31	HlyD_D23 domain-containing protein OS=Cronobacter sakazakii (strain ATCC BAA-894) OX=290339 GN=ESA_00584 PE=4 SV=1	1.51	Up	0.00614	ESA_00584		GO:0005623 cell; GO:0005886 plasma membrane; GO:0009897 external side of plasma membrane; GO:0009986 cell surface; GO:0016020 membrane; GO:0031224 intrinsic component of membrane; GO:0031226 intrinsic component of plasma membrane; GO:0031233 intrinsic component of external side of plasma membrane; GO:0031237 intrinsic component of periplasmic side of plasma membrane; GO:0044425 membrane part; GO:…	GO:0005488 binding; GO:0005515 protein binding; GO:0042802 identical protein binding;	K03543	emrA; membrane fusion protein, multidrug efflux system
A7MJ69	Sulfate adenylyltransferase subunit 1 OS=Cronobacter sakazakii (strain ATCC BAA-894) OX=290339 GN=cysN PE=3 SV=1	1.847	Up	0.00043534	cysN	GO:0006790 sulfur compound metabolic process; GO:0008152 metabolic process; GO:0009987 cellular process; GO:0044237 cellular metabolic process;		GO:0000166 nucleotide binding; GO:0001882 nucleoside binding; GO:0001883 purine nucleoside binding; GO:0003824 catalytic activity; GO:0003924 GTPase activity; GO:0004779 sulfate adenylyltransferase activity; GO:0004781 sulfate adenylyltransferase (ATP) activity; GO:0005488 binding; GO:0005525 GTP binding; GO:0016462 pyrophosphatase activity; GO:0016740 transferase activity; GO:0016772 transferase…	K00956	cysN; sulfate adenylyltransferase subunit 1 [EC:2.7.7.4]	esa00230 Purine metabolism - Cronobacter sakazakii ATCC BAA-894; esa00261 Monobactam biosynthesis - Cronobacter sakazakii ATCC BAA-894; esa00450 Selenocompound metabolism - Cronobacter sakazakii ATCC BAA-894; esa00920 Sulfur metabolism - Cronobacter sakazakii ATCC BAA-894; esa01100 Metabolic pathways - Cronobacter sakazakii ATCC BAA-894; esa01120 Microbial metabolism in diverse environments - Cro…	PF00009	Elongation factor Tu GTP binding domain
A7MJ73	Putative N-acetylmannosamine-6-phosphate 2-epimerase OS=Cronobacter sakazakii (strain ATCC BAA-894) OX=290339 GN=nanE PE=3 SV=1	5.423	Up	0.00025949	nanE				K01788	nanE; N-acylglucosamine-6-phosphate 2-epimerase [EC:5.1.3.9]	esa00520 Amino sugar and nucleotide sugar metabolism - Cronobacter sakazakii ATCC BAA-894; esa01100 Metabolic pathways - Cronobacter sakazakii ATCC BAA-894;	PF04131	Putative N-acetylmannosamine-6-phosphate epimerase
A7MJ89	Bifunctional purine biosynthesis protein PurH OS=Cronobacter sakazakii (strain ATCC BAA-894) OX=290339 GN=purH PE=3 SV=1	1.789	Up	0.00053975	purH	GO:0006139 nucleobase-containing compound metabolic process; GO:0006163 purine nucleotide metabolic process; GO:0006164 purine nucleotide biosynthetic process; GO:0006725 cellular aromatic compound metabolic process; GO:0006753 nucleoside phosphate metabolic process; GO:0006793 phosphorus metabolic process; GO:0006796 phosphate-containing compound metabolic process; GO:0006807 nitrogen compound m…	GO:0005622 intracellular; GO:0005623 cell; GO:0005737 cytoplasm; GO:0005829 cytosol; GO:0044424 intracellular part; GO:0044444 cytoplasmic part; GO:0044464 cell part;	GO:0003824 catalytic activity; GO:0004643 phosphoribosylaminoimidazolecarboxamide formyltransferase activity; GO:0016740 transferase activity; GO:0016741 transferase activity, transferring one-carbon groups; GO:0016742 hydroxymethyl-, formyl- and related transferase activity;	K00602	purH; phosphoribosylaminoimidazolecarboxamide formyltransferase / IMP cyclohydrolase [EC:2.1.2.3 3.5.4.10]	esa00230 Purine metabolism - Cronobacter sakazakii ATCC BAA-894; esa00670 One carbon pool by folate - Cronobacter sakazakii ATCC BAA-894; esa01100 Metabolic pathways - Cronobacter sakazakii ATCC BAA-894; esa01110 Biosynthesis of secondary metabolites - Cronobacter sakazakii ATCC BAA-894; esa01130 Biosynthesis of antibiotics - Cronobacter sakazakii ATCC BAA-894;	PF02142	MGS-like domain
A7MJA4	Biotin carboxylase OS=Cronobacter sakazakii (strain ATCC BAA-894) OX=290339 GN=ESA_03645 PE=4 SV=1	1.854	Up	6.4509e-05	ESA_03645	GO:0006082 organic acid metabolic process; GO:0006629 lipid metabolic process; GO:0006631 fatty acid metabolic process; GO:0006633 fatty acid biosynthetic process; GO:0008152 metabolic process; GO:0008610 lipid biosynthetic process; GO:0009058 biosynthetic process; GO:0009889 regulation of biosynthetic process; GO:0009890 negative regulation of biosynthetic process; GO:0009892 negative regulation…	GO:0005622 intracellular; GO:0005623 cell; GO:0005737 cytoplasm; GO:0005829 cytosol; GO:0044424 intracellular part; GO:0044444 cytoplasmic part; GO:0044464 cell part;	GO:0003824 catalytic activity; GO:0004075 biotin carboxylase activity; GO:0016874 ligase activity; GO:0016879 ligase activity, forming carbon-nitrogen bonds;	K01961	accC; acetyl-CoA carboxylase, biotin carboxylase subunit [EC:6.4.1.2 6.3.4.14]	esa00061 Fatty acid biosynthesis - Cronobacter sakazakii ATCC BAA-894; esa00620 Pyruvate metabolism - Cronobacter sakazakii ATCC BAA-894; esa00640 Propanoate metabolism - Cronobacter sakazakii ATCC BAA-894; esa01100 Metabolic pathways - Cronobacter sakazakii ATCC BAA-894; esa01110 Biosynthesis of secondary metabolites - Cronobacter sakazakii ATCC BAA-894; esa01120 Microbial metabolism in diverse …	PF00289; PF02786; PF02785	Carbamoyl-phosphate synthase L chain, N-terminal domain; Carbamoyl-phosphate synthase L chain, ATP binding domain; Biotin carboxylase C-terminal domain
A7MJC6	Glutamine amidotransferase type-2 domain-containing protein OS=Cronobacter sakazakii (strain ATCC BAA-894) OX=290339 GN=ESA_03606 PE=4 SV=1	3.619	Up	4.4319e-05	ESA_03606	GO:0006082 organic acid metabolic process; GO:0006520 cellular amino acid metabolic process; GO:0006536 glutamate metabolic process; GO:0006537 glutamate biosynthetic process; GO:0006541 glutamine metabolic process; GO:0006807 nitrogen compound metabolic process; GO:0008152 metabolic process; GO:0008652 cellular amino acid biosynthetic process; GO:0009058 biosynthetic process; GO:0009064 glutamin…	GO:0005622 intracellular; GO:0005623 cell; GO:0005737 cytoplasm; GO:0005829 cytosol; GO:0044424 intracellular part; GO:0044444 cytoplasmic part; GO:0044464 cell part;	GO:0003824 catalytic activity; GO:0004355 glutamate synthase (NADPH) activity; GO:0015930 glutamate synthase activity; GO:0016491 oxidoreductase activity; GO:0016638 oxidoreductase activity, acting on the CH-NH2 group of donors; GO:0016639 oxidoreductase activity, acting on the CH-NH2 group of donors, NAD or NADP as acceptor; GO:0045181 glutamate synthase activity, NAD(P)H as acceptor;	K00265	gltB; glutamate synthase (NADPH/NADH) large chain [EC:1.4.1.13 1.4.1.14]	esa00250 Alanine, aspartate and glutamate metabolism - Cronobacter sakazakii ATCC BAA-894; esa00910 Nitrogen metabolism - Cronobacter sakazakii ATCC BAA-894; esa01100 Metabolic pathways - Cronobacter sakazakii ATCC BAA-894; esa01110 Biosynthesis of secondary metabolites - Cronobacter sakazakii ATCC BAA-894; esa01120 Microbial metabolism in diverse environments - Cronobacter sakazakii ATCC BAA-894…	PF00310; PF04898; PF01645	Glutamine amidotransferases class-II; Glutamate synthase central domain; Conserved region in glutamate synthase
A7MJC7	4Fe-4S ferredoxin-type domain-containing protein OS=Cronobacter sakazakii (strain ATCC BAA-894) OX=290339 GN=ESA_03607 PE=4 SV=1	2.139	Up	0.00041977	ESA_03607	GO:0006082 organic acid metabolic process; GO:0006520 cellular amino acid metabolic process; GO:0006536 glutamate metabolic process; GO:0006537 glutamate biosynthetic process; GO:0006807 nitrogen compound metabolic process; GO:0008152 metabolic process; GO:0008652 cellular amino acid biosynthetic process; GO:0009058 biosynthetic process; GO:0009064 glutamine family amino acid metabolic process; G…	GO:0005622 intracellular; GO:0005623 cell; GO:0005737 cytoplasm; GO:0005829 cytosol; GO:0044424 intracellular part; GO:0044444 cytoplasmic part; GO:0044464 cell part;	GO:0003824 catalytic activity; GO:0004355 glutamate synthase (NADPH) activity; GO:0015930 glutamate synthase activity; GO:0016491 oxidoreductase activity; GO:0016638 oxidoreductase activity, acting on the CH-NH2 group of donors; GO:0016639 oxidoreductase activity, acting on the CH-NH2 group of donors, NAD or NADP as acceptor; GO:0045181 glutamate synthase activity, NAD(P)H as acceptor;	K00266	gltD; glutamate synthase (NADPH/NADH) small chain [EC:1.4.1.13 1.4.1.14]	esa00250 Alanine, aspartate and glutamate metabolism - Cronobacter sakazakii ATCC BAA-894; esa00910 Nitrogen metabolism - Cronobacter sakazakii ATCC BAA-894; esa01100 Metabolic pathways - Cronobacter sakazakii ATCC BAA-894; esa01110 Biosynthesis of secondary metabolites - Cronobacter sakazakii ATCC BAA-894; esa01120 Microbial metabolism in diverse environments - Cronobacter sakazakii ATCC BAA-894…	PF07992	Pyridine nucleotide-disulphide oxidoreductase
A7MJD2	N-acetylneuraminate lyase OS=Cronobacter sakazakii (strain ATCC BAA-894) OX=290339 GN=nanA PE=3 SV=1	3.8	Up	0.00074476	nanA	GO:0006040 amino sugar metabolic process; GO:0006054 N-acetylneuraminate metabolic process; GO:0006082 organic acid metabolic process; GO:0008152 metabolic process; GO:0009056 catabolic process; GO:0009987 cellular process; GO:0016054 organic acid catabolic process; GO:0016999 antibiotic metabolic process; GO:0017001 antibiotic catabolic process; GO:0017144 drug metabolic process; GO:0019262 N-ac…	GO:0005622 intracellular; GO:0005623 cell; GO:0005737 cytoplasm; GO:0005829 cytosol; GO:0044424 intracellular part; GO:0044444 cytoplasmic part; GO:0044464 cell part;	GO:0003824 catalytic activity; GO:0005488 binding; GO:0005515 protein binding; GO:0008747 N-acetylneuraminate lyase activity; GO:0016829 lyase activity; GO:0016830 carbon-carbon lyase activity; GO:0016833 oxo-acid-lyase activity; GO:0042802 identical protein binding;	K01639	E4.1.3.3, nanA, NPL; N-acetylneuraminate lyase [EC:4.1.3.3]	esa00520 Amino sugar and nucleotide sugar metabolism - Cronobacter sakazakii ATCC BAA-894; esa01100 Metabolic pathways - Cronobacter sakazakii ATCC BAA-894;	PF00701	Dihydrodipicolinate synthetase family
A7MJE3	Lipopolysaccharide export system protein LptA OS=Cronobacter sakazakii (strain ATCC BAA-894) OX=290339 GN=lptA PE=3 SV=1	2.464	Up	0.00075653	lptA	GO:0006810 transport; GO:0006869 lipid transport; GO:0010876 lipid localization; GO:0015920 lipopolysaccharide transport; GO:0033036 macromolecule localization; GO:0046836 glycolipid transport; GO:0051179 localization; GO:0051234 establishment of localization; GO:0071702 organic substance transport; GO:1901264 carbohydrate derivative transport;	GO:0005623 cell; GO:0009279 cell outer membrane; GO:0016020 membrane; GO:0019867 outer membrane; GO:0030288 outer membrane-bounded periplasmic space; GO:0030312 external encapsulating structure; GO:0030313 cell envelope; GO:0031975 envelope; GO:0042597 periplasmic space; GO:0044462 external encapsulating structure part; GO:0044464 cell part; GO:0071944 cell periphery;	GO:0005215 transporter activity; GO:0005488 binding; GO:0005515 protein binding; GO:0017089 glycolipid transporter activity; GO:0042802 identical protein binding;	K09774	lptA; lipopolysaccharide export system protein LptA
A7MJF4	50S ribosomal protein L27 OS=Cronobacter sakazakii (strain ATCC BAA-894) OX=290339 GN=rpmA PE=3 SV=1	2.953	Up	0.00045727	rpmA	GO:0000027 ribosomal large subunit assembly; GO:0001558 regulation of cell growth; GO:0006412 translation; GO:0006518 peptide metabolic process; GO:0006807 nitrogen compound metabolic process; GO:0006996 organelle organization; GO:0008152 metabolic process; GO:0009058 biosynthetic process; GO:0009059 macromolecule biosynthetic process; GO:0009987 cellular process; GO:0010467 gene expression; GO:0…	GO:0005618 cell wall; GO:0005622 intracellular; GO:0005623 cell; GO:0005737 cytoplasm; GO:0005829 cytosol; GO:0005840 ribosome; GO:0005886 plasma membrane; GO:0015934 large ribosomal subunit; GO:0016020 membrane; GO:0022625 cytosolic large ribosomal subunit; GO:0022626 cytosolic ribosome; GO:0030312 external encapsulating structure; GO:0032991 macromolecular complex; GO:0043226 organelle; GO:0043…	GO:0003735 structural constituent of ribosome; GO:0005198 structural molecule activity; GO:0005488 binding; GO:0043021 ribonucleoprotein complex binding; GO:0043022 ribosome binding; GO:0044877 macromolecular complex binding;	K02899	RP-L27, MRPL27, rpmA; large subunit ribosomal protein L27	esa03010 Ribosome - Cronobacter sakazakii ATCC BAA-894;
A7MJI8	DUF4142 domain-containing protein OS=Cronobacter sakazakii (strain ATCC BAA-894) OX=290339 GN=ESA_01275 PE=4 SV=1	6.453	Up	1.76554e-05	ESA_01275							PF13628	Domain of unknown function (DUF4142)
A7MJK3	Flagellar motor switch protein FliN OS=Cronobacter sakazakii (strain ATCC BAA-894) OX=290339 GN=ESA_01252 PE=3 SV=1	2.861	Up	0.000161797	ESA_01252		GO:0005623 cell; GO:0005886 plasma membrane; GO:0009288 bacterial-type flagellum; GO:0009425 bacterial-type flagellum basal body; GO:0016020 membrane; GO:0042995 cell projection; GO:0043226 organelle; GO:0043228 non-membrane-bounded organelle; GO:0044422 organelle part; GO:0044461 bacterial-type flagellum part; GO:0044463 cell projection part; GO:0044464 cell part; GO:0071944 cell periphery;		K02417	fliNY, fliN; flagellar motor switch protein FliN/FliY	esa02030 Bacterial chemotaxis - Cronobacter sakazakii ATCC BAA-894; esa02040 Flagellar assembly - Cronobacter sakazakii ATCC BAA-894;
A7MJK4	Flagellar motor switch protein FliM OS=Cronobacter sakazakii (strain ATCC BAA-894) OX=290339 GN=ESA_01253 PE=3 SV=1	2.03	Up	0.036935	ESA_01253	GO:0006935 chemotaxis; GO:0009605 response to external stimulus; GO:0040011 locomotion; GO:0042221 response to chemical; GO:0042330 taxis; GO:0050896 response to stimulus; GO:0050918 positive chemotaxis;	GO:0005623 cell; GO:0005886 plasma membrane; GO:0009288 bacterial-type flagellum; GO:0009425 bacterial-type flagellum basal body; GO:0016020 membrane; GO:0042995 cell projection; GO:0043226 organelle; GO:0043228 non-membrane-bounded organelle; GO:0044422 organelle part; GO:0044461 bacterial-type flagellum part; GO:0044463 cell projection part; GO:0044464 cell part; GO:0071944 cell periphery;		K02416	fliM; flagellar motor switch protein FliM	esa02030 Bacterial chemotaxis - Cronobacter sakazakii ATCC BAA-894; esa02040 Flagellar assembly - Cronobacter sakazakii ATCC BAA-894;
A7MJM0	Protein MtfA OS=Cronobacter sakazakii (strain ATCC BAA-894) OX=290339 GN=mtfA PE=3 SV=1	1.701	Up	0.0190567	mtfA	GO:0006355 regulation of transcription, DNA-templated; GO:0006508 proteolysis; GO:0006807 nitrogen compound metabolic process; GO:0008152 metabolic process; GO:0009889 regulation of biosynthetic process; GO:0010468 regulation of gene expression; GO:0010556 regulation of macromolecule biosynthetic process; GO:0019219 regulation of nucleobase-containing compound metabolic process; GO:0019222 regula…	GO:0005622 intracellular; GO:0005623 cell; GO:0005737 cytoplasm; GO:0005829 cytosol; GO:0044424 intracellular part; GO:0044444 cytoplasmic part; GO:0044464 cell part;	GO:0003824 catalytic activity; GO:0004177 aminopeptidase activity; GO:0005488 binding; GO:0005515 protein binding; GO:0008134 transcription factor binding; GO:0008233 peptidase activity; GO:0008238 exopeptidase activity; GO:0016787 hydrolase activity; GO:0070011 peptidase activity, acting on L-amino acid peptides;	K09933	mtfA; MtfA peptidase
A7MJP9	Transketolase OS=Cronobacter sakazakii (strain ATCC BAA-894) OX=290339 GN=ESA_00406 PE=3 SV=1	3.073	Up	9.4124e-07	ESA_00406	GO:0000302 response to reactive oxygen species; GO:0006081 cellular aldehyde metabolic process; GO:0006098 pentose-phosphate shunt; GO:0006139 nucleobase-containing compound metabolic process; GO:0006355 regulation of transcription, DNA-templated; GO:0006725 cellular aromatic compound metabolic process; GO:0006732 coenzyme metabolic process; GO:0006733 oxidoreduction coenzyme metabolic process; G…	GO:0005622 intracellular; GO:0005623 cell; GO:0005737 cytoplasm; GO:0005829 cytosol; GO:0032991 macromolecular complex; GO:0044424 intracellular part; GO:0044444 cytoplasmic part; GO:0044464 cell part;	GO:0003824 catalytic activity; GO:0004802 transketolase activity; GO:0005488 binding; GO:0016740 transferase activity; GO:0016744 transferase activity, transferring aldehyde or ketonic groups; GO:0019842 vitamin binding; GO:0030145 manganese ion binding; GO:0030976 thiamine pyrophosphate binding; GO:0036094 small molecule binding; GO:0043167 ion binding; GO:0043168 anion binding; GO:0043169 catio…	K00615	E2.2.1.1, tktA, tktB; transketolase [EC:2.2.1.1]	esa00030 Pentose phosphate pathway - Cronobacter sakazakii ATCC BAA-894; esa01100 Metabolic pathways - Cronobacter sakazakii ATCC BAA-894; esa01110 Biosynthesis of secondary metabolites - Cronobacter sakazakii ATCC BAA-894; esa01120 Microbial metabolism in diverse environments - Cronobacter sakazakii ATCC BAA-894; esa01130 Biosynthesis of antibiotics - Cronobacter sakazakii ATCC BAA-894; esa01200…	PF00456; PF02779; PF02780	Transketolase, thiamine diphosphate binding domain; Transketolase, pyrimidine binding domain; Transketolase, C-terminal domain
A7MJQ2	D-erythrose-4-phosphate dehydrogenase OS=Cronobacter sakazakii (strain ATCC BAA-894) OX=290339 GN=epd PE=3 SV=1	1.637	Up	0.0156185	epd	GO:0005975 carbohydrate metabolic process; GO:0005996 monosaccharide metabolic process; GO:0006006 glucose metabolic process; GO:0006081 cellular aldehyde metabolic process; GO:0006725 cellular aromatic compound metabolic process; GO:0006732 coenzyme metabolic process; GO:0006766 vitamin metabolic process; GO:0006767 water-soluble vitamin metabolic process; GO:0006793 phosphorus metabolic process…	GO:0005622 intracellular; GO:0005623 cell; GO:0005737 cytoplasm; GO:0005829 cytosol; GO:0044424 intracellular part; GO:0044444 cytoplasmic part; GO:0044464 cell part;	GO:0000166 nucleotide binding; GO:0003824 catalytic activity; GO:0004365 glyceraldehyde-3-phosphate dehydrogenase (NAD+) (phosphorylating) activity; GO:0005488 binding; GO:0016491 oxidoreductase activity; GO:0016620 oxidoreductase activity, acting on the aldehyde or oxo group of donors, NAD or NADP as acceptor; GO:0016903 oxidoreductase activity, acting on the aldehyde or oxo group of donors; GO:…	K03472	epd; D-erythrose 4-phosphate dehydrogenase [EC:1.2.1.72]	esa00750 Vitamin B6 metabolism - Cronobacter sakazakii ATCC BAA-894; esa01100 Metabolic pathways - Cronobacter sakazakii ATCC BAA-894;	PF00044; PF02800	Glyceraldehyde 3-phosphate dehydrogenase, NAD binding domain; Glyceraldehyde 3-phosphate dehydrogenase, C-terminal domain
A7MJQ6	S-adenosylmethionine synthase OS=Cronobacter sakazakii (strain ATCC BAA-894) OX=290339 GN=metK PE=3 SV=1	2.915	Up	1.54449e-05	metK	GO:0000096 sulfur amino acid metabolic process; GO:0006082 organic acid metabolic process; GO:0006139 nucleobase-containing compound metabolic process; GO:0006520 cellular amino acid metabolic process; GO:0006534 cysteine metabolic process; GO:0006555 methionine metabolic process; GO:0006556 S-adenosylmethionine biosynthetic process; GO:0006575 cellular modified amino acid metabolic process; GO:0…	GO:0005622 intracellular; GO:0005623 cell; GO:0005737 cytoplasm; GO:0005829 cytosol; GO:0044424 intracellular part; GO:0044444 cytoplasmic part; GO:0044464 cell part;	GO:0000166 nucleotide binding; GO:0000287 magnesium ion binding; GO:0003824 catalytic activity; GO:0004478 methionine adenosyltransferase activity; GO:0005488 binding; GO:0005515 protein binding; GO:0005524 ATP binding; GO:0008144 drug binding; GO:0016740 transferase activity; GO:0016765 transferase activity, transferring alkyl or aryl (other than methyl) groups; GO:0017076 purine nucleotide bind…	K00789	metK; S-adenosylmethionine synthetase [EC:2.5.1.6]	esa00270 Cysteine and methionine metabolism - Cronobacter sakazakii ATCC BAA-894; esa01100 Metabolic pathways - Cronobacter sakazakii ATCC BAA-894; esa01110 Biosynthesis of secondary metabolites - Cronobacter sakazakii ATCC BAA-894; esa01230 Biosynthesis of amino acids - Cronobacter sakazakii ATCC BAA-894;	PF00438; PF02772; PF02773	S-adenosylmethionine synthetase, N-terminal domain; S-adenosylmethionine synthetase, central domain; S-adenosylmethionine synthetase, C-terminal domain
A7MJR4	Pyridoxal phosphate homeostasis protein OS=Cronobacter sakazakii (strain ATCC BAA-894) OX=290339 GN=ESA_00389 PE=3 SV=1	1.513	Up	0.008804	ESA_00389		GO:0005622 intracellular; GO:0005623 cell; GO:0005737 cytoplasm; GO:0005829 cytosol; GO:0044424 intracellular part; GO:0044444 cytoplasmic part; GO:0044464 cell part;	GO:0005488 binding; GO:0008144 drug binding; GO:0019842 vitamin binding; GO:0030170 pyridoxal phosphate binding; GO:0036094 small molecule binding; GO:0043167 ion binding; GO:0043168 anion binding; GO:0048037 cofactor binding; GO:0050662 coenzyme binding; GO:0070279 vitamin B6 binding; GO:0097159 organic cyclic compound binding; GO:1901363 heterocyclic compound binding;	K06997	yggS, PROSC; PLP dependent protein		PF01168	Alanine racemase, N-terminal domain
A7MJS5	ABM domain-containing protein OS=Cronobacter sakazakii (strain ATCC BAA-894) OX=290339 GN=ESA_00380 PE=4 SV=1	1.894	Up	0.047317	ESA_00380	GO:0008152 metabolic process; GO:0009268 response to pH; GO:0009628 response to abiotic stimulus; GO:0010447 response to acidic pH; GO:0050896 response to stimulus; GO:0055114 oxidation-reduction process;	GO:0005622 intracellular; GO:0005623 cell; GO:0005737 cytoplasm; GO:0005829 cytosol; GO:0044424 intracellular part; GO:0044444 cytoplasmic part; GO:0044464 cell part;	GO:0003824 catalytic activity; GO:0016491 oxidoreductase activity;				PF03992	Antibiotic biosynthesis monooxygenase
A7MJV2	Carbon starvation protein A(predicted) OS=Cronobacter sakazakii (strain ATCC BAA-894) OX=290339 GN=ESA_00339 PE=4 SV=1	1.6	Up	0.000197312	ESA_00339	GO:0006950 response to stress; GO:0006974 cellular response to DNA damage stimulus; GO:0007154 cell communication; GO:0009605 response to external stimulus; GO:0009987 cellular process; GO:0009991 response to extracellular stimulus; GO:0031667 response to nutrient levels; GO:0031668 cellular response to extracellular stimulus; GO:0031669 cellular response to nutrient levels; GO:0033554 cellular r…	GO:0005623 cell; GO:0005886 plasma membrane; GO:0005887 integral component of plasma membrane; GO:0016020 membrane; GO:0016021 integral component of membrane; GO:0031224 intrinsic component of membrane; GO:0031226 intrinsic component of plasma membrane; GO:0044425 membrane part; GO:0044459 plasma membrane part; GO:0044464 cell part; GO:0071944 cell periphery;		K23676			PF13722	C-terminal domain on CstA (DUF4161)
A7MJV7	Adenine phosphoribosyltransferase OS=Cronobacter sakazakii (strain ATCC BAA-894) OX=290339 GN=apt PE=3 SV=1	2.379	Up	0.000103425	apt	GO:0006139 nucleobase-containing compound metabolic process; GO:0006144 purine nucleobase metabolic process; GO:0006166 purine ribonucleoside salvage; GO:0006168 adenine salvage; GO:0006725 cellular aromatic compound metabolic process; GO:0006807 nitrogen compound metabolic process; GO:0008152 metabolic process; GO:0009058 biosynthetic process; GO:0009112 nucleobase metabolic process; GO:0009113 …	GO:0005622 intracellular; GO:0005623 cell; GO:0005737 cytoplasm; GO:0005829 cytosol; GO:0044424 intracellular part; GO:0044444 cytoplasmic part; GO:0044464 cell part;	GO:0000287 magnesium ion binding; GO:0003824 catalytic activity; GO:0003999 adenine phosphoribosyltransferase activity; GO:0005488 binding; GO:0005515 protein binding; GO:0016740 transferase activity; GO:0016757 transferase activity, transferring glycosyl groups; GO:0016763 transferase activity, transferring pentosyl groups; GO:0042802 identical protein binding; GO:0043167 ion binding; GO:0043169…	K00759	APRT, apt; adenine phosphoribosyltransferase [EC:2.4.2.7]	esa00230 Purine metabolism - Cronobacter sakazakii ATCC BAA-894; esa01100 Metabolic pathways - Cronobacter sakazakii ATCC BAA-894;	PF00156	Phosphoribosyl transferase domain
A7MJW4	Chaperone protein HtpG OS=Cronobacter sakazakii (strain ATCC BAA-894) OX=290339 GN=htpG PE=3 SV=1	1.528	Up	6.0519e-05	htpG	GO:0000302 response to reactive oxygen species; GO:0000303 response to superoxide; GO:0000305 response to oxygen radical; GO:0006457 protein folding; GO:0006950 response to stress; GO:0006974 cellular response to DNA damage stimulus; GO:0006979 response to oxidative stress; GO:0009266 response to temperature stimulus; GO:0009408 response to heat; GO:0009628 response to abiotic stimulus; GO:000998…	GO:0005576 extracellular region; GO:0005618 cell wall; GO:0005622 intracellular; GO:0005623 cell; GO:0005737 cytoplasm; GO:0005829 cytosol; GO:0005886 plasma membrane; GO:0016020 membrane; GO:0030312 external encapsulating structure; GO:0044424 intracellular part; GO:0044444 cytoplasmic part; GO:0044464 cell part; GO:0071944 cell periphery;	GO:0003824 catalytic activity; GO:0005488 binding; GO:0005515 protein binding; GO:0016462 pyrophosphatase activity; GO:0016787 hydrolase activity; GO:0016817 hydrolase activity, acting on acid anhydrides; GO:0016818 hydrolase activity, acting on acid anhydrides, in phosphorus-containing anhydrides; GO:0016887 ATPase activity; GO:0017111 nucleoside-triphosphatase activity; GO:0042623 ATPase activi…	K04079	HSP90A, htpG; molecular chaperone HtpG		PF02518	Histidine kinase-, DNA gyrase B-, and HSP90-like ATPase
A7MK00	Cysteine--tRNA ligase OS=Cronobacter sakazakii (strain ATCC BAA-894) OX=290339 GN=cysS PE=3 SV=2	1.539	Up	0.00084073	cysS	GO:0006082 organic acid metabolic process; GO:0006139 nucleobase-containing compound metabolic process; GO:0006399 tRNA metabolic process; GO:0006412 translation; GO:0006418 tRNA aminoacylation for protein translation; GO:0006423 cysteinyl-tRNA aminoacylation; GO:0006518 peptide metabolic process; GO:0006520 cellular amino acid metabolic process; GO:0006725 cellular aromatic compound metabolic pr…	GO:0005622 intracellular; GO:0005623 cell; GO:0005737 cytoplasm; GO:0005829 cytosol; GO:0009986 cell surface; GO:0044424 intracellular part; GO:0044444 cytoplasmic part; GO:0044464 cell part;	GO:0000166 nucleotide binding; GO:0001871 pattern binding; GO:0003824 catalytic activity; GO:0004812 aminoacyl-tRNA ligase activity; GO:0004817 cysteine-tRNA ligase activity; GO:0005488 binding; GO:0005524 ATP binding; GO:0008144 drug binding; GO:0008270 zinc ion binding; GO:0016874 ligase activity; GO:0016875 ligase activity, forming carbon-oxygen bonds; GO:0017076 purine nucleotide binding; GO:…	K01883	CARS, cysS; cysteinyl-tRNA synthetase [EC:6.1.1.16]	esa00970 Aminoacyl-tRNA biosynthesis - Cronobacter sakazakii ATCC BAA-894;	PF09190	DALR domain
A7MK17	Usp domain-containing protein OS=Cronobacter sakazakii (strain ATCC BAA-894) OX=290339 GN=ESA_02718 PE=4 SV=1	2.373	Up	0.00107701	ESA_02718	GO:0006139 nucleobase-containing compound metabolic process; GO:0006464 cellular protein modification process; GO:0006468 protein phosphorylation; GO:0006725 cellular aromatic compound metabolic process; GO:0006753 nucleoside phosphate metabolic process; GO:0006793 phosphorus metabolic process; GO:0006796 phosphate-containing compound metabolic process; GO:0006807 nitrogen compound metabolic proc…	GO:0005622 intracellular; GO:0005623 cell; GO:0005737 cytoplasm; GO:0044424 intracellular part; GO:0044464 cell part;	GO:0003824 catalytic activity; GO:0004017 adenylate kinase activity; GO:0016301 kinase activity; GO:0016740 transferase activity; GO:0016772 transferase activity, transferring phosphorus-containing groups; GO:0016776 phosphotransferase activity, phosphate group as acceptor; GO:0019205 nucleobase-containing compound kinase activity; GO:0050145 nucleoside phosphate kinase activity;	K11932	uspG; universal stress protein G		PF00582	Universal stress protein family
A7MK18	Glutaredoxin domain-containing protein OS=Cronobacter sakazakii (strain ATCC BAA-894) OX=290339 GN=ESA_02719 PE=4 SV=1	2.534	Up	0.000104458	ESA_02719	GO:0008152 metabolic process; GO:0055114 oxidation-reduction process;	GO:0005622 intracellular; GO:0005623 cell; GO:0005737 cytoplasm; GO:0005829 cytosol; GO:0009321 alkyl hydroperoxide reductase complex; GO:0032991 macromolecular complex; GO:0044424 intracellular part; GO:0044444 cytoplasmic part; GO:0044464 cell part; GO:1902494 catalytic complex; GO:1990204 oxidoreductase complex;	GO:0000166 nucleotide binding; GO:0003824 catalytic activity; GO:0005488 binding; GO:0008785 alkyl hydroperoxide reductase activity; GO:0016491 oxidoreductase activity; GO:0016651 oxidoreductase activity, acting on NAD(P)H; GO:0016667 oxidoreductase activity, acting on a sulfur group of donors; GO:0016668 oxidoreductase activity, acting on a sulfur group of donors, NAD(P) as acceptor; GO:0036094 …	K03387	ahpF; alkyl hydroperoxide reductase subunit F [EC:1.6.4.-]		PF13192; PF07992	Thioredoxin domain; Pyridine nucleotide-disulphide oxidoreductase
A7MK20	Regulator of nucleoside diphosphate kinase OS=Cronobacter sakazakii (strain ATCC BAA-894) OX=290339 GN=rnk PE=3 SV=1	1.797	Up	0.00135808	rnk				K06140	rnk; regulator of nucleoside diphosphate kinase		PF01272	Transcription elongation factor, GreA/GreB, C-term
A7MK38	Ribosomal silencing factor RsfS OS=Cronobacter sakazakii (strain ATCC BAA-894) OX=290339 GN=rsfS PE=3 SV=1	2.035	Up	0.0023627	rsfS	GO:0006417 regulation of translation; GO:0009889 regulation of biosynthetic process; GO:0009890 negative regulation of biosynthetic process; GO:0009892 negative regulation of metabolic process; GO:0010468 regulation of gene expression; GO:0010556 regulation of macromolecule biosynthetic process; GO:0010558 negative regulation of macromolecule biosynthetic process; GO:0010605 negative regulation o…	GO:0005622 intracellular; GO:0005623 cell; GO:0005737 cytoplasm; GO:0005829 cytosol; GO:0044424 intracellular part; GO:0044444 cytoplasmic part; GO:0044464 cell part;	GO:0005488 binding; GO:0043021 ribonucleoprotein complex binding; GO:0043023 ribosomal large subunit binding; GO:0044877 macromolecular complex binding;	K09710	ybeB; ribosome-associated protein
A7MK61	Nitroreductase domain-containing protein OS=Cronobacter sakazakii (strain ATCC BAA-894) OX=290339 GN=ESA_01874 PE=4 SV=1	1.893	Up	0.0029586	ESA_01874	GO:0006725 cellular aromatic compound metabolic process; GO:0006807 nitrogen compound metabolic process; GO:0008152 metabolic process; GO:0009056 catabolic process; GO:0009987 cellular process; GO:0018973 trinitrotoluene metabolic process; GO:0018974 2,4,6-trinitrotoluene metabolic process; GO:0019326 nitrotoluene metabolic process; GO:0019439 aromatic compound catabolic process; GO:0042537 benze…	GO:0005622 intracellular; GO:0005623 cell; GO:0005737 cytoplasm; GO:0005829 cytosol; GO:0044424 intracellular part; GO:0044444 cytoplasmic part; GO:0044464 cell part;	GO:0000166 nucleotide binding; GO:0003824 catalytic activity; GO:0004155 6,7-dihydropteridine reductase activity; GO:0005488 binding; GO:0005515 protein binding; GO:0010181 FMN binding; GO:0016491 oxidoreductase activity; GO:0016645 oxidoreductase activity, acting on the CH-NH group of donors; GO:0016646 oxidoreductase activity, acting on the CH-NH group of donors, NAD or NADP as acceptor; GO:001…	K10679	nfnB, nfsB; nitroreductase / dihydropteridine reductase [EC:1.-.-.- 1.5.1.34]	esa00633 Nitrotoluene degradation - Cronobacter sakazakii ATCC BAA-894; esa01120 Microbial metabolism in diverse environments - Cronobacter sakazakii ATCC BAA-894;	PF00881	Nitroreductase family
A7MK62	Beta-lactamase OS=Cronobacter sakazakii (strain ATCC BAA-894) OX=290339 GN=ESA_01875 PE=3 SV=1	2.75	Up	0.0053825	ESA_01875				K01467	ampC; beta-lactamase class C [EC:3.5.2.6]	esa01501 beta-Lactam resistance - Cronobacter sakazakii ATCC BAA-894; esa02020 Two-component system - Cronobacter sakazakii ATCC BAA-894;	PF00144	Beta-lactamase
A7MKC1	Peptide chain release factor 1 OS=Cronobacter sakazakii (strain ATCC BAA-894) OX=290339 GN=prfA PE=3 SV=1	2.389	Up	0.00188328	prfA	GO:0006412 translation; GO:0006415 translational termination; GO:0006518 peptide metabolic process; GO:0006807 nitrogen compound metabolic process; GO:0008152 metabolic process; GO:0009058 biosynthetic process; GO:0009059 macromolecule biosynthetic process; GO:0009987 cellular process; GO:0010467 gene expression; GO:0016043 cellular component organization; GO:0019538 protein metabolic process; GO…	GO:0005622 intracellular; GO:0005623 cell; GO:0005737 cytoplasm; GO:0005829 cytosol; GO:0044424 intracellular part; GO:0044444 cytoplasmic part; GO:0044464 cell part;	GO:0003676 nucleic acid binding; GO:0003723 RNA binding; GO:0003747 translation release factor activity; GO:0005488 binding; GO:0008079 translation termination factor activity; GO:0008135 translation factor activity, RNA binding; GO:0016149 translation release factor activity, codon specific; GO:0043021 ribonucleoprotein complex binding; GO:0043022 ribosome binding; GO:0044877 macromolecular comp…	K02835	prfA, MTRF1, MRF1; peptide chain release factor 1		PF03462	PCRF domain
A7MKD1	SpoVR family protein(predicted) OS=Cronobacter sakazakii (strain ATCC BAA-894) OX=290339 GN=ESA_01468 PE=4 SV=1	1.503	Up	0.040756	ESA_01468	GO:0006950 response to stress; GO:0006974 cellular response to DNA damage stimulus; GO:0009987 cellular process; GO:0033554 cellular response to stress; GO:0050896 response to stimulus; GO:0051716 cellular response to stimulus;
A7MKD3	D-amino acid dehydrogenase OS=Cronobacter sakazakii (strain ATCC BAA-894) OX=290339 GN=dadA PE=3 SV=1	1.918	Up	0.00033842	dadA	GO:0006082 organic acid metabolic process; GO:0006520 cellular amino acid metabolic process; GO:0006522 alanine metabolic process; GO:0006524 alanine catabolic process; GO:0006807 nitrogen compound metabolic process; GO:0008152 metabolic process; GO:0009056 catabolic process; GO:0009063 cellular amino acid catabolic process; GO:0009078 pyruvate family amino acid metabolic process; GO:0009080 pyru…	GO:0005622 intracellular; GO:0005623 cell; GO:0005737 cytoplasm; GO:0005886 plasma membrane; GO:0009324 D-amino-acid dehydrogenase complex; GO:0016020 membrane; GO:0032991 macromolecular complex; GO:0044424 intracellular part; GO:0044425 membrane part; GO:0044459 plasma membrane part; GO:0044464 cell part; GO:0071944 cell periphery; GO:0098796 membrane protein complex; GO:0098797 plasma membrane …	GO:0003824 catalytic activity; GO:0008718 D-amino-acid dehydrogenase activity; GO:0016491 oxidoreductase activity; GO:0016638 oxidoreductase activity, acting on the CH-NH2 group of donors;	K00285	dadA; D-amino-acid dehydrogenase [EC:1.4.5.1]	esa00360 Phenylalanine metabolism - Cronobacter sakazakii ATCC BAA-894; esa01100 Metabolic pathways - Cronobacter sakazakii ATCC BAA-894;	PF01266	FAD dependent oxidoreductase
A7MKE7	L-serine ammonia-lyase(predicted) OS=Cronobacter sakazakii (strain ATCC BAA-894) OX=290339 GN=ESA_01439 PE=4 SV=1	2.193	Up	0.000144382	ESA_01439	GO:0006082 organic acid metabolic process; GO:0006520 cellular amino acid metabolic process; GO:0006563 L-serine metabolic process; GO:0006565 L-serine catabolic process; GO:0006807 nitrogen compound metabolic process; GO:0008152 metabolic process; GO:0009056 catabolic process; GO:0009063 cellular amino acid catabolic process; GO:0009069 serine family amino acid metabolic process; GO:0009071 seri…	GO:0005622 intracellular; GO:0005623 cell; GO:0005737 cytoplasm; GO:0005829 cytosol; GO:0044424 intracellular part; GO:0044444 cytoplasmic part; GO:0044464 cell part;	GO:0003824 catalytic activity; GO:0003941 L-serine ammonia-lyase activity; GO:0016829 lyase activity; GO:0016840 carbon-nitrogen lyase activity; GO:0016841 ammonia-lyase activity;	K01752	E4.3.1.17, sdaA, sdaB, tdcG; L-serine dehydratase [EC:4.3.1.17]	esa00260 Glycine, serine and threonine metabolism - Cronobacter sakazakii ATCC BAA-894; esa00270 Cysteine and methionine metabolism - Cronobacter sakazakii ATCC BAA-894; esa01100 Metabolic pathways - Cronobacter sakazakii ATCC BAA-894; esa01110 Biosynthesis of secondary metabolites - Cronobacter sakazakii ATCC BAA-894; esa01130 Biosynthesis of antibiotics - Cronobacter sakazakii ATCC BAA-894; esa…
A7MKF5	PTS mannose transporter subunit IIAB(predicted) OS=Cronobacter sakazakii (strain ATCC BAA-894) OX=290339 GN=ESA_01435 PE=4 SV=1	1.606	Up	0.00088168	ESA_01435	GO:0006793 phosphorus metabolic process; GO:0006796 phosphate-containing compound metabolic process; GO:0006810 transport; GO:0008152 metabolic process; GO:0008643 carbohydrate transport; GO:0008645 hexose transport; GO:0009401 phosphoenolpyruvate-dependent sugar phosphotransferase system; GO:0009987 cellular process; GO:0015749 monosaccharide transport; GO:0015761 mannose transport; GO:0016310 p…	GO:0005622 intracellular; GO:0005623 cell; GO:0005737 cytoplasm; GO:0005829 cytosol; GO:0005886 plasma membrane; GO:0005887 integral component of plasma membrane; GO:0016020 membrane; GO:0016021 integral component of membrane; GO:0031224 intrinsic component of membrane; GO:0031226 intrinsic component of plasma membrane; GO:0044424 intracellular part; GO:0044425 membrane part; GO:0044444 cytoplasm…	GO:0003824 catalytic activity; GO:0005215 transporter activity; GO:0008982 protein-N(PI)-phosphohistidine-sugar phosphotransferase activity; GO:0015144 carbohydrate transmembrane transporter activity; GO:0015145 monosaccharide transmembrane transporter activity; GO:0015149 hexose transmembrane transporter activity; GO:0015578 mannose transmembrane transporter activity; GO:0016301 kinase activity;…	K02794	PTS-Man-EIIB, manX; PTS system, mannose-specific IIB component [EC:2.7.1.191]	esa00051 Fructose and mannose metabolism - Cronobacter sakazakii ATCC BAA-894; esa00520 Amino sugar and nucleotide sugar metabolism - Cronobacter sakazakii ATCC BAA-894; esa01100 Metabolic pathways - Cronobacter sakazakii ATCC BAA-894; esa02060 Phosphotransferase system (PTS) - Cronobacter sakazakii ATCC BAA-894;
A7MKG1	GAF domain-containing protein OS=Cronobacter sakazakii (strain ATCC BAA-894) OX=290339 GN=ESA_01418 PE=4 SV=1	1.675	Up	0.0070202	ESA_01418	GO:0008152 metabolic process; GO:0055114 oxidation-reduction process;	GO:0005622 intracellular; GO:0005623 cell; GO:0005737 cytoplasm; GO:0005829 cytosol; GO:0044424 intracellular part; GO:0044444 cytoplasmic part; GO:0044464 cell part;	GO:0003824 catalytic activity; GO:0016491 oxidoreductase activity; GO:0016667 oxidoreductase activity, acting on a sulfur group of donors; GO:0016671 oxidoreductase activity, acting on a sulfur group of donors, disulfide as acceptor; GO:0033745 L-methionine-(R)-S-oxide reductase activity;	K08968	msrC; L-methionine (R)-S-oxide reductase [EC:1.8.4.14]	esa00270 Cysteine and methionine metabolism - Cronobacter sakazakii ATCC BAA-894;	PF13185	GAF domain
A7MKG2	RNA chaperone ProQ OS=Cronobacter sakazakii (strain ATCC BAA-894) OX=290339 GN=proQ PE=3 SV=1	1.71	Up	0.00105824	proQ	GO:0006950 response to stress; GO:0006970 response to osmotic stress; GO:0006972 hyperosmotic response; GO:0006974 cellular response to DNA damage stimulus; GO:0007154 cell communication; GO:0007165 signal transduction; GO:0007231 osmosensory signaling pathway; GO:0009628 response to abiotic stimulus; GO:0009651 response to salt stress; GO:0009987 cellular process; GO:0010468 regulation of gene e…	GO:0005622 intracellular; GO:0005623 cell; GO:0005737 cytoplasm; GO:0005829 cytosol; GO:0044424 intracellular part; GO:0044444 cytoplasmic part; GO:0044464 cell part;	GO:0003676 nucleic acid binding; GO:0003723 RNA binding; GO:0003725 double-stranded RNA binding; GO:0003727 single-stranded RNA binding; GO:0003729 mRNA binding; GO:0003730 mRNA 3'-UTR binding; GO:0005488 binding; GO:0033592 RNA strand annealing activity; GO:0034057 RNA strand-exchange activity; GO:0097159 organic cyclic compound binding; GO:0097617 annealing activity; GO:1901363 heterocyclic com…	K03607	proQ; ProP effector		PF04352	ProQ/FINO family
A7MKI0	Putative exported protein(predicted) OS=Cronobacter sakazakii (strain ATCC BAA-894) OX=290339 GN=ESA_01394 PE=4 SV=1	2.295	Up	0.0021778	ESA_01394
A7MKI4	Putative periplasmic or exported protein(predicted) OS=Cronobacter sakazakii (strain ATCC BAA-894) OX=290339 GN=ESA_01401 PE=4 SV=1	5.544	Up	2.0956e-05	ESA_01401		GO:0005622 intracellular; GO:0005623 cell; GO:0005737 cytoplasm; GO:0005829 cytosol; GO:0044424 intracellular part; GO:0044444 cytoplasmic part; GO:0044464 cell part;
A7MKL1	Nitrite reductase large subunit(predicted) OS=Cronobacter sakazakii (strain ATCC BAA-894) OX=290339 GN=ESA_04368 PE=3 SV=1	2.701	Up	0.030317	ESA_04368	GO:0006091 generation of precursor metabolites and energy; GO:0008152 metabolic process; GO:0009061 anaerobic respiration; GO:0009987 cellular process; GO:0015980 energy derivation by oxidation of organic compounds; GO:0044237 cellular metabolic process; GO:0045333 cellular respiration; GO:0055114 oxidation-reduction process;	GO:0005623 cell; GO:0009344 nitrite reductase complex [NAD(P)H]; GO:0032991 macromolecular complex; GO:0044464 cell part;	GO:0000166 nucleotide binding; GO:0003824 catalytic activity; GO:0005488 binding; GO:0008942 nitrite reductase [NAD(P)H] activity; GO:0016491 oxidoreductase activity; GO:0016661 oxidoreductase activity, acting on other nitrogenous compounds as donors; GO:0020037 heme binding; GO:0036094 small molecule binding; GO:0043167 ion binding; GO:0043168 anion binding; GO:0046857 oxidoreductase activity, a…	K00362	nirB; nitrite reductase (NADH) large subunit [EC:1.7.1.15]	esa00910 Nitrogen metabolism - Cronobacter sakazakii ATCC BAA-894; esa01100 Metabolic pathways - Cronobacter sakazakii ATCC BAA-894; esa01120 Microbial metabolism in diverse environments - Cronobacter sakazakii ATCC BAA-894;	PF07992; PF04324	Pyridine nucleotide-disulphide oxidoreductase; BFD-like [2Fe-2S] binding domain
A7MKL3	Peptidyl-prolyl cis-trans isomerase OS=Cronobacter sakazakii (strain ATCC BAA-894) OX=290339 GN=ESA_04370 PE=3 SV=1	2.127	Up	0.00103506	ESA_04370	GO:0000413 protein peptidyl-prolyl isomerization; GO:0006464 cellular protein modification process; GO:0006807 nitrogen compound metabolic process; GO:0008152 metabolic process; GO:0009987 cellular process; GO:0018193 peptidyl-amino acid modification; GO:0018208 peptidyl-proline modification; GO:0019538 protein metabolic process; GO:0036211 protein modification process; GO:0043170 macromolecule m…	GO:0005623 cell; GO:0030288 outer membrane-bounded periplasmic space; GO:0030313 cell envelope; GO:0031975 envelope; GO:0042597 periplasmic space; GO:0044464 cell part;	GO:0003755 peptidyl-prolyl cis-trans isomerase activity; GO:0003824 catalytic activity; GO:0016853 isomerase activity; GO:0016859 cis-trans isomerase activity;	K03767	PPIA; peptidyl-prolyl cis-trans isomerase A (cyclophilin A) [EC:5.2.1.8]	esa01503 Cationic antimicrobial peptide (CAMP) resistance - Cronobacter sakazakii ATCC BAA-894;	PF00160	Cyclophilin type peptidyl-prolyl cis-trans isomerase/CLD
A7MKL9	Shikimate kinase 1 OS=Cronobacter sakazakii (strain ATCC BAA-894) OX=290339 GN=aroK PE=3 SV=1	3.303	Up	5.6489e-05	aroK	GO:0006082 organic acid metabolic process; GO:0006520 cellular amino acid metabolic process; GO:0006725 cellular aromatic compound metabolic process; GO:0006793 phosphorus metabolic process; GO:0006796 phosphate-containing compound metabolic process; GO:0006807 nitrogen compound metabolic process; GO:0008152 metabolic process; GO:0008652 cellular amino acid biosynthetic process; GO:0009058 biosyn…	GO:0005622 intracellular; GO:0005623 cell; GO:0005737 cytoplasm; GO:0005829 cytosol; GO:0044424 intracellular part; GO:0044444 cytoplasmic part; GO:0044464 cell part;	GO:0000287 magnesium ion binding; GO:0003824 catalytic activity; GO:0004765 shikimate kinase activity; GO:0005488 binding; GO:0016301 kinase activity; GO:0016740 transferase activity; GO:0016772 transferase activity, transferring phosphorus-containing groups; GO:0016773 phosphotransferase activity, alcohol group as acceptor; GO:0043167 ion binding; GO:0043169 cation binding; GO:0046872 metal ion …	K00891	E2.7.1.71, aroK, aroL; shikimate kinase [EC:2.7.1.71]	esa00400 Phenylalanine, tyrosine and tryptophan biosynthesis - Cronobacter sakazakii ATCC BAA-894; esa01100 Metabolic pathways - Cronobacter sakazakii ATCC BAA-894; esa01110 Biosynthesis of secondary metabolites - Cronobacter sakazakii ATCC BAA-894; esa01130 Biosynthesis of antibiotics - Cronobacter sakazakii ATCC BAA-894; esa01230 Biosynthesis of amino acids - Cronobacter sakazakii ATCC BAA-894;	PF01202	Shikimate kinase
A7MKP0	Glucanase OS=Cronobacter sakazakii (strain ATCC BAA-894) OX=290339 GN=ESA_04206 PE=3 SV=1	1.869	Up	0.049117	ESA_04206		GO:0005576 extracellular region;	GO:0003824 catalytic activity; GO:0004553 hydrolase activity, hydrolyzing O-glycosyl compounds; GO:0008810 cellulase activity; GO:0016787 hydrolase activity; GO:0016798 hydrolase activity, acting on glycosyl bonds;	K20542	bcsZ; endoglucanase [EC:3.2.1.4]		PF01270	Glycosyl hydrolases family 8
A7MKR9	Glycine--tRNA ligase alpha subunit OS=Cronobacter sakazakii (strain ATCC BAA-894) OX=290339 GN=glyQ PE=3 SV=1	1.508	Up	0.0122029	glyQ		GO:0005622 intracellular; GO:0005623 cell; GO:0005737 cytoplasm; GO:0005829 cytosol; GO:0044424 intracellular part; GO:0044444 cytoplasmic part; GO:0044464 cell part;	GO:0003824 catalytic activity; GO:0004812 aminoacyl-tRNA ligase activity; GO:0004820 glycine-tRNA ligase activity; GO:0005488 binding; GO:0005515 protein binding; GO:0016874 ligase activity; GO:0016875 ligase activity, forming carbon-oxygen bonds; GO:0046983 protein dimerization activity;	K01878	glyQ; glycyl-tRNA synthetase alpha chain [EC:6.1.1.14]	esa00970 Aminoacyl-tRNA biosynthesis - Cronobacter sakazakii ATCC BAA-894;	PF02091	Glycyl-tRNA synthetase alpha subunit
A7MKT0	Aminotran_1_2 domain-containing protein OS=Cronobacter sakazakii (strain ATCC BAA-894) OX=290339 GN=ESA_04155 PE=4 SV=1	2.044	Up	0.00118247	ESA_04155	GO:0006082 organic acid metabolic process; GO:0006520 cellular amino acid metabolic process; GO:0006522 alanine metabolic process; GO:0006523 alanine biosynthetic process; GO:0006807 nitrogen compound metabolic process; GO:0008152 metabolic process; GO:0008652 cellular amino acid biosynthetic process; GO:0009058 biosynthetic process; GO:0009078 pyruvate family amino acid metabolic process; GO:000…	GO:0005622 intracellular; GO:0005623 cell; GO:0005737 cytoplasm; GO:0005829 cytosol; GO:0044424 intracellular part; GO:0044444 cytoplasmic part; GO:0044464 cell part;	GO:0003824 catalytic activity; GO:0008483 transaminase activity; GO:0009042 valine-pyruvate transaminase activity; GO:0016740 transferase activity; GO:0016769 transferase activity, transferring nitrogenous groups;	K00835	avtA; valine--pyruvate aminotransferase [EC:2.6.1.66]	esa00290 Valine, leucine and isoleucine biosynthesis - Cronobacter sakazakii ATCC BAA-894; esa01100 Metabolic pathways - Cronobacter sakazakii ATCC BAA-894; esa01110 Biosynthesis of secondary metabolites - Cronobacter sakazakii ATCC BAA-894; esa01130 Biosynthesis of antibiotics - Cronobacter sakazakii ATCC BAA-894;	PF00155	Aminotransferase class I and II
A7MKV9	HPr domain-containing protein OS=Cronobacter sakazakii (strain ATCC BAA-894) OX=290339 GN=ESA_00830 PE=4 SV=1	1.562	Up	0.031175	ESA_00830	GO:0005981 regulation of glycogen catabolic process; GO:0006109 regulation of carbohydrate metabolic process; GO:0006793 phosphorus metabolic process; GO:0006796 phosphate-containing compound metabolic process; GO:0006810 transport; GO:0008152 metabolic process; GO:0008643 carbohydrate transport; GO:0009401 phosphoenolpyruvate-dependent sugar phosphotransferase system; GO:0009893 positive regulat…	GO:0005622 intracellular; GO:0005623 cell; GO:0005737 cytoplasm; GO:0005829 cytosol; GO:0019197 phosphoenolpyruvate-dependent sugar phosphotransferase complex; GO:0032991 macromolecular complex; GO:0044424 intracellular part; GO:0044444 cytoplasmic part; GO:0044464 cell part;	GO:0003824 catalytic activity; GO:0005215 transporter activity; GO:0008047 enzyme activator activity; GO:0008965 phosphoenolpyruvate-protein phosphotransferase activity; GO:0008982 protein-N(PI)-phosphohistidine-sugar phosphotransferase activity; GO:0015144 carbohydrate transmembrane transporter activity; GO:0016301 kinase activity; GO:0016740 transferase activity; GO:0016772 transferase activity…	K02784	PTS-HPR.PTSH, ptsH; phosphocarrier protein HPr	esa02060 Phosphotransferase system (PTS) - Cronobacter sakazakii ATCC BAA-894;	PF00381	PTS HPr component phosphorylation site
A7MKW7	Dyp-type peroxidase family protein(predicted) OS=Cronobacter sakazakii (strain ATCC BAA-894) OX=290339 GN=ESA_00821 PE=4 SV=1	6.702	Up	0.0026953	ESA_00821	GO:0008152 metabolic process; GO:0009636 response to toxic substance; GO:0009987 cellular process; GO:0042221 response to chemical; GO:0050896 response to stimulus; GO:0051716 cellular response to stimulus; GO:0055114 oxidation-reduction process; GO:0070887 cellular response to chemical stimulus; GO:0097237 cellular response to toxic substance; GO:0098754 detoxification; GO:0098869 cellular oxida…	GO:0005622 intracellular; GO:0005623 cell; GO:0005737 cytoplasm; GO:0005829 cytosol; GO:0044424 intracellular part; GO:0044444 cytoplasmic part; GO:0044464 cell part;	GO:0003824 catalytic activity; GO:0004601 peroxidase activity; GO:0005488 binding; GO:0016209 antioxidant activity; GO:0016491 oxidoreductase activity; GO:0016684 oxidoreductase activity, acting on peroxide as acceptor; GO:0020037 heme binding; GO:0046906 tetrapyrrole binding; GO:0048037 cofactor binding; GO:0097159 organic cyclic compound binding; GO:1901363 heterocyclic compound binding;	K07223	K07223; putative iron-dependent peroxidase		PF04261	Dyp-type peroxidase family
A7MKZ0	NADP-dependent oxaloacetate-decarboxylating malate dehydrogenase(predicted) OS=Cronobacter sakazakii (strain ATCC BAA-894) OX=290339 GN=ESA_00790 PE=4 SV=1	2.033	Up	1.9347e-05	ESA_00790	GO:0008152 metabolic process; GO:0055114 oxidation-reduction process;		GO:0003824 catalytic activity; GO:0004470 malic enzyme activity; GO:0004473 malate dehydrogenase (decarboxylating) (NADP+) activity; GO:0005488 binding; GO:0016491 oxidoreductase activity; GO:0016614 oxidoreductase activity, acting on CH-OH group of donors; GO:0016615 malate dehydrogenase activity; GO:0016616 oxidoreductase activity, acting on the CH-OH group of donors, NAD or NADP as acceptor; G…	K00029	E1.1.1.40, maeB; malate dehydrogenase (oxaloacetate-decarboxylating)(NADP+) [EC:1.1.1.40]	esa00620 Pyruvate metabolism - Cronobacter sakazakii ATCC BAA-894; esa01100 Metabolic pathways - Cronobacter sakazakii ATCC BAA-894; esa01120 Microbial metabolism in diverse environments - Cronobacter sakazakii ATCC BAA-894; esa01200 Carbon metabolism - Cronobacter sakazakii ATCC BAA-894;	PF00390; PF03949	Malic enzyme, N-terminal domain; Malic enzyme, NAD binding domain
A7ML13	Ppx-GppA domain-containing protein OS=Cronobacter sakazakii (strain ATCC BAA-894) OX=290339 GN=ESA_00759 PE=3 SV=1	1.91	Up	0.0029809	ESA_00759	GO:0006082 organic acid metabolic process; GO:0006793 phosphorus metabolic process; GO:0006797 polyphosphate metabolic process; GO:0006798 polyphosphate catabolic process; GO:0008152 metabolic process; GO:0009056 catabolic process; GO:0009987 cellular process; GO:0043436 oxoacid metabolic process; GO:0044237 cellular metabolic process; GO:0044248 cellular catabolic process; GO:0044281 small molec…		GO:0003824 catalytic activity; GO:0004309 exopolyphosphatase activity; GO:0005488 binding; GO:0005515 protein binding; GO:0016462 pyrophosphatase activity; GO:0016787 hydrolase activity; GO:0016817 hydrolase activity, acting on acid anhydrides; GO:0016818 hydrolase activity, acting on acid anhydrides, in phosphorus-containing anhydrides; GO:0042802 identical protein binding;	K01524	ppx-gppA; exopolyphosphatase / guanosine-5'-triphosphate,3'-diphosphate pyrophosphatase [EC:3.6.1.11 3.6.1.40]	esa00230 Purine metabolism - Cronobacter sakazakii ATCC BAA-894; esa01100 Metabolic pathways - Cronobacter sakazakii ATCC BAA-894;
A7ML15	Uracil phosphoribosyltransferase OS=Cronobacter sakazakii (strain ATCC BAA-894) OX=290339 GN=upp PE=3 SV=1	2.212	Up	8.4293e-05	upp	GO:0006139 nucleobase-containing compound metabolic process; GO:0006206 pyrimidine nucleobase metabolic process; GO:0006213 pyrimidine nucleoside metabolic process; GO:0006220 pyrimidine nucleotide metabolic process; GO:0006221 pyrimidine nucleotide biosynthetic process; GO:0006222 UMP biosynthetic process; GO:0006725 cellular aromatic compound metabolic process; GO:0006753 nucleoside phosphate m…	GO:0005622 intracellular; GO:0005623 cell; GO:0005737 cytoplasm; GO:0005829 cytosol; GO:0044424 intracellular part; GO:0044444 cytoplasmic part; GO:0044464 cell part;	GO:0003824 catalytic activity; GO:0004845 uracil phosphoribosyltransferase activity; GO:0004849 uridine kinase activity; GO:0005488 binding; GO:0005515 protein binding; GO:0016301 kinase activity; GO:0016740 transferase activity; GO:0016757 transferase activity, transferring glycosyl groups; GO:0016763 transferase activity, transferring pentosyl groups; GO:0016772 transferase activity, transferri…	K00761	upp, UPRT; uracil phosphoribosyltransferase [EC:2.4.2.9]	esa00240 Pyrimidine metabolism - Cronobacter sakazakii ATCC BAA-894; esa01100 Metabolic pathways - Cronobacter sakazakii ATCC BAA-894;
A7ML50	Alpha-galactosidase OS=Cronobacter sakazakii (strain ATCC BAA-894) OX=290339 GN=ESA_03854 PE=3 SV=1	2.041	Up	0.00134052	ESA_03854				K07407	E3.2.1.22B, galA, rafA; alpha-galactosidase [EC:3.2.1.22]	esa00052 Galactose metabolism - Cronobacter sakazakii ATCC BAA-894; esa00561 Glycerolipid metabolism - Cronobacter sakazakii ATCC BAA-894; esa00600 Sphingolipid metabolism - Cronobacter sakazakii ATCC BAA-894; esa01100 Metabolic pathways - Cronobacter sakazakii ATCC BAA-894;
A7ML70	Aquaporin(predicted) OS=Cronobacter sakazakii (strain ATCC BAA-894) OX=290339 GN=ESA_03834 PE=3 SV=1	1.643	Up	0.034102	ESA_03834	GO:0006810 transport; GO:0008643 carbohydrate transport; GO:0009987 cellular process; GO:0010035 response to inorganic substance; GO:0010038 response to metal ion; GO:0015791 polyol transport; GO:0015793 glycerol transport; GO:0015850 organic hydroxy compound transport; GO:0034219 carbohydrate transmembrane transport; GO:0042221 response to chemical; GO:0046689 response to mercury ion; GO:0050896…	GO:0005623 cell; GO:0005886 plasma membrane; GO:0016020 membrane; GO:0044464 cell part; GO:0071944 cell periphery;	GO:0005215 transporter activity; GO:0015144 carbohydrate transmembrane transporter activity; GO:0015166 polyol transmembrane transporter activity; GO:0015168 glycerol transmembrane transporter activity; GO:0015254 glycerol channel activity; GO:0015267 channel activity; GO:0015318 inorganic solute uptake transmembrane transporter activity; GO:0022803 passive transmembrane transporter activity; GO:…	K02440	GLPF; glycerol uptake facilitator protein
A7ML71	Glycerol kinase OS=Cronobacter sakazakii (strain ATCC BAA-894) OX=290339 GN=glpK PE=3 SV=1	2.559	Up	3.5739e-05	glpK	GO:0005975 carbohydrate metabolic process; GO:0006066 alcohol metabolic process; GO:0006071 glycerol metabolic process; GO:0006793 phosphorus metabolic process; GO:0006796 phosphate-containing compound metabolic process; GO:0006950 response to stress; GO:0006974 cellular response to DNA damage stimulus; GO:0008152 metabolic process; GO:0009056 catabolic process; GO:0009987 cellular process; GO:00…	GO:0005622 intracellular; GO:0005623 cell; GO:0005737 cytoplasm; GO:0005829 cytosol; GO:0044424 intracellular part; GO:0044444 cytoplasmic part; GO:0044464 cell part;	GO:0003824 catalytic activity; GO:0004370 glycerol kinase activity; GO:0005488 binding; GO:0005515 protein binding; GO:0008270 zinc ion binding; GO:0016301 kinase activity; GO:0016740 transferase activity; GO:0016772 transferase activity, transferring phosphorus-containing groups; GO:0016773 phosphotransferase activity, alcohol group as acceptor; GO:0042802 identical protein binding; GO:0043167 i…	K00864	glpK, GK; glycerol kinase [EC:2.7.1.30]	esa00561 Glycerolipid metabolism - Cronobacter sakazakii ATCC BAA-894; esa01100 Metabolic pathways - Cronobacter sakazakii ATCC BAA-894;	PF00370; PF02782	FGGY family of carbohydrate kinases, N-terminal domain; FGGY family of carbohydrate kinases, C-terminal domain
A7ML72	Protein of uncharacterized function (DUF2810)(predicted) OS=Cronobacter sakazakii (strain ATCC BAA-894) OX=290339 GN=ESA_03836 PE=4 SV=1	2.371	Up	6.2446e-05	ESA_03836		GO:0005622 intracellular; GO:0005623 cell; GO:0005737 cytoplasm; GO:0005829 cytosol; GO:0044424 intracellular part; GO:0044444 cytoplasmic part; GO:0044464 cell part;		K14762	yibL; ribosome-associated protein
A7ML77	Cell division protein FtsN OS=Cronobacter sakazakii (strain ATCC BAA-894) OX=290339 GN=ftsN PE=3 SV=1	2.025	Up	0.00138334	ftsN	GO:0000278 mitotic cell cycle; GO:0000281 mitotic cytokinesis; GO:0000910 cytokinesis; GO:0000917 barrier septum assembly; GO:0007049 cell cycle; GO:0009987 cellular process; GO:0016043 cellular component organization; GO:0022402 cell cycle process; GO:0022607 cellular component assembly; GO:0032506 cytokinetic process; GO:0044085 cellular component biogenesis; GO:0051301 cell division; GO:006164…	GO:0005623 cell; GO:0005886 plasma membrane; GO:0005887 integral component of plasma membrane; GO:0016020 membrane; GO:0016021 integral component of membrane; GO:0030428 cell septum; GO:0031224 intrinsic component of membrane; GO:0031226 intrinsic component of plasma membrane; GO:0044425 membrane part; GO:0044459 plasma membrane part; GO:0044464 cell part; GO:0071944 cell periphery;		K03591	ftsN; cell division protein FtsN		PF05036	Sporulation related domain
A7ML80	50S ribosomal protein L31 OS=Cronobacter sakazakii (strain ATCC BAA-894) OX=290339 GN=rpmE PE=3 SV=1	2.183	Up	0.0047235	rpmE	GO:0006412 translation; GO:0006518 peptide metabolic process; GO:0006807 nitrogen compound metabolic process; GO:0008152 metabolic process; GO:0009058 biosynthetic process; GO:0009059 macromolecule biosynthetic process; GO:0009987 cellular process; GO:0010467 gene expression; GO:0019538 protein metabolic process; GO:0034641 cellular nitrogen compound metabolic process; GO:0034645 cellular macromo…	GO:0005622 intracellular; GO:0005623 cell; GO:0005737 cytoplasm; GO:0005829 cytosol; GO:0005840 ribosome; GO:0015934 large ribosomal subunit; GO:0022625 cytosolic large ribosomal subunit; GO:0022626 cytosolic ribosome; GO:0032991 macromolecular complex; GO:0043226 organelle; GO:0043228 non-membrane-bounded organelle; GO:0043229 intracellular organelle; GO:0043232 intracellular non-membrane-bounde…	GO:0003735 structural constituent of ribosome; GO:0005198 structural molecule activity; GO:0005488 binding; GO:0008270 zinc ion binding; GO:0043167 ion binding; GO:0043169 cation binding; GO:0046872 metal ion binding; GO:0046914 transition metal ion binding;	K02909	RP-L31, rpmE; large subunit ribosomal protein L31	esa03010 Ribosome - Cronobacter sakazakii ATCC BAA-894;
A7ML82	N-acetyl-gamma-glutamyl-phosphate reductase OS=Cronobacter sakazakii (strain ATCC BAA-894) OX=290339 GN=argC PE=3 SV=1	3.619	Up	0.00020366	argC	GO:0006082 organic acid metabolic process; GO:0006520 cellular amino acid metabolic process; GO:0006525 arginine metabolic process; GO:0006526 arginine biosynthetic process; GO:0006807 nitrogen compound metabolic process; GO:0008152 metabolic process; GO:0008652 cellular amino acid biosynthetic process; GO:0009058 biosynthetic process; GO:0009064 glutamine family amino acid metabolic process; GO:…		GO:0003824 catalytic activity; GO:0003942 N-acetyl-gamma-glutamyl-phosphate reductase activity; GO:0016491 oxidoreductase activity; GO:0016620 oxidoreductase activity, acting on the aldehyde or oxo group of donors, NAD or NADP as acceptor; GO:0016903 oxidoreductase activity, acting on the aldehyde or oxo group of donors;	K00145	argC; N-acetyl-gamma-glutamyl-phosphate reductase [EC:1.2.1.38]	esa00220 Arginine biosynthesis - Cronobacter sakazakii ATCC BAA-894; esa01100 Metabolic pathways - Cronobacter sakazakii ATCC BAA-894; esa01110 Biosynthesis of secondary metabolites - Cronobacter sakazakii ATCC BAA-894; esa01130 Biosynthesis of antibiotics - Cronobacter sakazakii ATCC BAA-894; esa01210 2-Oxocarboxylic acid metabolism - Cronobacter sakazakii ATCC BAA-894; esa01230 Biosynthesis of …	PF01118; PF02774	Semialdehyde dehydrogenase, NAD binding domain; Semialdehyde dehydrogenase, dimerisation domain
A7ML84	Argininosuccinate lyase OS=Cronobacter sakazakii (strain ATCC BAA-894) OX=290339 GN=argH PE=3 SV=1	2.081	Up	0.00042039	argH	GO:0006082 organic acid metabolic process; GO:0006520 cellular amino acid metabolic process; GO:0006525 arginine metabolic process; GO:0006526 arginine biosynthetic process; GO:0006591 ornithine metabolic process; GO:0006807 nitrogen compound metabolic process; GO:0008152 metabolic process; GO:0008652 cellular amino acid biosynthetic process; GO:0009058 biosynthetic process; GO:0009064 glutamine …	GO:0005622 intracellular; GO:0005623 cell; GO:0005737 cytoplasm; GO:0044424 intracellular part; GO:0044464 cell part;	GO:0003824 catalytic activity; GO:0004056 argininosuccinate lyase activity; GO:0016829 lyase activity; GO:0016840 carbon-nitrogen lyase activity; GO:0016842 amidine-lyase activity;	K01755	argH, ASL; argininosuccinate lyase [EC:4.3.2.1]	esa00220 Arginine biosynthesis - Cronobacter sakazakii ATCC BAA-894; esa00250 Alanine, aspartate and glutamate metabolism - Cronobacter sakazakii ATCC BAA-894; esa01100 Metabolic pathways - Cronobacter sakazakii ATCC BAA-894; esa01110 Biosynthesis of secondary metabolites - Cronobacter sakazakii ATCC BAA-894; esa01130 Biosynthesis of antibiotics - Cronobacter sakazakii ATCC BAA-894; esa01230 Bios…	PF00206	Lyase
A7ML85	Argininosuccinate synthase OS=Cronobacter sakazakii (strain ATCC BAA-894) OX=290339 GN=argG PE=3 SV=1	2.233	Up	0.00035757	argG	GO:0000050 urea cycle; GO:0000053 argininosuccinate metabolic process; GO:0006082 organic acid metabolic process; GO:0006520 cellular amino acid metabolic process; GO:0006525 arginine metabolic process; GO:0006526 arginine biosynthetic process; GO:0006575 cellular modified amino acid metabolic process; GO:0006807 nitrogen compound metabolic process; GO:0008152 metabolic process; GO:0008652 cellul…	GO:0005622 intracellular; GO:0005623 cell; GO:0005737 cytoplasm; GO:0044424 intracellular part; GO:0044464 cell part;	GO:0003824 catalytic activity; GO:0004055 argininosuccinate synthase activity; GO:0016874 ligase activity; GO:0016879 ligase activity, forming carbon-nitrogen bonds;	K01940	argG, ASS1; argininosuccinate synthase [EC:6.3.4.5]	esa00220 Arginine biosynthesis - Cronobacter sakazakii ATCC BAA-894; esa00250 Alanine, aspartate and glutamate metabolism - Cronobacter sakazakii ATCC BAA-894; esa01100 Metabolic pathways - Cronobacter sakazakii ATCC BAA-894; esa01110 Biosynthesis of secondary metabolites - Cronobacter sakazakii ATCC BAA-894; esa01130 Biosynthesis of antibiotics - Cronobacter sakazakii ATCC BAA-894; esa01230 Bios…
A7ML86	Phosphoenolpyruvate carboxylase OS=Cronobacter sakazakii (strain ATCC BAA-894) OX=290339 GN=ppc PE=3 SV=1	1.684	Up	0.00099657	ppc	GO:0006082 organic acid metabolic process; GO:0006091 generation of precursor metabolites and energy; GO:0006099 tricarboxylic acid cycle; GO:0006101 citrate metabolic process; GO:0008152 metabolic process; GO:0009060 aerobic respiration; GO:0009987 cellular process; GO:0015980 energy derivation by oxidation of organic compounds; GO:0016999 antibiotic metabolic process; GO:0017144 drug metabolic …	GO:0005622 intracellular; GO:0005623 cell; GO:0005737 cytoplasm; GO:0005829 cytosol; GO:0044424 intracellular part; GO:0044444 cytoplasmic part; GO:0044464 cell part;	GO:0003824 catalytic activity; GO:0004611 phosphoenolpyruvate carboxykinase activity; GO:0008964 phosphoenolpyruvate carboxylase activity; GO:0016829 lyase activity; GO:0016830 carbon-carbon lyase activity; GO:0016831 carboxy-lyase activity;	K01595	ppc; phosphoenolpyruvate carboxylase [EC:4.1.1.31]	esa00620 Pyruvate metabolism - Cronobacter sakazakii ATCC BAA-894; esa00680 Methane metabolism - Cronobacter sakazakii ATCC BAA-894; esa01100 Metabolic pathways - Cronobacter sakazakii ATCC BAA-894; esa01120 Microbial metabolism in diverse environments - Cronobacter sakazakii ATCC BAA-894; esa01200 Carbon metabolism - Cronobacter sakazakii ATCC BAA-894;
A7ML88	Acetylglutamate kinase OS=Cronobacter sakazakii (strain ATCC BAA-894) OX=290339 GN=argB PE=3 SV=1	1.714	Up	0.0023551	argB	GO:0006082 organic acid metabolic process; GO:0006520 cellular amino acid metabolic process; GO:0006525 arginine metabolic process; GO:0006526 arginine biosynthetic process; GO:0006793 phosphorus metabolic process; GO:0006796 phosphate-containing compound metabolic process; GO:0006807 nitrogen compound metabolic process; GO:0006950 response to stress; GO:0006974 cellular response to DNA damage st…		GO:0003824 catalytic activity; GO:0003991 acetylglutamate kinase activity; GO:0005488 binding; GO:0016301 kinase activity; GO:0016597 amino acid binding; GO:0016740 transferase activity; GO:0016772 transferase activity, transferring phosphorus-containing groups; GO:0016774 phosphotransferase activity, carboxyl group as acceptor; GO:0031406 carboxylic acid binding; GO:0034618 arginine binding; GO:…	K00930	argB; acetylglutamate kinase [EC:2.7.2.8]	esa00220 Arginine biosynthesis - Cronobacter sakazakii ATCC BAA-894; esa01100 Metabolic pathways - Cronobacter sakazakii ATCC BAA-894; esa01110 Biosynthesis of secondary metabolites - Cronobacter sakazakii ATCC BAA-894; esa01130 Biosynthesis of antibiotics - Cronobacter sakazakii ATCC BAA-894; esa01210 2-Oxocarboxylic acid metabolism - Cronobacter sakazakii ATCC BAA-894; esa01230 Biosynthesis of …
A7ML95	tRNA/tmRNA (uracil-C(5))-methyltransferase OS=Cronobacter sakazakii (strain ATCC BAA-894) OX=290339 GN=trmA PE=3 SV=2	1.789	Up	0.0043849	trmA	GO:0001510 RNA methylation; GO:0006139 nucleobase-containing compound metabolic process; GO:0006396 RNA processing; GO:0006399 tRNA metabolic process; GO:0006400 tRNA modification; GO:0006725 cellular aromatic compound metabolic process; GO:0006807 nitrogen compound metabolic process; GO:0008033 tRNA processing; GO:0008152 metabolic process; GO:0009451 RNA modification; GO:0009987 cellular proces…	GO:0005622 intracellular; GO:0005623 cell; GO:0005737 cytoplasm; GO:0005829 cytosol; GO:0044424 intracellular part; GO:0044444 cytoplasmic part; GO:0044464 cell part;	GO:0000049 tRNA binding; GO:0003676 nucleic acid binding; GO:0003723 RNA binding; GO:0003824 catalytic activity; GO:0005488 binding; GO:0008168 methyltransferase activity; GO:0008173 RNA methyltransferase activity; GO:0008175 tRNA methyltransferase activity; GO:0008757 S-adenosylmethionine-dependent methyltransferase activity; GO:0016300 tRNA (uracil) methyltransferase activity; GO:0016740 transf…	K00557	trmA; tRNA (uracil-5-)-methyltransferase [EC:2.1.1.35]
A7ML98	Dihydroxy-acid dehydratase OS=Cronobacter sakazakii (strain ATCC BAA-894) OX=290339 GN=ilvD PE=3 SV=1	1.843	Up	0.00056309	ilvD	GO:0006082 organic acid metabolic process; GO:0006520 cellular amino acid metabolic process; GO:0006549 isoleucine metabolic process; GO:0006573 valine metabolic process; GO:0006807 nitrogen compound metabolic process; GO:0008152 metabolic process; GO:0008652 cellular amino acid biosynthetic process; GO:0009058 biosynthetic process; GO:0009081 branched-chain amino acid metabolic process; GO:00090…	GO:0005622 intracellular; GO:0005623 cell; GO:0005737 cytoplasm; GO:0005829 cytosol; GO:0044424 intracellular part; GO:0044444 cytoplasmic part; GO:0044464 cell part;	GO:0003824 catalytic activity; GO:0004160 dihydroxy-acid dehydratase activity; GO:0005488 binding; GO:0016829 lyase activity; GO:0016835 carbon-oxygen lyase activity; GO:0016836 hydro-lyase activity; GO:0048037 cofactor binding; GO:0051536 iron-sulfur cluster binding; GO:0051539 4 iron, 4 sulfur cluster binding; GO:0051540 metal cluster binding;	K01687	ilvD; dihydroxy-acid dehydratase [EC:4.2.1.9]	esa00290 Valine, leucine and isoleucine biosynthesis - Cronobacter sakazakii ATCC BAA-894; esa00770 Pantothenate and CoA biosynthesis - Cronobacter sakazakii ATCC BAA-894; esa01100 Metabolic pathways - Cronobacter sakazakii ATCC BAA-894; esa01110 Biosynthesis of secondary metabolites - Cronobacter sakazakii ATCC BAA-894; esa01130 Biosynthesis of antibiotics - Cronobacter sakazakii ATCC BAA-894; e…
A7MLA2	DUF413 domain-containing protein(predicted) OS=Cronobacter sakazakii (strain ATCC BAA-894) OX=290339 GN=ESA_03790 PE=4 SV=1	1.951	Up	0.000161177	ESA_03790	GO:0006996 organelle organization; GO:0007059 chromosome segregation; GO:0009987 cellular process; GO:0016043 cellular component organization; GO:0051276 chromosome organization; GO:0071840 cellular component organization or biogenesis;	GO:0005622 intracellular; GO:0005623 cell; GO:0005737 cytoplasm; GO:0005829 cytosol; GO:0044424 intracellular part; GO:0044444 cytoplasmic part; GO:0044464 cell part;		K09897	K09897; uncharacterized protein
A7MLD8	ATP-dependent dethiobiotin synthetase BioD OS=Cronobacter sakazakii (strain ATCC BAA-894) OX=290339 GN=bioD PE=3 SV=1	5.472	Up	0.00074057	bioD	GO:0006082 organic acid metabolic process; GO:0006732 coenzyme metabolic process; GO:0006766 vitamin metabolic process; GO:0006767 water-soluble vitamin metabolic process; GO:0006768 biotin metabolic process; GO:0006790 sulfur compound metabolic process; GO:0006807 nitrogen compound metabolic process; GO:0008152 metabolic process; GO:0009058 biosynthetic process; GO:0009102 biotin biosynthetic pr…	GO:0005622 intracellular; GO:0005623 cell; GO:0005737 cytoplasm; GO:0005829 cytosol; GO:0044424 intracellular part; GO:0044444 cytoplasmic part; GO:0044464 cell part;	GO:0003824 catalytic activity; GO:0004141 dethiobiotin synthase activity; GO:0016874 ligase activity; GO:0016879 ligase activity, forming carbon-nitrogen bonds; GO:0016882 cyclo-ligase activity;	K01935	bioD; dethiobiotin synthetase [EC:6.3.3.3]	esa00780 Biotin metabolism - Cronobacter sakazakii ATCC BAA-894; esa01100 Metabolic pathways - Cronobacter sakazakii ATCC BAA-894;	PF13500	AAA domain
A7MLI7	tRNA-cytidine(32) 2-sulfurtransferase OS=Cronobacter sakazakii (strain ATCC BAA-894) OX=290339 GN=ttcA PE=3 SV=1	2.681	Up	0.00037851	ttcA	GO:0006139 nucleobase-containing compound metabolic process; GO:0006396 RNA processing; GO:0006399 tRNA metabolic process; GO:0006400 tRNA modification; GO:0006725 cellular aromatic compound metabolic process; GO:0006807 nitrogen compound metabolic process; GO:0008033 tRNA processing; GO:0008152 metabolic process; GO:0009451 RNA modification; GO:0009987 cellular process; GO:0010467 gene expressio…	GO:0005622 intracellular; GO:0005623 cell; GO:0005737 cytoplasm; GO:0005829 cytosol; GO:0044424 intracellular part; GO:0044444 cytoplasmic part; GO:0044464 cell part;	GO:0003824 catalytic activity; GO:0005488 binding; GO:0016740 transferase activity; GO:0016782 transferase activity, transferring sulfur-containing groups; GO:0016783 sulfurtransferase activity; GO:0048037 cofactor binding; GO:0051536 iron-sulfur cluster binding; GO:0051539 4 iron, 4 sulfur cluster binding; GO:0051540 metal cluster binding;	K14058	ttcA; tRNA 2-thiocytidine biosynthesis protein TtcA
A7MLJ4	Cytidine deaminase OS=Cronobacter sakazakii (strain ATCC BAA-894) OX=290339 GN=cdd PE=3 SV=1	2.319	Up	0.00058132	cdd	GO:0006139 nucleobase-containing compound metabolic process; GO:0006213 pyrimidine nucleoside metabolic process; GO:0006216 cytidine catabolic process; GO:0006217 deoxycytidine catabolic process; GO:0006725 cellular aromatic compound metabolic process; GO:0006807 nitrogen compound metabolic process; GO:0008152 metabolic process; GO:0008655 pyrimidine-containing compound salvage; GO:0009056 catabo…	GO:0005622 intracellular; GO:0005623 cell; GO:0005737 cytoplasm; GO:0005829 cytosol; GO:0044424 intracellular part; GO:0044444 cytoplasmic part; GO:0044464 cell part;	GO:0001882 nucleoside binding; GO:0001884 pyrimidine nucleoside binding; GO:0003824 catalytic activity; GO:0004126 cytidine deaminase activity; GO:0005488 binding; GO:0005515 protein binding; GO:0008270 zinc ion binding; GO:0016787 hydrolase activity; GO:0016810 hydrolase activity, acting on carbon-nitrogen (but not peptide) bonds; GO:0016814 hydrolase activity, acting on carbon-nitrogen (but not…	K01489	cdd, CDA; cytidine deaminase [EC:3.5.4.5]	esa00240 Pyrimidine metabolism - Cronobacter sakazakii ATCC BAA-894; esa01100 Metabolic pathways - Cronobacter sakazakii ATCC BAA-894;
A7MLK2	GTP cyclohydrolase 1 OS=Cronobacter sakazakii (strain ATCC BAA-894) OX=290339 GN=folE PE=3 SV=1	2.475	Up	0.0027409	folE	GO:0006066 alcohol metabolic process; GO:0006082 organic acid metabolic process; GO:0006139 nucleobase-containing compound metabolic process; GO:0006575 cellular modified amino acid metabolic process; GO:0006725 cellular aromatic compound metabolic process; GO:0006729 tetrahydrobiopterin biosynthetic process; GO:0006732 coenzyme metabolic process; GO:0006760 folic acid-containing compound metabol…	GO:0005622 intracellular; GO:0005623 cell; GO:0005737 cytoplasm; GO:0005829 cytosol; GO:0044424 intracellular part; GO:0044444 cytoplasmic part; GO:0044464 cell part;	GO:0000166 nucleotide binding; GO:0001882 nucleoside binding; GO:0001883 purine nucleoside binding; GO:0003824 catalytic activity; GO:0003933 GTP cyclohydrolase activity; GO:0003934 GTP cyclohydrolase I activity; GO:0005488 binding; GO:0005525 GTP binding; GO:0008270 zinc ion binding; GO:0016787 hydrolase activity; GO:0016810 hydrolase activity, acting on carbon-nitrogen (but not peptide) bonds; …	K01495	GCH1, folE; GTP cyclohydrolase IA [EC:3.5.4.16]	esa00790 Folate biosynthesis - Cronobacter sakazakii ATCC BAA-894; esa01100 Metabolic pathways - Cronobacter sakazakii ATCC BAA-894;	PF01227	GTP cyclohydrolase I
A7MLL9	Elongation factor P-like protein OS=Cronobacter sakazakii (strain ATCC BAA-894) OX=290339 GN=ESA_01069 PE=3 SV=1	1.559	Up	0.0115195	ESA_01069	GO:0006412 translation; GO:0006414 translational elongation; GO:0006518 peptide metabolic process; GO:0006807 nitrogen compound metabolic process; GO:0008152 metabolic process; GO:0009058 biosynthetic process; GO:0009059 macromolecule biosynthetic process; GO:0009987 cellular process; GO:0010467 gene expression; GO:0019538 protein metabolic process; GO:0034641 cellular nitrogen compound metabolic…	GO:0005622 intracellular; GO:0005623 cell; GO:0005737 cytoplasm; GO:0005829 cytosol; GO:0044424 intracellular part; GO:0044444 cytoplasmic part; GO:0044464 cell part;	GO:0003676 nucleic acid binding; GO:0003723 RNA binding; GO:0003746 translation elongation factor activity; GO:0005488 binding; GO:0008135 translation factor activity, RNA binding; GO:0097159 organic cyclic compound binding; GO:1901363 heterocyclic compound binding;	K02356	efp; elongation factor P		PF08207; PF01132; PF09285	Elongation factor P (EF-P) KOW-like domain; Elongation factor P (EF-P) OB domain; Elongation factor P, C-terminal
A7MLN0	50S ribosomal protein L25 OS=Cronobacter sakazakii (strain ATCC BAA-894) OX=290339 GN=rplY PE=3 SV=1	2.834	Up	0.028436	rplY	GO:0000027 ribosomal large subunit assembly; GO:0006412 translation; GO:0006417 regulation of translation; GO:0006518 peptide metabolic process; GO:0006807 nitrogen compound metabolic process; GO:0006996 organelle organization; GO:0008152 metabolic process; GO:0009058 biosynthetic process; GO:0009059 macromolecule biosynthetic process; GO:0009314 response to radiation; GO:0009628 response to abio…	GO:0005622 intracellular; GO:0005623 cell; GO:0005737 cytoplasm; GO:0005829 cytosol; GO:0005840 ribosome; GO:0015934 large ribosomal subunit; GO:0022625 cytosolic large ribosomal subunit; GO:0022626 cytosolic ribosome; GO:0032991 macromolecular complex; GO:0043226 organelle; GO:0043228 non-membrane-bounded organelle; GO:0043229 intracellular organelle; GO:0043232 intracellular non-membrane-bounde…	GO:0003676 nucleic acid binding; GO:0003723 RNA binding; GO:0003735 structural constituent of ribosome; GO:0005198 structural molecule activity; GO:0005488 binding; GO:0008097 5S rRNA binding; GO:0019843 rRNA binding; GO:0097159 organic cyclic compound binding; GO:1901363 heterocyclic compound binding;	K02897	RP-L25, rplY; large subunit ribosomal protein L25	esa03010 Ribosome - Cronobacter sakazakii ATCC BAA-894;	PF01386	Ribosomal L25p family
A7MLN3	Pseudouridine synthase OS=Cronobacter sakazakii (strain ATCC BAA-894) OX=290339 GN=ESA_01053 PE=3 SV=1	2.044	Up	0.00142072	ESA_01053	GO:0000154 rRNA modification; GO:0000455 enzyme-directed rRNA pseudouridine synthesis; GO:0001522 pseudouridine synthesis; GO:0006139 nucleobase-containing compound metabolic process; GO:0006364 rRNA processing; GO:0006396 RNA processing; GO:0006725 cellular aromatic compound metabolic process; GO:0006807 nitrogen compound metabolic process; GO:0008152 metabolic process; GO:0009451 RNA modificati…	GO:0005622 intracellular; GO:0005623 cell; GO:0005737 cytoplasm; GO:0005829 cytosol; GO:0044424 intracellular part; GO:0044444 cytoplasmic part; GO:0044464 cell part;	GO:0003824 catalytic activity; GO:0009982 pseudouridine synthase activity; GO:0016853 isomerase activity; GO:0016866 intramolecular transferase activity;	K06183	rsuA; 16S rRNA pseudouridine516 synthase [EC:5.4.99.19]		PF01479	S4 domain
A7MLV3	D-alanine--D-alanine ligase OS=Cronobacter sakazakii (strain ATCC BAA-894) OX=290339 GN=ddl PE=3 SV=1	1.656	Up	0.0038197	ddl	GO:0000270 peptidoglycan metabolic process; GO:0006022 aminoglycan metabolic process; GO:0006023 aminoglycan biosynthetic process; GO:0006024 glycosaminoglycan biosynthetic process; GO:0006807 nitrogen compound metabolic process; GO:0008152 metabolic process; GO:0009058 biosynthetic process; GO:0009059 macromolecule biosynthetic process; GO:0009252 peptidoglycan biosynthetic process; GO:0009273 p…	GO:0005622 intracellular; GO:0005623 cell; GO:0005737 cytoplasm; GO:0005829 cytosol; GO:0005886 plasma membrane; GO:0016020 membrane; GO:0044424 intracellular part; GO:0044444 cytoplasmic part; GO:0044464 cell part; GO:0071944 cell periphery;	GO:0003824 catalytic activity; GO:0008716 D-alanine-D-alanine ligase activity; GO:0016874 ligase activity; GO:0016879 ligase activity, forming carbon-nitrogen bonds; GO:0016881 acid-amino acid ligase activity;	K01921	ddl; D-alanine-D-alanine ligase [EC:6.3.2.4]	esa00473 D-Alanine metabolism - Cronobacter sakazakii ATCC BAA-894; esa00550 Peptidoglycan biosynthesis - Cronobacter sakazakii ATCC BAA-894; esa01100 Metabolic pathways - Cronobacter sakazakii ATCC BAA-894; esa01502 Vancomycin resistance - Cronobacter sakazakii ATCC BAA-894;
A7MLW9	Pyrimidine/purine nucleoside phosphorylase OS=Cronobacter sakazakii (strain ATCC BAA-894) OX=290339 GN=ppnP PE=3 SV=1	2.734	Up	7.8454e-05	ppnP		GO:0005622 intracellular; GO:0005623 cell; GO:0005737 cytoplasm; GO:0005829 cytosol; GO:0044424 intracellular part; GO:0044444 cytoplasmic part; GO:0044464 cell part;	GO:0003824 catalytic activity; GO:0004731 purine-nucleoside phosphorylase activity; GO:0016154 pyrimidine-nucleoside phosphorylase activity; GO:0016740 transferase activity; GO:0016757 transferase activity, transferring glycosyl groups; GO:0016763 transferase activity, transferring pentosyl groups;	K09913	K09913; uncharacterized protein	esa00230 Purine metabolism - Cronobacter sakazakii ATCC BAA-894; esa00240 Pyrimidine metabolism - Cronobacter sakazakii ATCC BAA-894; esa01100 Metabolic pathways - Cronobacter sakazakii ATCC BAA-894; esa01110 Biosynthesis of secondary metabolites - Cronobacter sakazakii ATCC BAA-894;	PF06865	Protein of unknown function (DUF1255)
A7MLX8	Queuine tRNA-ribosyltransferase OS=Cronobacter sakazakii (strain ATCC BAA-894) OX=290339 GN=tgt PE=3 SV=1	1.802	Up	0.022137	tgt	GO:0002097 tRNA wobble base modification; GO:0002099 tRNA wobble guanine modification; GO:0006139 nucleobase-containing compound metabolic process; GO:0006396 RNA processing; GO:0006399 tRNA metabolic process; GO:0006400 tRNA modification; GO:0006725 cellular aromatic compound metabolic process; GO:0006807 nitrogen compound metabolic process; GO:0008033 tRNA processing; GO:0008152 metabolic proce…	GO:0005622 intracellular; GO:0005623 cell; GO:0005737 cytoplasm; GO:0005829 cytosol; GO:0044424 intracellular part; GO:0044444 cytoplasmic part; GO:0044464 cell part;	GO:0003824 catalytic activity; GO:0005488 binding; GO:0008270 zinc ion binding; GO:0008479 queuine tRNA-ribosyltransferase activity; GO:0016740 transferase activity; GO:0016757 transferase activity, transferring glycosyl groups; GO:0016763 transferase activity, transferring pentosyl groups; GO:0043167 ion binding; GO:0043169 cation binding; GO:0046872 metal ion binding; GO:0046914 transition meta…	K00773	tgt, QTRT1; queuine tRNA-ribosyltransferase [EC:2.4.2.29]
A7MLY2	tRNA (guanine-N(7)-)-methyltransferase OS=Cronobacter sakazakii (strain ATCC BAA-894) OX=290339 GN=trmB PE=3 SV=1	2.303	Up	0.00124066	trmB	GO:0001510 RNA methylation; GO:0006139 nucleobase-containing compound metabolic process; GO:0006396 RNA processing; GO:0006399 tRNA metabolic process; GO:0006400 tRNA modification; GO:0006725 cellular aromatic compound metabolic process; GO:0006807 nitrogen compound metabolic process; GO:0008033 tRNA processing; GO:0008152 metabolic process; GO:0009451 RNA modification; GO:0009987 cellular proces…	GO:0005622 intracellular; GO:0005623 cell; GO:0005737 cytoplasm; GO:0032991 macromolecular complex; GO:0034708 methyltransferase complex; GO:0043527 tRNA methyltransferase complex; GO:0044424 intracellular part; GO:0044444 cytoplasmic part; GO:0044464 cell part; GO:1902494 catalytic complex; GO:1990234 transferase complex;	GO:0003824 catalytic activity; GO:0008168 methyltransferase activity; GO:0008173 RNA methyltransferase activity; GO:0008175 tRNA methyltransferase activity; GO:0008176 tRNA (guanine-N7-)-methyltransferase activity; GO:0008757 S-adenosylmethionine-dependent methyltransferase activity; GO:0016423 tRNA (guanine) methyltransferase activity; GO:0016740 transferase activity; GO:0016741 transferase acti…	K03439	trmB, METTL1; tRNA (guanine-N7-)-methyltransferase [EC:2.1.1.33]
A7MM18	PTS system trehalose(Maltose)-specific transporter subunits IIBC(predicted) OS=Cronobacter sakazakii (strain ATCC BAA-894) OX=290339 GN=ESA_00264 PE=4 SV=1	2.191	Up	0.0039782	ESA_00264	GO:0006810 transport; GO:0008643 carbohydrate transport; GO:0009401 phosphoenolpyruvate-dependent sugar phosphotransferase system; GO:0015766 disaccharide transport; GO:0015771 trehalose transport; GO:0015772 oligosaccharide transport; GO:0034219 carbohydrate transmembrane transport; GO:0051179 localization; GO:0051234 establishment of localization; GO:0055085 transmembrane transport; GO:0071702 …	GO:0005623 cell; GO:0005886 plasma membrane; GO:0016020 membrane; GO:0044464 cell part; GO:0071944 cell periphery;	GO:0003824 catalytic activity; GO:0005215 transporter activity; GO:0015144 carbohydrate transmembrane transporter activity; GO:0016740 transferase activity; GO:0016772 transferase activity, transferring phosphorus-containing groups; GO:0016773 phosphotransferase activity, alcohol group as acceptor; GO:0022804 active transmembrane transporter activity; GO:0022857 transmembrane transporter activity…	K02819	PTS-Tre-EIIC, treB; PTS system, trehalose-specific IIC component	esa00500 Starch and sucrose metabolism - Cronobacter sakazakii ATCC BAA-894; esa02060 Phosphotransferase system (PTS) - Cronobacter sakazakii ATCC BAA-894;	PF00367	phosphotransferase system, EIIB
A7MM21	Glutaredoxin 2(predicted) OS=Cronobacter sakazakii (strain ATCC BAA-894) OX=290339 GN=ESA_00267 PE=4 SV=1	1.571	Up	0.00147958	ESA_00267				K03675	grxB; glutaredoxin 2		PF13417; PF04399	Glutathione S-transferase, N-terminal domain; Glutaredoxin 2, C terminal domain
A7MM22	ABM domain-containing protein OS=Cronobacter sakazakii (strain ATCC BAA-894) OX=290339 GN=ESA_00268 PE=4 SV=1	2.571	Up	0.00191542	ESA_00268							PF03992	Antibiotic biosynthesis monooxygenase
A7MM25	Fe-ADH domain-containing protein OS=Cronobacter sakazakii (strain ATCC BAA-894) OX=290339 GN=ESA_00271 PE=4 SV=1	2.324	Up	0.0065985	ESA_00271	GO:0000302 response to reactive oxygen species; GO:0006950 response to stress; GO:0006979 response to oxidative stress; GO:0008152 metabolic process; GO:0042221 response to chemical; GO:0050896 response to stimulus; GO:0055114 oxidation-reduction process; GO:1901700 response to oxygen-containing compound;	GO:0005622 intracellular; GO:0005623 cell; GO:0005737 cytoplasm; GO:0005829 cytosol; GO:0044424 intracellular part; GO:0044444 cytoplasmic part; GO:0044464 cell part;	GO:0003824 catalytic activity; GO:0004033 aldo-keto reductase (NADP) activity; GO:0005488 binding; GO:0008106 alcohol dehydrogenase (NADP+) activity; GO:0008270 zinc ion binding; GO:0016491 oxidoreductase activity; GO:0016614 oxidoreductase activity, acting on CH-OH group of donors; GO:0016616 oxidoreductase activity, acting on the CH-OH group of donors, NAD or NADP as acceptor; GO:0018455 alcoho…	K08325	yqhD; NADP-dependent alcohol dehydrogenase [EC:1.1.-.-]	esa00640 Propanoate metabolism - Cronobacter sakazakii ATCC BAA-894; esa01100 Metabolic pathways - Cronobacter sakazakii ATCC BAA-894;
A7MM26	Anaerobic ribonucleoside-triphosphate reductase(predicted) OS=Cronobacter sakazakii (strain ATCC BAA-894) OX=290339 GN=ESA_00260 PE=4 SV=1	2.432	Up	0.0194009	ESA_00260	GO:0006139 nucleobase-containing compound metabolic process; GO:0006725 cellular aromatic compound metabolic process; GO:0006753 nucleoside phosphate metabolic process; GO:0006793 phosphorus metabolic process; GO:0006796 phosphate-containing compound metabolic process; GO:0006807 nitrogen compound metabolic process; GO:0008152 metabolic process; GO:0009058 biosynthetic process; GO:0009117 nucleot…	GO:0005622 intracellular; GO:0005623 cell; GO:0005737 cytoplasm; GO:0031250 anaerobic ribonucleoside-triphosphate reductase complex; GO:0032991 macromolecular complex; GO:0044424 intracellular part; GO:0044444 cytoplasmic part; GO:0044464 cell part;	GO:0000166 nucleotide binding; GO:0003824 catalytic activity; GO:0005488 binding; GO:0005524 ATP binding; GO:0008144 drug binding; GO:0008270 zinc ion binding; GO:0008998 ribonucleoside-triphosphate reductase activity; GO:0016491 oxidoreductase activity; GO:0016725 oxidoreductase activity, acting on CH or CH2 groups; GO:0016728 oxidoreductase activity, acting on CH or CH2 groups, disulfide as acc…	K21636	nrdD; ribonucleoside-triphosphate reductase (formate) [EC:1.1.98.6]	esa00230 Purine metabolism - Cronobacter sakazakii ATCC BAA-894; esa00240 Pyrimidine metabolism - Cronobacter sakazakii ATCC BAA-894; esa01100 Metabolic pathways - Cronobacter sakazakii ATCC BAA-894;	PF03477	ATP cone domain
A7MM32	Aamy domain-containing protein OS=Cronobacter sakazakii (strain ATCC BAA-894) OX=290339 GN=ESA_00263 PE=4 SV=1	2.325	Up	1.5817e-06	ESA_00263	GO:0005975 carbohydrate metabolic process; GO:0005984 disaccharide metabolic process; GO:0005991 trehalose metabolic process; GO:0005993 trehalose catabolic process; GO:0006950 response to stress; GO:0006974 cellular response to DNA damage stimulus; GO:0008152 metabolic process; GO:0009056 catabolic process; GO:0009311 oligosaccharide metabolic process; GO:0009313 oligosaccharide catabolic proces…	GO:0005622 intracellular; GO:0005623 cell; GO:0005737 cytoplasm; GO:0005829 cytosol; GO:0044424 intracellular part; GO:0044444 cytoplasmic part; GO:0044464 cell part;	GO:0003824 catalytic activity; GO:0004553 hydrolase activity, hydrolyzing O-glycosyl compounds; GO:0008788 alpha,alpha-phosphotrehalase activity; GO:0015927 trehalase activity; GO:0016787 hydrolase activity; GO:0016798 hydrolase activity, acting on glycosyl bonds;	K01226	treC; trehalose-6-phosphate hydrolase [EC:3.2.1.93]	esa00500 Starch and sucrose metabolism - Cronobacter sakazakii ATCC BAA-894; esa01100 Metabolic pathways - Cronobacter sakazakii ATCC BAA-894;	PF00128; PF11941	Alpha amylase, catalytic domain; Domain of unknown function (DUF3459)
A7MM37	Cytochrome b562(predicted) OS=Cronobacter sakazakii (strain ATCC BAA-894) OX=290339 GN=ESA_00245 PE=4 SV=1	3.026	Up	0.00168221	ESA_00245				K15536	cybC; soluble cytochrome b562
A7MM48	Fructose-1,6-bisphosphatase class 1 OS=Cronobacter sakazakii (strain ATCC BAA-894) OX=290339 GN=fbp PE=3 SV=1	1.97	Up	0.0028579	fbp	GO:0005975 carbohydrate metabolic process; GO:0005984 disaccharide metabolic process; GO:0005985 sucrose metabolic process; GO:0005986 sucrose biosynthetic process; GO:0005996 monosaccharide metabolic process; GO:0006000 fructose metabolic process; GO:0006002 fructose 6-phosphate metabolic process; GO:0006006 glucose metabolic process; GO:0006094 gluconeogenesis; GO:0006793 phosphorus metabolic p…	GO:0005622 intracellular; GO:0005623 cell; GO:0005737 cytoplasm; GO:0005829 cytosol; GO:0044424 intracellular part; GO:0044444 cytoplasmic part; GO:0044464 cell part;	GO:0003824 catalytic activity; GO:0016787 hydrolase activity; GO:0016788 hydrolase activity, acting on ester bonds; GO:0016791 phosphatase activity; GO:0019203 carbohydrate phosphatase activity; GO:0042132 fructose 1,6-bisphosphate 1-phosphatase activity; GO:0042578 phosphoric ester hydrolase activity; GO:0050308 sugar-phosphatase activity;	K03841	FBP, fbp; fructose-1,6-bisphosphatase I [EC:3.1.3.11]	esa00010 Glycolysis / Gluconeogenesis - Cronobacter sakazakii ATCC BAA-894; esa00030 Pentose phosphate pathway - Cronobacter sakazakii ATCC BAA-894; esa00051 Fructose and mannose metabolism - Cronobacter sakazakii ATCC BAA-894; esa00680 Methane metabolism - Cronobacter sakazakii ATCC BAA-894; esa01100 Metabolic pathways - Cronobacter sakazakii ATCC BAA-894; esa01110 Biosynthesis of secondary meta…	PF00316	Fructose-1-6-bisphosphatase
A7MM50	UDP-N-acetylmuramate--L-alanyl-gamma-D-glutamyl-meso-2,6-diaminoheptandioate ligase OS=Cronobacter sakazakii (strain ATCC BAA-894) OX=290339 GN=mpl PE=3 SV=1	2.913	Up	0.000164685	mpl		GO:0005576 extracellular region; GO:0005622 intracellular; GO:0005623 cell; GO:0005737 cytoplasm; GO:0044424 intracellular part; GO:0044464 cell part;	GO:0003824 catalytic activity; GO:0005488 binding; GO:0005515 protein binding; GO:0016874 ligase activity; GO:0016879 ligase activity, forming carbon-nitrogen bonds; GO:0016881 acid-amino acid ligase activity; GO:0042802 identical protein binding;	K02558	mpl; UDP-N-acetylmuramate: L-alanyl-gamma-D-glutamyl-meso-diaminopimelate ligase [EC:6.3.2.45]		PF01225; PF08245; PF02875	Mur ligase family, catalytic domain; Mur ligase middle domain; Mur ligase family, glutamate ligase domain
A7MM52	HlyC/CorC family transporter(predicted) OS=Cronobacter sakazakii (strain ATCC BAA-894) OX=290339 GN=ESA_00223 PE=4 SV=1	1.551	Up	0.0141778	ESA_00223		GO:0005623 cell; GO:0005886 plasma membrane; GO:0016020 membrane; GO:0044464 cell part; GO:0071944 cell periphery;					PF01595; PF03471	Domain of unknown function DUF21; Transporter associated domain
A7MM76	30S ribosomal protein S6 OS=Cronobacter sakazakii (strain ATCC BAA-894) OX=290339 GN=rpsF PE=3 SV=1	1.53	Up	0.0023783	rpsF	GO:0006412 translation; GO:0006518 peptide metabolic process; GO:0006807 nitrogen compound metabolic process; GO:0008152 metabolic process; GO:0009058 biosynthetic process; GO:0009059 macromolecule biosynthetic process; GO:0009987 cellular process; GO:0010467 gene expression; GO:0019538 protein metabolic process; GO:0034641 cellular nitrogen compound metabolic process; GO:0034645 cellular macromo…	GO:0005622 intracellular; GO:0005623 cell; GO:0005737 cytoplasm; GO:0005829 cytosol; GO:0005840 ribosome; GO:0015935 small ribosomal subunit; GO:0022626 cytosolic ribosome; GO:0022627 cytosolic small ribosomal subunit; GO:0032991 macromolecular complex; GO:0043226 organelle; GO:0043228 non-membrane-bounded organelle; GO:0043229 intracellular organelle; GO:0043232 intracellular non-membrane-bounde…	GO:0003676 nucleic acid binding; GO:0003723 RNA binding; GO:0003729 mRNA binding; GO:0003735 structural constituent of ribosome; GO:0005198 structural molecule activity; GO:0005488 binding; GO:0019843 rRNA binding; GO:0048027 mRNA 5'-UTR binding; GO:0070181 small ribosomal subunit rRNA binding; GO:0097159 organic cyclic compound binding; GO:1901363 heterocyclic compound binding;	K02990	RP-S6, MRPS6, rpsF; small subunit ribosomal protein S6	esa03010 Ribosome - Cronobacter sakazakii ATCC BAA-894;	PF01250	Ribosomal protein S6
A7MM81	23S rRNA (guanosine-2'-O-)-methyltransferase RlmB OS=Cronobacter sakazakii (strain ATCC BAA-894) OX=290339 GN=rlmB PE=3 SV=1	2.027	Up	0.00145505	rlmB	GO:0000154 rRNA modification; GO:0000451 rRNA 2'-O-methylation; GO:0000453 enzyme-directed rRNA 2'-O-methylation; GO:0001510 RNA methylation; GO:0006139 nucleobase-containing compound metabolic process; GO:0006364 rRNA processing; GO:0006396 RNA processing; GO:0006725 cellular aromatic compound metabolic process; GO:0006807 nitrogen compound metabolic process; GO:0008152 metabolic process; GO:000…	GO:0005622 intracellular; GO:0005623 cell; GO:0005737 cytoplasm; GO:0005829 cytosol; GO:0044424 intracellular part; GO:0044444 cytoplasmic part; GO:0044464 cell part;	GO:0003824 catalytic activity; GO:0008168 methyltransferase activity; GO:0008171 O-methyltransferase activity; GO:0008173 RNA methyltransferase activity; GO:0008649 rRNA methyltransferase activity; GO:0008757 S-adenosylmethionine-dependent methyltransferase activity; GO:0016435 rRNA (guanine) methyltransferase activity; GO:0016740 transferase activity; GO:0016741 transferase activity, transferrin…	K03218	rlmB; 23S rRNA (guanosine2251-2'-O)-methyltransferase [EC:2.1.1.185]		PF08032	RNA 2'-O ribose methyltransferase substrate binding
A7MMA1	MurNAc-LAA domain-containing protein OS=Cronobacter sakazakii (strain ATCC BAA-894) OX=290339 GN=ESA_00179 PE=4 SV=1	2.222	Up	0.0025244	ESA_00179	GO:0000003 reproduction; GO:0000910 cytokinesis; GO:0007049 cell cycle; GO:0009987 cellular process; GO:0019954 asexual reproduction; GO:0022402 cell cycle process; GO:0022414 reproductive process; GO:0032505 reproduction of a single-celled organism; GO:0043093 FtsZ-dependent cytokinesis; GO:0051301 cell division;	GO:0005623 cell; GO:0030288 outer membrane-bounded periplasmic space; GO:0030313 cell envelope; GO:0031975 envelope; GO:0042597 periplasmic space; GO:0044464 cell part;	GO:0003824 catalytic activity; GO:0008745 N-acetylmuramoyl-L-alanine amidase activity; GO:0016787 hydrolase activity; GO:0016810 hydrolase activity, acting on carbon-nitrogen (but not peptide) bonds; GO:0016811 hydrolase activity, acting on carbon-nitrogen (but not peptide) bonds, in linear amides; GO:0061783 peptidoglycan muralytic activity;	K01448	E3.5.1.28B, amiA, amiB, amiC; N-acetylmuramoyl-L-alanine amidase [EC:3.5.1.28]	esa01503 Cationic antimicrobial peptide (CAMP) resistance - Cronobacter sakazakii ATCC BAA-894;	PF01520	N-acetylmuramoyl-L-alanine amidase
A7MMB5	Succinate dehydrogenase iron-sulfur subunit OS=Cronobacter sakazakii (strain ATCC BAA-894) OX=290339 GN=ESA_00164 PE=3 SV=1	1.621	Up	0.00161505	ESA_00164	GO:0001539 cilium or flagellum-dependent cell motility; GO:0006091 generation of precursor metabolites and energy; GO:0006113 fermentation; GO:0006928 movement of cell or subcellular component; GO:0006996 organelle organization; GO:0008152 metabolic process; GO:0009061 anaerobic respiration; GO:0009987 cellular process; GO:0015980 energy derivation by oxidation of organic compounds; GO:0016043 ce…	GO:0005622 intracellular; GO:0005623 cell; GO:0005737 cytoplasm; GO:0005829 cytosol; GO:0005886 plasma membrane; GO:0016020 membrane; GO:0032991 macromolecular complex; GO:0044424 intracellular part; GO:0044425 membrane part; GO:0044444 cytoplasmic part; GO:0044459 plasma membrane part; GO:0044464 cell part; GO:0045273 respiratory chain complex II; GO:0045274 plasma membrane respiratory chain com…	GO:0000104 succinate dehydrogenase activity; GO:0003824 catalytic activity; GO:0005488 binding; GO:0009055 electron carrier activity; GO:0016491 oxidoreductase activity; GO:0016627 oxidoreductase activity, acting on the CH-CH group of donors; GO:0048037 cofactor binding; GO:0051536 iron-sulfur cluster binding; GO:0051537 2 iron, 2 sulfur cluster binding; GO:0051538 3 iron, 4 sulfur cluster bindin…	K00245	frdB; fumarate reductase iron-sulfur subunit [EC:1.3.5.4]	esa00020 Citrate cycle (TCA cycle) - Cronobacter sakazakii ATCC BAA-894; esa00190 Oxidative phosphorylation - Cronobacter sakazakii ATCC BAA-894; esa00620 Pyruvate metabolism - Cronobacter sakazakii ATCC BAA-894; esa00650 Butanoate metabolism - Cronobacter sakazakii ATCC BAA-894; esa01100 Metabolic pathways - Cronobacter sakazakii ATCC BAA-894; esa01110 Biosynthesis of secondary metabolites - Cro…	PF13085; PF13183	2Fe-2S iron-sulfur cluster binding domain; 4Fe-4S dicluster domain
A7MMB6	Fumarate reductase flavoprotein subunit OS=Cronobacter sakazakii (strain ATCC BAA-894) OX=290339 GN=ESA_00165 PE=3 SV=1	1.638	Up	0.0007611	ESA_00165	GO:0001539 cilium or flagellum-dependent cell motility; GO:0006091 generation of precursor metabolites and energy; GO:0006113 fermentation; GO:0006928 movement of cell or subcellular component; GO:0006950 response to stress; GO:0006974 cellular response to DNA damage stimulus; GO:0006996 organelle organization; GO:0008152 metabolic process; GO:0009061 anaerobic respiration; GO:0009987 cellular pr…	GO:0005622 intracellular; GO:0005623 cell; GO:0005737 cytoplasm; GO:0005829 cytosol; GO:0005886 plasma membrane; GO:0016020 membrane; GO:0032991 macromolecular complex; GO:0044424 intracellular part; GO:0044425 membrane part; GO:0044444 cytoplasmic part; GO:0044459 plasma membrane part; GO:0044464 cell part; GO:0045273 respiratory chain complex II; GO:0045274 plasma membrane respiratory chain com…	GO:0000104 succinate dehydrogenase activity; GO:0000166 nucleotide binding; GO:0003824 catalytic activity; GO:0005488 binding; GO:0009055 electron carrier activity; GO:0016491 oxidoreductase activity; GO:0016627 oxidoreductase activity, acting on the CH-CH group of donors; GO:0036094 small molecule binding; GO:0043167 ion binding; GO:0043168 anion binding; GO:0048037 cofactor binding; GO:0050660 …	K00244	frdA; fumarate reductase flavoprotein subunit [EC:1.3.5.4]	esa00020 Citrate cycle (TCA cycle) - Cronobacter sakazakii ATCC BAA-894; esa00190 Oxidative phosphorylation - Cronobacter sakazakii ATCC BAA-894; esa00620 Pyruvate metabolism - Cronobacter sakazakii ATCC BAA-894; esa00650 Butanoate metabolism - Cronobacter sakazakii ATCC BAA-894; esa01100 Metabolic pathways - Cronobacter sakazakii ATCC BAA-894; esa01110 Biosynthesis of secondary metabolites - Cro…	PF02910	Fumarate reductase flavoprotein C-term
A7MMB7	Aspartate ammonia-lyase OS=Cronobacter sakazakii (strain ATCC BAA-894) OX=290339 GN=ESA_00151 PE=3 SV=1	1.811	Up	0.00038029	ESA_00151	GO:0006082 organic acid metabolic process; GO:0006520 cellular amino acid metabolic process; GO:0006531 aspartate metabolic process; GO:0006807 nitrogen compound metabolic process; GO:0008152 metabolic process; GO:0008652 cellular amino acid biosynthetic process; GO:0009058 biosynthetic process; GO:0009066 aspartate family amino acid metabolic process; GO:0009893 positive regulation of metabolic …	GO:0005622 intracellular; GO:0005623 cell; GO:0005737 cytoplasm; GO:0005829 cytosol; GO:0044424 intracellular part; GO:0044444 cytoplasmic part; GO:0044464 cell part;	GO:0003824 catalytic activity; GO:0008797 aspartate ammonia-lyase activity; GO:0016829 lyase activity; GO:0016840 carbon-nitrogen lyase activity; GO:0016841 ammonia-lyase activity;	K01744	aspA; aspartate ammonia-lyase [EC:4.3.1.1]	esa00250 Alanine, aspartate and glutamate metabolism - Cronobacter sakazakii ATCC BAA-894; esa01100 Metabolic pathways - Cronobacter sakazakii ATCC BAA-894;	PF00206; PF10415	Lyase; Fumarase C C-terminus
A7MMD8	Exoribonuclease 2 OS=Cronobacter sakazakii (strain ATCC BAA-894) OX=290339 GN=rnb PE=3 SV=1	2.507	Up	0.00077821	rnb	GO:0006139 nucleobase-containing compound metabolic process; GO:0006401 RNA catabolic process; GO:0006725 cellular aromatic compound metabolic process; GO:0006807 nitrogen compound metabolic process; GO:0008152 metabolic process; GO:0009056 catabolic process; GO:0009057 macromolecule catabolic process; GO:0009987 cellular process; GO:0016070 RNA metabolic process; GO:0019439 aromatic compound cat…	GO:0005622 intracellular; GO:0005623 cell; GO:0005737 cytoplasm; GO:0005829 cytosol; GO:0044424 intracellular part; GO:0044444 cytoplasmic part; GO:0044464 cell part;	GO:0003824 catalytic activity; GO:0004518 nuclease activity; GO:0004527 exonuclease activity; GO:0004532 exoribonuclease activity; GO:0004540 ribonuclease activity; GO:0008408 3'-5' exonuclease activity; GO:0008859 exoribonuclease II activity; GO:0016787 hydrolase activity; GO:0016788 hydrolase activity, acting on ester bonds; GO:0016796 exonuclease activity, active with either ribo- or deoxyribo…	K01147	rnb; exoribonuclease II [EC:3.1.13.1]		PF08206; PF00773; PF00575	Ribonuclease B OB domain; RNB domain; S1 RNA binding domain
A7MME5	Orotidine 5'-phosphate decarboxylase OS=Cronobacter sakazakii (strain ATCC BAA-894) OX=290339 GN=pyrF PE=3 SV=1	2.034	Up	1.9837e-05	pyrF	GO:0006139 nucleobase-containing compound metabolic process; GO:0006206 pyrimidine nucleobase metabolic process; GO:0006207 'de novo' pyrimidine nucleobase biosynthetic process; GO:0006220 pyrimidine nucleotide metabolic process; GO:0006221 pyrimidine nucleotide biosynthetic process; GO:0006725 cellular aromatic compound metabolic process; GO:0006753 nucleoside phosphate metabolic process; GO:000…	GO:0005622 intracellular; GO:0005623 cell; GO:0005737 cytoplasm; GO:0005829 cytosol; GO:0044424 intracellular part; GO:0044444 cytoplasmic part; GO:0044464 cell part;	GO:0003824 catalytic activity; GO:0004590 orotidine-5'-phosphate decarboxylase activity; GO:0005488 binding; GO:0005515 protein binding; GO:0016829 lyase activity; GO:0016830 carbon-carbon lyase activity; GO:0016831 carboxy-lyase activity; GO:0042802 identical protein binding;	K01591	pyrF; orotidine-5'-phosphate decarboxylase [EC:4.1.1.23]	esa00240 Pyrimidine metabolism - Cronobacter sakazakii ATCC BAA-894; esa01100 Metabolic pathways - Cronobacter sakazakii ATCC BAA-894;	PF00215	Orotidine 5'-phosphate decarboxylase / HUMPS family
A7MMI6	UDP-glucose 6-dehydrogenase OS=Cronobacter sakazakii (strain ATCC BAA-894) OX=290339 GN=ESA_01534 PE=3 SV=1	1.774	Up	0.000158508	ESA_01534				K00012	UGDH, ugd; UDPglucose 6-dehydrogenase [EC:1.1.1.22]	esa00040 Pentose and glucuronate interconversions - Cronobacter sakazakii ATCC BAA-894; esa00053 Ascorbate and aldarate metabolism - Cronobacter sakazakii ATCC BAA-894; esa00520 Amino sugar and nucleotide sugar metabolism - Cronobacter sakazakii ATCC BAA-894; esa01100 Metabolic pathways - Cronobacter sakazakii ATCC BAA-894;	PF03721; PF00984; PF03720	UDP-glucose/GDP-mannose dehydrogenase family, NAD binding domain; UDP-glucose/GDP-mannose dehydrogenase family, central domain; UDP-glucose/GDP-mannose dehydrogenase family, UDP binding domain
A7MMI7	NAD(P)-bd_dom domain-containing protein OS=Cronobacter sakazakii (strain ATCC BAA-894) OX=290339 GN=ESA_01535 PE=4 SV=1	1.893	Up	0.00056495	ESA_01535				K08679	E5.1.3.6; UDP-glucuronate 4-epimerase [EC:5.1.3.6]	esa00520 Amino sugar and nucleotide sugar metabolism - Cronobacter sakazakii ATCC BAA-894; esa01100 Metabolic pathways - Cronobacter sakazakii ATCC BAA-894;
A7MMJ0	Formyltetrahydrofolate deformylase OS=Cronobacter sakazakii (strain ATCC BAA-894) OX=290339 GN=purU PE=3 SV=1	2.086	Up	0.0061209	purU	GO:0006082 organic acid metabolic process; GO:0006139 nucleobase-containing compound metabolic process; GO:0006163 purine nucleotide metabolic process; GO:0006164 purine nucleotide biosynthetic process; GO:0006575 cellular modified amino acid metabolic process; GO:0006725 cellular aromatic compound metabolic process; GO:0006730 one-carbon metabolic process; GO:0006732 coenzyme metabolic process; …	GO:0005622 intracellular; GO:0005623 cell; GO:0005737 cytoplasm; GO:0005829 cytosol; GO:0044424 intracellular part; GO:0044444 cytoplasmic part; GO:0044464 cell part;	GO:0003824 catalytic activity; GO:0008864 formyltetrahydrofolate deformylase activity; GO:0016787 hydrolase activity; GO:0016810 hydrolase activity, acting on carbon-nitrogen (but not peptide) bonds; GO:0016811 hydrolase activity, acting on carbon-nitrogen (but not peptide) bonds, in linear amides;	K01433	purU; formyltetrahydrofolate deformylase [EC:3.5.1.10]	esa00630 Glyoxylate and dicarboxylate metabolism - Cronobacter sakazakii ATCC BAA-894; esa00670 One carbon pool by folate - Cronobacter sakazakii ATCC BAA-894;	PF01842; PF00551	ACT domain; Formyl transferase
A7MML5	Pyridoxal kinase PdxY OS=Cronobacter sakazakii (strain ATCC BAA-894) OX=290339 GN=pdxY PE=3 SV=1	3.382	Up	0.000124593	pdxY	GO:0006081 cellular aldehyde metabolic process; GO:0006725 cellular aromatic compound metabolic process; GO:0006732 coenzyme metabolic process; GO:0006766 vitamin metabolic process; GO:0006767 water-soluble vitamin metabolic process; GO:0006793 phosphorus metabolic process; GO:0006796 phosphate-containing compound metabolic process; GO:0006807 nitrogen compound metabolic process; GO:0008152 metab…	GO:0005622 intracellular; GO:0005623 cell; GO:0005737 cytoplasm; GO:0005829 cytosol; GO:0044424 intracellular part; GO:0044444 cytoplasmic part; GO:0044464 cell part;	GO:0003824 catalytic activity; GO:0005488 binding; GO:0005515 protein binding; GO:0008478 pyridoxal kinase activity; GO:0016301 kinase activity; GO:0016740 transferase activity; GO:0016772 transferase activity, transferring phosphorus-containing groups; GO:0016773 phosphotransferase activity, alcohol group as acceptor; GO:0042802 identical protein binding;	K00868	pdxK, pdxY; pyridoxine kinase [EC:2.7.1.35]	esa00750 Vitamin B6 metabolism - Cronobacter sakazakii ATCC BAA-894; esa01100 Metabolic pathways - Cronobacter sakazakii ATCC BAA-894;
A7MMM4	Fumarate hydratase class I OS=Cronobacter sakazakii (strain ATCC BAA-894) OX=290339 GN=ESA_01967 PE=3 SV=1	3.173	Up	4.3602e-05	ESA_01967	GO:0006082 organic acid metabolic process; GO:0006091 generation of precursor metabolites and energy; GO:0006099 tricarboxylic acid cycle; GO:0006101 citrate metabolic process; GO:0008152 metabolic process; GO:0009060 aerobic respiration; GO:0009987 cellular process; GO:0015980 energy derivation by oxidation of organic compounds; GO:0016999 antibiotic metabolic process; GO:0017144 drug metabolic …		GO:0003824 catalytic activity; GO:0004333 fumarate hydratase activity; GO:0005488 binding; GO:0005515 protein binding; GO:0016829 lyase activity; GO:0016835 carbon-oxygen lyase activity; GO:0016836 hydro-lyase activity; GO:0016853 isomerase activity; GO:0016860 intramolecular oxidoreductase activity; GO:0016862 intramolecular oxidoreductase activity, interconverting keto- and enol-groups; GO:0042…	K01676	E4.2.1.2A, fumA, fumB; fumarate hydratase, class I [EC:4.2.1.2]	esa00020 Citrate cycle (TCA cycle) - Cronobacter sakazakii ATCC BAA-894; esa00620 Pyruvate metabolism - Cronobacter sakazakii ATCC BAA-894; esa01100 Metabolic pathways - Cronobacter sakazakii ATCC BAA-894; esa01110 Biosynthesis of secondary metabolites - Cronobacter sakazakii ATCC BAA-894; esa01120 Microbial metabolism in diverse environments - Cronobacter sakazakii ATCC BAA-894; esa01130 Biosynt…
A7MMN8	DUF1471 domain-containing protein(predicted) OS=Cronobacter sakazakii (strain ATCC BAA-894) OX=290339 GN=ESA_01958 PE=4 SV=1	10.879	Up	3.4165e-06	ESA_01958
A7MMP4	HAD family hydrolase(predicted) OS=Cronobacter sakazakii (strain ATCC BAA-894) OX=290339 GN=ESA_01950 PE=4 SV=1	2.074	Up	0.00194294	ESA_01950	GO:0006793 phosphorus metabolic process; GO:0006796 phosphate-containing compound metabolic process; GO:0008152 metabolic process; GO:0009987 cellular process; GO:0016311 dephosphorylation; GO:0044237 cellular metabolic process;		GO:0000287 magnesium ion binding; GO:0003824 catalytic activity; GO:0005488 binding; GO:0016787 hydrolase activity; GO:0016788 hydrolase activity, acting on ester bonds; GO:0016791 phosphatase activity; GO:0019203 carbohydrate phosphatase activity; GO:0042578 phosphoric ester hydrolase activity; GO:0043167 ion binding; GO:0043169 cation binding; GO:0046872 metal ion binding; GO:0050308 sugar-phos…	K07757	ybiV; sugar-phosphatase [EC:3.1.3.23]		PF08282	haloacid dehalogenase-like hydrolase
A7MMT5	Der GTPase-activating protein YihI OS=Cronobacter sakazakii (strain ATCC BAA-894) OX=290339 GN=yihI PE=3 SV=1	2.128	Up	0.0056769	yihI	GO:0043085 positive regulation of catalytic activity; GO:0043087 regulation of GTPase activity; GO:0043547 positive regulation of GTPase activity; GO:0044087 regulation of cellular component biogenesis; GO:0044093 positive regulation of molecular function; GO:0048519 negative regulation of biological process; GO:0048523 negative regulation of cellular process; GO:0050789 regulation of biological …	GO:0005622 intracellular; GO:0005623 cell; GO:0005737 cytoplasm; GO:0005829 cytosol; GO:0044424 intracellular part; GO:0044444 cytoplasmic part; GO:0044464 cell part;	GO:0005096 GTPase activator activity; GO:0008047 enzyme activator activity; GO:0030234 enzyme regulator activity; GO:0030695 GTPase regulator activity; GO:0060589 nucleoside-triphosphatase regulator activity; GO:0098772 molecular function regulator;	K09894	K09894; uncharacterized protein
A7MMT7	DNA-binding transcriptional regulator NtrC OS=Cronobacter sakazakii (strain ATCC BAA-894) OX=290339 GN=ntrC PE=4 SV=1	1.76	Up	0.002456	ntrC	GO:0006355 regulation of transcription, DNA-templated; GO:0009889 regulation of biosynthetic process; GO:0009890 negative regulation of biosynthetic process; GO:0009891 positive regulation of biosynthetic process; GO:0009892 negative regulation of metabolic process; GO:0009893 positive regulation of metabolic process; GO:0010468 regulation of gene expression; GO:0010556 regulation of macromolecul…	GO:0005622 intracellular; GO:0005623 cell; GO:0005737 cytoplasm; GO:0005829 cytosol; GO:0044424 intracellular part; GO:0044444 cytoplasmic part; GO:0044464 cell part;	GO:0003676 nucleic acid binding; GO:0003677 DNA binding; GO:0005488 binding; GO:0043565 sequence-specific DNA binding; GO:0097159 organic cyclic compound binding; GO:1901363 heterocyclic compound binding;	K07712	glnG, ntrC; two-component system, NtrC family, nitrogen regulation response regulator GlnG	esa02020 Two-component system - Cronobacter sakazakii ATCC BAA-894;	PF00072; PF00158; PF02954	Response regulator receiver domain; Sigma-54 interaction domain; Bacterial regulatory protein, Fis family
A7MMT9	Glutamine synthetase OS=Cronobacter sakazakii (strain ATCC BAA-894) OX=290339 GN=ESA_04048 PE=3 SV=1	1.771	Up	0.00011668	ESA_04048	GO:0006082 organic acid metabolic process; GO:0006520 cellular amino acid metabolic process; GO:0006536 glutamate metabolic process; GO:0006541 glutamine metabolic process; GO:0006542 glutamine biosynthetic process; GO:0006725 cellular aromatic compound metabolic process; GO:0006807 nitrogen compound metabolic process; GO:0008152 metabolic process; GO:0008652 cellular amino acid biosynthetic proc…	GO:0005622 intracellular; GO:0005623 cell; GO:0005737 cytoplasm; GO:0005829 cytosol; GO:0044424 intracellular part; GO:0044444 cytoplasmic part; GO:0044464 cell part;	GO:0003824 catalytic activity; GO:0004356 glutamate-ammonia ligase activity; GO:0005488 binding; GO:0005515 protein binding; GO:0016211 ammonia ligase activity; GO:0016853 isomerase activity; GO:0016866 intramolecular transferase activity; GO:0016874 ligase activity; GO:0016879 ligase activity, forming carbon-nitrogen bonds; GO:0016880 acid-ammonia (or amide) ligase activity; GO:0034022 3-(hydrox…	K01915	glnA, GLUL; glutamine synthetase [EC:6.3.1.2]	esa00220 Arginine biosynthesis - Cronobacter sakazakii ATCC BAA-894; esa00250 Alanine, aspartate and glutamate metabolism - Cronobacter sakazakii ATCC BAA-894; esa00630 Glyoxylate and dicarboxylate metabolism - Cronobacter sakazakii ATCC BAA-894; esa00910 Nitrogen metabolism - Cronobacter sakazakii ATCC BAA-894; esa01100 Metabolic pathways - Cronobacter sakazakii ATCC BAA-894; esa01120 Microbial …	PF03951; PF00120	Glutamine synthetase, beta-Grasp domain; Glutamine synthetase, catalytic domain
A7MMU4	Thiol:disulfide interchange protein OS=Cronobacter sakazakii (strain ATCC BAA-894) OX=290339 GN=ESA_04037 PE=3 SV=1	1.837	Up	0.0045039	ESA_04037	GO:0006457 protein folding; GO:0008152 metabolic process; GO:0009987 cellular process; GO:0042221 response to chemical; GO:0046677 response to antibiotic; GO:0050896 response to stimulus; GO:0051716 cellular response to stimulus; GO:0055114 oxidation-reduction process; GO:0070887 cellular response to chemical stimulus; GO:0071236 cellular response to antibiotic;	GO:0005623 cell; GO:0030288 outer membrane-bounded periplasmic space; GO:0030313 cell envelope; GO:0031975 envelope; GO:0042597 periplasmic space; GO:0044464 cell part;	GO:0003756 protein disulfide isomerase activity; GO:0003824 catalytic activity; GO:0015035 protein disulfide oxidoreductase activity; GO:0015036 disulfide oxidoreductase activity; GO:0016491 oxidoreductase activity; GO:0016667 oxidoreductase activity, acting on a sulfur group of donors; GO:0016853 isomerase activity; GO:0016860 intramolecular oxidoreductase activity; GO:0016864 intramolecular oxi…	K03673	dsbA; thiol:disulfide interchange protein DsbA	esa01503 Cationic antimicrobial peptide (CAMP) resistance - Cronobacter sakazakii ATCC BAA-894;	PF01323	DSBA-like thioredoxin domain
A7MMW2	Ribosomal RNA small subunit methyltransferase G OS=Cronobacter sakazakii (strain ATCC BAA-894) OX=290339 GN=rsmG PE=3 SV=1	1.923	Up	0.00175705	rsmG	GO:0000154 rRNA modification; GO:0001510 RNA methylation; GO:0006139 nucleobase-containing compound metabolic process; GO:0006364 rRNA processing; GO:0006396 RNA processing; GO:0006725 cellular aromatic compound metabolic process; GO:0006807 nitrogen compound metabolic process; GO:0008152 metabolic process; GO:0009451 RNA modification; GO:0009987 cellular process; GO:0010467 gene expression; GO:0…	GO:0005622 intracellular; GO:0005623 cell; GO:0005737 cytoplasm; GO:0005829 cytosol; GO:0044424 intracellular part; GO:0044444 cytoplasmic part; GO:0044464 cell part;	GO:0003824 catalytic activity; GO:0008168 methyltransferase activity; GO:0008170 N-methyltransferase activity; GO:0008173 RNA methyltransferase activity; GO:0008649 rRNA methyltransferase activity; GO:0008757 S-adenosylmethionine-dependent methyltransferase activity; GO:0016435 rRNA (guanine) methyltransferase activity; GO:0016740 transferase activity; GO:0016741 transferase activity, transferrin…	K03501	gidB, rsmG; 16S rRNA (guanine527-N7)-methyltransferase [EC:2.1.1.170]
A7MMW3	tRNA uridine 5-carboxymethylaminomethyl modification enzyme MnmG OS=Cronobacter sakazakii (strain ATCC BAA-894) OX=290339 GN=mnmG PE=3 SV=1	4.119	Up	0.0058846	mnmG	GO:0001510 RNA methylation; GO:0002097 tRNA wobble base modification; GO:0002098 tRNA wobble uridine modification; GO:0006139 nucleobase-containing compound metabolic process; GO:0006396 RNA processing; GO:0006399 tRNA metabolic process; GO:0006400 tRNA modification; GO:0006725 cellular aromatic compound metabolic process; GO:0006807 nitrogen compound metabolic process; GO:0008033 tRNA processing…	GO:0005622 intracellular; GO:0005623 cell; GO:0005737 cytoplasm; GO:0005829 cytosol; GO:0044424 intracellular part; GO:0044444 cytoplasmic part; GO:0044464 cell part;	GO:0000166 nucleotide binding; GO:0005488 binding; GO:0036094 small molecule binding; GO:0043167 ion binding; GO:0043168 anion binding; GO:0048037 cofactor binding; GO:0050660 flavin adenine dinucleotide binding; GO:0050662 coenzyme binding; GO:0097159 organic cyclic compound binding; GO:1901265 nucleoside phosphate binding; GO:1901363 heterocyclic compound binding;	K03495	gidA, mnmG, MTO1; tRNA uridine 5-carboxymethylaminomethyl modification enzyme		PF13932	GidA associated domain 3
A7MMW6	Aspartate--ammonia ligase OS=Cronobacter sakazakii (strain ATCC BAA-894) OX=290339 GN=asnA PE=3 SV=1	2.401	Up	0.00042453	asnA	GO:0006082 organic acid metabolic process; GO:0006520 cellular amino acid metabolic process; GO:0006528 asparagine metabolic process; GO:0006529 asparagine biosynthetic process; GO:0006807 nitrogen compound metabolic process; GO:0006950 response to stress; GO:0006974 cellular response to DNA damage stimulus; GO:0008152 metabolic process; GO:0008652 cellular amino acid biosynthetic process; GO:000…	GO:0005622 intracellular; GO:0005623 cell; GO:0005737 cytoplasm; GO:0005829 cytosol; GO:0044424 intracellular part; GO:0044444 cytoplasmic part; GO:0044464 cell part;	GO:0003824 catalytic activity; GO:0004071 aspartate-ammonia ligase activity; GO:0005488 binding; GO:0005515 protein binding; GO:0016211 ammonia ligase activity; GO:0016874 ligase activity; GO:0016879 ligase activity, forming carbon-nitrogen bonds; GO:0016880 acid-ammonia (or amide) ligase activity; GO:0042802 identical protein binding;	K01914	asnA; aspartate--ammonia ligase [EC:6.3.1.1]	esa00250 Alanine, aspartate and glutamate metabolism - Cronobacter sakazakii ATCC BAA-894; esa00460 Cyanoamino acid metabolism - Cronobacter sakazakii ATCC BAA-894; esa01100 Metabolic pathways - Cronobacter sakazakii ATCC BAA-894; esa01110 Biosynthesis of secondary metabolites - Cronobacter sakazakii ATCC BAA-894; esa01230 Biosynthesis of amino acids - Cronobacter sakazakii ATCC BAA-894;	PF03590	Aspartate-ammonia ligase
A7MMX9	Glutamine--fructose-6-phosphate aminotransferase [isomerizing] OS=Cronobacter sakazakii (strain ATCC BAA-894) OX=290339 GN=glmS PE=3 SV=1	1.87	Up	3.8918e-05	glmS	GO:0006002 fructose 6-phosphate metabolic process; GO:0006040 amino sugar metabolic process; GO:0006047 UDP-N-acetylglucosamine metabolic process; GO:0006048 UDP-N-acetylglucosamine biosynthetic process; GO:0006139 nucleobase-containing compound metabolic process; GO:0006464 cellular protein modification process; GO:0006486 protein glycosylation; GO:0006487 protein N-linked glycosylation; GO:0006…	GO:0005622 intracellular; GO:0005623 cell; GO:0005737 cytoplasm; GO:0005829 cytosol; GO:0044424 intracellular part; GO:0044444 cytoplasmic part; GO:0044464 cell part;	GO:0003824 catalytic activity; GO:0004360 glutamine-fructose-6-phosphate transaminase (isomerizing) activity; GO:0008483 transaminase activity; GO:0016740 transferase activity; GO:0016769 transferase activity, transferring nitrogenous groups; GO:0070548 L-glutamine aminotransferase activity;	K00820	glmS, GFPT; glucosamine---fructose-6-phosphate aminotransferase (isomerizing) [EC:2.6.1.16]	esa00250 Alanine, aspartate and glutamate metabolism - Cronobacter sakazakii ATCC BAA-894; esa00520 Amino sugar and nucleotide sugar metabolism - Cronobacter sakazakii ATCC BAA-894; esa01100 Metabolic pathways - Cronobacter sakazakii ATCC BAA-894; esa01130 Biosynthesis of antibiotics - Cronobacter sakazakii ATCC BAA-894;	PF13522; PF01380	Glutamine amidotransferase domain; SIS domain
A7MMY0	Bifunctional protein GlmU OS=Cronobacter sakazakii (strain ATCC BAA-894) OX=290339 GN=glmU PE=3 SV=2	1.681	Up	0.00064068	glmU	GO:0000270 peptidoglycan metabolic process; GO:0000271 polysaccharide biosynthetic process; GO:0005975 carbohydrate metabolic process; GO:0005976 polysaccharide metabolic process; GO:0006022 aminoglycan metabolic process; GO:0006023 aminoglycan biosynthetic process; GO:0006024 glycosaminoglycan biosynthetic process; GO:0006040 amino sugar metabolic process; GO:0006047 UDP-N-acetylglucosamine meta…	GO:0005622 intracellular; GO:0005623 cell; GO:0005737 cytoplasm; GO:0005829 cytosol; GO:0044424 intracellular part; GO:0044444 cytoplasmic part; GO:0044464 cell part;	GO:0000287 magnesium ion binding; GO:0003824 catalytic activity; GO:0003977 UDP-N-acetylglucosamine diphosphorylase activity; GO:0005488 binding; GO:0005515 protein binding; GO:0008080 N-acetyltransferase activity; GO:0016407 acetyltransferase activity; GO:0016410 N-acyltransferase activity; GO:0016740 transferase activity; GO:0016746 transferase activity, transferring acyl groups; GO:0016747 tra…	K04042	glmU; bifunctional UDP-N-acetylglucosamine pyrophosphorylase / Glucosamine-1-phosphate N-acetyltransferase [EC:2.7.7.23 2.3.1.157]	esa00520 Amino sugar and nucleotide sugar metabolism - Cronobacter sakazakii ATCC BAA-894; esa01100 Metabolic pathways - Cronobacter sakazakii ATCC BAA-894; esa01130 Biosynthesis of antibiotics - Cronobacter sakazakii ATCC BAA-894;	PF12804	MobA-like NTP transferase domain
A7MMY2	FMN_red domain-containing protein OS=Cronobacter sakazakii (strain ATCC BAA-894) OX=290339 GN=ESA_03989 PE=4 SV=1	1.605	Up	0.0092838	ESA_03989	GO:0006805 xenobiotic metabolic process; GO:0008152 metabolic process; GO:0009410 response to xenobiotic stimulus; GO:0009987 cellular process; GO:0042221 response to chemical; GO:0044237 cellular metabolic process; GO:0050896 response to stimulus; GO:0051716 cellular response to stimulus; GO:0055114 oxidation-reduction process; GO:0070887 cellular response to chemical stimulus; GO:0071466 cellul…	GO:0005622 intracellular; GO:0005623 cell; GO:0005737 cytoplasm; GO:0005829 cytosol; GO:0044424 intracellular part; GO:0044444 cytoplasmic part; GO:0044464 cell part;	GO:0000166 nucleotide binding; GO:0003824 catalytic activity; GO:0005488 binding; GO:0010181 FMN binding; GO:0016491 oxidoreductase activity; GO:0016645 oxidoreductase activity, acting on the CH-NH group of donors; GO:0016646 oxidoreductase activity, acting on the CH-NH group of donors, NAD or NADP as acceptor; GO:0032553 ribonucleotide binding; GO:0036094 small molecule binding; GO:0043167 ion b…	K19784	chrR; chromate reductase		PF03358	NADPH-dependent FMN reductase
A7MN83	Lipoprotein OS=Cronobacter sakazakii (strain ATCC BAA-894) OX=290339 GN=ESA_02970 PE=3 SV=1	1.501	Up	0.0048778	ESA_02970				K02073	metQ; D-methionine transport system substrate-binding protein	esa02010 ABC transporters - Cronobacter sakazakii ATCC BAA-894;
A7MN94	Pseudouridine synthase OS=Cronobacter sakazakii (strain ATCC BAA-894) OX=290339 GN=ESA_01565 PE=3 SV=1	1.724	Up	0.00035627	ESA_01565	GO:0000154 rRNA modification; GO:0000455 enzyme-directed rRNA pseudouridine synthesis; GO:0001522 pseudouridine synthesis; GO:0006139 nucleobase-containing compound metabolic process; GO:0006364 rRNA processing; GO:0006396 RNA processing; GO:0006725 cellular aromatic compound metabolic process; GO:0006807 nitrogen compound metabolic process; GO:0008152 metabolic process; GO:0009451 RNA modificati…	GO:0005622 intracellular; GO:0005623 cell; GO:0005737 cytoplasm; GO:0005829 cytosol; GO:0044424 intracellular part; GO:0044444 cytoplasmic part; GO:0044464 cell part;	GO:0003824 catalytic activity; GO:0009982 pseudouridine synthase activity; GO:0016853 isomerase activity; GO:0016866 intramolecular transferase activity;	K06178	rluB; 23S rRNA pseudouridine2605 synthase [EC:5.4.99.22]		PF01479	S4 domain
A7MNB4	HpcH_HpaI domain-containing protein OS=Cronobacter sakazakii (strain ATCC BAA-894) OX=290339 GN=ESA_00322 PE=3 SV=1	3.754	Up	0.00030205	ESA_00322				K01644	citE; citrate lyase subunit beta / citryl-CoA lyase [EC:4.1.3.34]	esa02020 Two-component system - Cronobacter sakazakii ATCC BAA-894;
A7MNB7	Citrate lyase alpha chain(predicted) OS=Cronobacter sakazakii (strain ATCC BAA-894) OX=290339 GN=ESA_00324 PE=4 SV=1	7.03	Up	0.0186828	ESA_00324				K01643	citF; citrate lyase subunit alpha / citrate CoA-transferase [EC:2.8.3.10]	esa02020 Two-component system - Cronobacter sakazakii ATCC BAA-894;
A7MNE7	Fructose-1,6-bisphosphatase OS=Cronobacter sakazakii (strain ATCC BAA-894) OX=290339 GN=ESA_03880 PE=3 SV=1	1.553	Up	0.0051647	ESA_03880	GO:0005975 carbohydrate metabolic process; GO:0005996 monosaccharide metabolic process; GO:0006006 glucose metabolic process; GO:0006094 gluconeogenesis; GO:0006793 phosphorus metabolic process; GO:0006796 phosphate-containing compound metabolic process; GO:0008152 metabolic process; GO:0009058 biosynthetic process; GO:0009987 cellular process; GO:0016051 carbohydrate biosynthetic process; GO:001…	GO:0005622 intracellular; GO:0005623 cell; GO:0005737 cytoplasm; GO:0005829 cytosol; GO:0044424 intracellular part; GO:0044444 cytoplasmic part; GO:0044464 cell part;	GO:0003824 catalytic activity; GO:0005488 binding; GO:0016787 hydrolase activity; GO:0016788 hydrolase activity, acting on ester bonds; GO:0016791 phosphatase activity; GO:0019203 carbohydrate phosphatase activity; GO:0030145 manganese ion binding; GO:0042132 fructose 1,6-bisphosphate 1-phosphatase activity; GO:0042578 phosphoric ester hydrolase activity; GO:0043167 ion binding; GO:0043169 cation…	K02446	glpX; fructose-1,6-bisphosphatase II [EC:3.1.3.11]	esa00010 Glycolysis / Gluconeogenesis - Cronobacter sakazakii ATCC BAA-894; esa00030 Pentose phosphate pathway - Cronobacter sakazakii ATCC BAA-894; esa00051 Fructose and mannose metabolism - Cronobacter sakazakii ATCC BAA-894; esa00680 Methane metabolism - Cronobacter sakazakii ATCC BAA-894; esa01100 Metabolic pathways - Cronobacter sakazakii ATCC BAA-894; esa01110 Biosynthesis of secondary meta…
A7MNF6	L-lactate dehydrogenase OS=Cronobacter sakazakii (strain ATCC BAA-894) OX=290339 GN=lldD PE=3 SV=1	2.323	Up	0.00044047	lldD	GO:0005975 carbohydrate metabolic process; GO:0005996 monosaccharide metabolic process; GO:0006004 fucose metabolic process; GO:0006082 organic acid metabolic process; GO:0006089 lactate metabolic process; GO:0006090 pyruvate metabolic process; GO:0006091 generation of precursor metabolites and energy; GO:0006096 glycolytic process; GO:0006139 nucleobase-containing compound metabolic process; GO:…	GO:0005623 cell; GO:0005886 plasma membrane; GO:0016020 membrane; GO:0044464 cell part; GO:0071944 cell periphery;	GO:0000166 nucleotide binding; GO:0003824 catalytic activity; GO:0004457 lactate dehydrogenase activity; GO:0004459 L-lactate dehydrogenase activity; GO:0004460 L-lactate dehydrogenase (cytochrome) activity; GO:0005488 binding; GO:0010181 FMN binding; GO:0016491 oxidoreductase activity; GO:0016614 oxidoreductase activity, acting on CH-OH group of donors; GO:0016616 oxidoreductase activity, acting…	K00101	lldD; L-lactate dehydrogenase (cytochrome) [EC:1.1.2.3]	esa00620 Pyruvate metabolism - Cronobacter sakazakii ATCC BAA-894; esa01100 Metabolic pathways - Cronobacter sakazakii ATCC BAA-894;	PF01070	FMN-dependent dehydrogenase
A7MNG6	Bifunctional aspartokinase/homoserine dehydrogenase OS=Cronobacter sakazakii (strain ATCC BAA-894) OX=290339 GN=ESA_03821 PE=3 SV=1	2.827	Up	0.00026405	ESA_03821	GO:0006082 organic acid metabolic process; GO:0006520 cellular amino acid metabolic process; GO:0006553 lysine metabolic process; GO:0006793 phosphorus metabolic process; GO:0006796 phosphate-containing compound metabolic process; GO:0006807 nitrogen compound metabolic process; GO:0008152 metabolic process; GO:0008652 cellular amino acid biosynthetic process; GO:0009058 biosynthetic process; GO:0…	GO:0005622 intracellular; GO:0005623 cell; GO:0005737 cytoplasm; GO:0005829 cytosol; GO:0044424 intracellular part; GO:0044444 cytoplasmic part; GO:0044464 cell part;	GO:0003824 catalytic activity; GO:0004072 aspartate kinase activity; GO:0004412 homoserine dehydrogenase activity; GO:0016301 kinase activity; GO:0016491 oxidoreductase activity; GO:0016614 oxidoreductase activity, acting on CH-OH group of donors; GO:0016616 oxidoreductase activity, acting on the CH-OH group of donors, NAD or NADP as acceptor; GO:0016740 transferase activity; GO:0016772 transfera…	K12525	metL; bifunctional aspartokinase / homoserine dehydrogenase 2 [EC:2.7.2.4 1.1.1.3]	esa00260 Glycine, serine and threonine metabolism - Cronobacter sakazakii ATCC BAA-894; esa00261 Monobactam biosynthesis - Cronobacter sakazakii ATCC BAA-894; esa00270 Cysteine and methionine metabolism - Cronobacter sakazakii ATCC BAA-894; esa00300 Lysine biosynthesis - Cronobacter sakazakii ATCC BAA-894; esa01100 Metabolic pathways - Cronobacter sakazakii ATCC BAA-894; esa01110 Biosynthesis of …	PF03447; PF00742	Homoserine dehydrogenase, NAD binding domain; Homoserine dehydrogenase
A7MNH6	Biotin sulfoxide reductase(predicted) OS=Cronobacter sakazakii (strain ATCC BAA-894) OX=290339 GN=ESA_04182 PE=3 SV=1	2.048	Up	0.0109431	ESA_04182	GO:0008152 metabolic process; GO:0055114 oxidation-reduction process;		GO:0003824 catalytic activity; GO:0005488 binding; GO:0016491 oxidoreductase activity; GO:0016667 oxidoreductase activity, acting on a sulfur group of donors; GO:0016671 oxidoreductase activity, acting on a sulfur group of donors, disulfide as acceptor; GO:0030151 molybdenum ion binding; GO:0033744 L-methionine:thioredoxin-disulfide S-oxidoreductase activity; GO:0043167 ion binding; GO:0043169 ca…	K08351	bisC; biotin/methionine sulfoxide reductase [EC:1.-.-.-]	esa00780 Biotin metabolism - Cronobacter sakazakii ATCC BAA-894; esa01100 Metabolic pathways - Cronobacter sakazakii ATCC BAA-894;	PF01568	Molydopterin dinucleotide binding domain
A7MNM7	PfkB domain-containing protein OS=Cronobacter sakazakii (strain ATCC BAA-894) OX=290339 GN=ESA_02787 PE=4 SV=1	2.11	Up	0.00112288	ESA_02787	GO:0006793 phosphorus metabolic process; GO:0006796 phosphate-containing compound metabolic process; GO:0008152 metabolic process; GO:0009987 cellular process; GO:0016310 phosphorylation; GO:0044237 cellular metabolic process;		GO:0003824 catalytic activity; GO:0008906 inosine kinase activity; GO:0016301 kinase activity; GO:0016740 transferase activity; GO:0016772 transferase activity, transferring phosphorus-containing groups; GO:0016773 phosphotransferase activity, alcohol group as acceptor;	K00892	gsk; inosine kinase [EC:2.7.1.73]	esa00230 Purine metabolism - Cronobacter sakazakii ATCC BAA-894; esa01100 Metabolic pathways - Cronobacter sakazakii ATCC BAA-894;
A7MNP8	HTH lysR-type domain-containing protein OS=Cronobacter sakazakii (strain ATCC BAA-894) OX=290339 GN=ESA_02699 PE=3 SV=1	1.657	Up	0.037877	ESA_02699	GO:0006139 nucleobase-containing compound metabolic process; GO:0006351 transcription, DNA-templated; GO:0006355 regulation of transcription, DNA-templated; GO:0006725 cellular aromatic compound metabolic process; GO:0006807 nitrogen compound metabolic process; GO:0008152 metabolic process; GO:0009058 biosynthetic process; GO:0009059 macromolecule biosynthetic process; GO:0009889 regulation of bi…						PF00126	Bacterial regulatory helix-turn-helix protein, lysR family
A7MNP9	Lipoyl synthase OS=Cronobacter sakazakii (strain ATCC BAA-894) OX=290339 GN=lipA PE=3 SV=1	2.014	Up	0.00106059	lipA	GO:0006082 organic acid metabolic process; GO:0006464 cellular protein modification process; GO:0006629 lipid metabolic process; GO:0006631 fatty acid metabolic process; GO:0006633 fatty acid biosynthetic process; GO:0006732 coenzyme metabolic process; GO:0006790 sulfur compound metabolic process; GO:0006807 nitrogen compound metabolic process; GO:0008152 metabolic process; GO:0008610 lipid biosy…	GO:0005622 intracellular; GO:0005623 cell; GO:0005737 cytoplasm; GO:0005829 cytosol; GO:0044424 intracellular part; GO:0044444 cytoplasmic part; GO:0044464 cell part;	GO:0003824 catalytic activity; GO:0005488 binding; GO:0016740 transferase activity; GO:0016782 transferase activity, transferring sulfur-containing groups; GO:0016783 sulfurtransferase activity; GO:0016992 lipoate synthase activity; GO:0048037 cofactor binding; GO:0051536 iron-sulfur cluster binding; GO:0051539 4 iron, 4 sulfur cluster binding; GO:0051540 metal cluster binding; GO:0070283 radical…	K03644	lipA; lipoyl synthase [EC:2.8.1.8]	esa00785 Lipoic acid metabolism - Cronobacter sakazakii ATCC BAA-894; esa01100 Metabolic pathways - Cronobacter sakazakii ATCC BAA-894;	PF04055	Radical SAM superfamily
A7MNS0	Octaprenyl diphosphate synthase(predicted) OS=Cronobacter sakazakii (strain ATCC BAA-894) OX=290339 GN=ESA_03580 PE=3 SV=1	1.662	Up	0.026996	ESA_03580	GO:0006066 alcohol metabolic process; GO:0006629 lipid metabolic process; GO:0006720 isoprenoid metabolic process; GO:0006732 coenzyme metabolic process; GO:0006733 oxidoreduction coenzyme metabolic process; GO:0006743 ubiquinone metabolic process; GO:0006744 ubiquinone biosynthetic process; GO:0008152 metabolic process; GO:0008299 isoprenoid biosynthetic process; GO:0008610 lipid biosynthetic pr…	GO:0005622 intracellular; GO:0005623 cell; GO:0005737 cytoplasm; GO:0005829 cytosol; GO:0044424 intracellular part; GO:0044444 cytoplasmic part; GO:0044464 cell part;	GO:0003824 catalytic activity; GO:0004659 prenyltransferase activity; GO:0005488 binding; GO:0005515 protein binding; GO:0016740 transferase activity; GO:0016765 transferase activity, transferring alkyl or aryl (other than methyl) groups; GO:0042802 identical protein binding;	K02523	ispB; octaprenyl-diphosphate synthase [EC:2.5.1.90]	esa00900 Terpenoid backbone biosynthesis - Cronobacter sakazakii ATCC BAA-894; esa01110 Biosynthesis of secondary metabolites - Cronobacter sakazakii ATCC BAA-894;	PF00348	Polyprenyl synthetase
A7MNS2	UDP-N-acetylglucosamine 1-carboxyvinyltransferase OS=Cronobacter sakazakii (strain ATCC BAA-894) OX=290339 GN=murA PE=3 SV=1	2.036	Up	0.00057507	murA	GO:0000270 peptidoglycan metabolic process; GO:0006022 aminoglycan metabolic process; GO:0006023 aminoglycan biosynthetic process; GO:0006024 glycosaminoglycan biosynthetic process; GO:0006807 nitrogen compound metabolic process; GO:0008152 metabolic process; GO:0009058 biosynthetic process; GO:0009059 macromolecule biosynthetic process; GO:0009252 peptidoglycan biosynthetic process; GO:0009273 p…	GO:0005622 intracellular; GO:0005623 cell; GO:0005737 cytoplasm; GO:0005829 cytosol; GO:0044424 intracellular part; GO:0044444 cytoplasmic part; GO:0044464 cell part;	GO:0003824 catalytic activity; GO:0008760 UDP-N-acetylglucosamine 1-carboxyvinyltransferase activity; GO:0016740 transferase activity; GO:0016765 transferase activity, transferring alkyl or aryl (other than methyl) groups;	K00790	murA; UDP-N-acetylglucosamine 1-carboxyvinyltransferase [EC:2.5.1.7]	esa00520 Amino sugar and nucleotide sugar metabolism - Cronobacter sakazakii ATCC BAA-894; esa00550 Peptidoglycan biosynthesis - Cronobacter sakazakii ATCC BAA-894; esa01100 Metabolic pathways - Cronobacter sakazakii ATCC BAA-894;
A7MNS3	YrbA protein(predicted) OS=Cronobacter sakazakii (strain ATCC BAA-894) OX=290339 GN=ESA_03583 PE=3 SV=1	2.48	Up	0.0037774	ESA_03583		GO:0005622 intracellular; GO:0005623 cell; GO:0005737 cytoplasm; GO:0005829 cytosol; GO:0044424 intracellular part; GO:0044444 cytoplasmic part; GO:0044464 cell part;	GO:0005488 binding; GO:0048037 cofactor binding; GO:0051536 iron-sulfur cluster binding; GO:0051537 2 iron, 2 sulfur cluster binding; GO:0051540 metal cluster binding;
A7MNU0	Putative glucose-6-phosphate 1-epimerase OS=Cronobacter sakazakii (strain ATCC BAA-894) OX=290339 GN=ESA_02171 PE=3 SV=1	1.741	Up	0.00123966	ESA_02171	GO:0006950 response to stress; GO:0006974 cellular response to DNA damage stimulus; GO:0009987 cellular process; GO:0033554 cellular response to stress; GO:0050896 response to stimulus; GO:0051716 cellular response to stimulus;	GO:0005622 intracellular; GO:0005623 cell; GO:0005737 cytoplasm; GO:0005829 cytosol; GO:0044424 intracellular part; GO:0044444 cytoplasmic part; GO:0044464 cell part;		K01792	E5.1.3.15; glucose-6-phosphate 1-epimerase [EC:5.1.3.15]	esa00010 Glycolysis / Gluconeogenesis - Cronobacter sakazakii ATCC BAA-894; esa01100 Metabolic pathways - Cronobacter sakazakii ATCC BAA-894; esa01110 Biosynthesis of secondary metabolites - Cronobacter sakazakii ATCC BAA-894; esa01120 Microbial metabolism in diverse environments - Cronobacter sakazakii ATCC BAA-894; esa01130 Biosynthesis of antibiotics - Cronobacter sakazakii ATCC BAA-894;
A7MNY8	Phenylalanine--tRNA ligase beta subunit OS=Cronobacter sakazakii (strain ATCC BAA-894) OX=290339 GN=pheT PE=3 SV=1	1.639	Up	4.296e-05	pheT	GO:0006082 organic acid metabolic process; GO:0006139 nucleobase-containing compound metabolic process; GO:0006399 tRNA metabolic process; GO:0006412 translation; GO:0006418 tRNA aminoacylation for protein translation; GO:0006432 phenylalanyl-tRNA aminoacylation; GO:0006518 peptide metabolic process; GO:0006520 cellular amino acid metabolic process; GO:0006725 cellular aromatic compound metabolic…	GO:0005622 intracellular; GO:0005623 cell; GO:0005737 cytoplasm; GO:0005829 cytosol; GO:0009328 phenylalanine-tRNA ligase complex; GO:0032991 macromolecular complex; GO:0044424 intracellular part; GO:0044444 cytoplasmic part; GO:0044464 cell part; GO:1902494 catalytic complex;	GO:0003824 catalytic activity; GO:0004812 aminoacyl-tRNA ligase activity; GO:0004826 phenylalanine-tRNA ligase activity; GO:0005488 binding; GO:0005515 protein binding; GO:0016874 ligase activity; GO:0016875 ligase activity, forming carbon-oxygen bonds; GO:0042802 identical protein binding;	K01890	FARSB, pheT; phenylalanyl-tRNA synthetase beta chain [EC:6.1.1.20]	esa00970 Aminoacyl-tRNA biosynthesis - Cronobacter sakazakii ATCC BAA-894;	PF01588; PF03483; PF03484; PF03147	Putative tRNA binding domain; B3/4 domain; tRNA synthetase B5 domain; Ferredoxin-fold anticodon binding domain
A7MNZ1	50S ribosomal protein L20 OS=Cronobacter sakazakii (strain ATCC BAA-894) OX=290339 GN=rplT PE=3 SV=1	2.494	Up	3.8929e-05	rplT	GO:0000027 ribosomal large subunit assembly; GO:0006355 regulation of transcription, DNA-templated; GO:0006412 translation; GO:0006417 regulation of translation; GO:0006518 peptide metabolic process; GO:0006807 nitrogen compound metabolic process; GO:0006996 organelle organization; GO:0008152 metabolic process; GO:0009058 biosynthetic process; GO:0009059 macromolecule biosynthetic process; GO:000…	GO:0005622 intracellular; GO:0005623 cell; GO:0005737 cytoplasm; GO:0005829 cytosol; GO:0005840 ribosome; GO:0005886 plasma membrane; GO:0015934 large ribosomal subunit; GO:0016020 membrane; GO:0022625 cytosolic large ribosomal subunit; GO:0022626 cytosolic ribosome; GO:0032991 macromolecular complex; GO:0043226 organelle; GO:0043228 non-membrane-bounded organelle; GO:0043229 intracellular organe…	GO:0000900 translation repressor activity, nucleic acid binding; GO:0003676 nucleic acid binding; GO:0003723 RNA binding; GO:0003729 mRNA binding; GO:0003735 structural constituent of ribosome; GO:0005198 structural molecule activity; GO:0005488 binding; GO:0019843 rRNA binding; GO:0030371 translation repressor activity; GO:0045182 translation regulator activity; GO:0070180 large ribosomal subuni…	K02887	RP-L20, MRPL20, rplT; large subunit ribosomal protein L20	esa03010 Ribosome - Cronobacter sakazakii ATCC BAA-894;
A7MP10	Phosphoenolpyruvate synthase OS=Cronobacter sakazakii (strain ATCC BAA-894) OX=290339 GN=ESA_02102 PE=3 SV=1	2.181	Up	3.8419e-05	ESA_02102	GO:0005975 carbohydrate metabolic process; GO:0005996 monosaccharide metabolic process; GO:0006006 glucose metabolic process; GO:0006094 gluconeogenesis; GO:0006793 phosphorus metabolic process; GO:0006796 phosphate-containing compound metabolic process; GO:0008152 metabolic process; GO:0009058 biosynthetic process; GO:0009987 cellular process; GO:0016051 carbohydrate biosynthetic process; GO:001…	GO:0005622 intracellular; GO:0005623 cell; GO:0005737 cytoplasm; GO:0005829 cytosol; GO:0044424 intracellular part; GO:0044444 cytoplasmic part; GO:0044464 cell part;	GO:0000287 magnesium ion binding; GO:0003824 catalytic activity; GO:0005488 binding; GO:0008986 pyruvate, water dikinase activity; GO:0016301 kinase activity; GO:0016740 transferase activity; GO:0016772 transferase activity, transferring phosphorus-containing groups; GO:0016781 phosphotransferase activity, paired acceptors; GO:0043167 ion binding; GO:0043169 cation binding; GO:0046872 metal ion b…	K01007	pps, ppsA; pyruvate, water dikinase [EC:2.7.9.2]	esa00620 Pyruvate metabolism - Cronobacter sakazakii ATCC BAA-894; esa00680 Methane metabolism - Cronobacter sakazakii ATCC BAA-894; esa01100 Metabolic pathways - Cronobacter sakazakii ATCC BAA-894; esa01120 Microbial metabolism in diverse environments - Cronobacter sakazakii ATCC BAA-894; esa01200 Carbon metabolism - Cronobacter sakazakii ATCC BAA-894;	PF02896	PEP-utilising enzyme, TIM barrel domain
A7MP11	Putative phosphoenolpyruvate synthase regulatory protein OS=Cronobacter sakazakii (strain ATCC BAA-894) OX=290339 GN=ESA_02103 PE=3 SV=1	1.549	Up	0.0140795	ESA_02103	GO:0050790 regulation of catalytic activity; GO:0065007 biological regulation; GO:0065009 regulation of molecular function;	GO:0005622 intracellular; GO:0005623 cell; GO:0005737 cytoplasm; GO:0005829 cytosol; GO:0044424 intracellular part; GO:0044444 cytoplasmic part; GO:0044464 cell part;	GO:0030234 enzyme regulator activity; GO:0098772 molecular function regulator;	K09773	ppsR; [pyruvate, water dikinase]-phosphate phosphotransferase / [pyruvate, water dikinase] kinase [EC:2.7.4.28 2.7.11.33]
A7MP52	Glucokinase OS=Cronobacter sakazakii (strain ATCC BAA-894) OX=290339 GN=glk PE=3 SV=1	1.839	Up	0.031377	glk	GO:0005975 carbohydrate metabolic process; GO:0006082 organic acid metabolic process; GO:0006090 pyruvate metabolic process; GO:0006091 generation of precursor metabolites and energy; GO:0006096 glycolytic process; GO:0006139 nucleobase-containing compound metabolic process; GO:0006163 purine nucleotide metabolic process; GO:0006164 purine nucleotide biosynthetic process; GO:0006165 nucleoside di…	GO:0005622 intracellular; GO:0005623 cell; GO:0005737 cytoplasm; GO:0005829 cytosol; GO:0044424 intracellular part; GO:0044444 cytoplasmic part; GO:0044464 cell part;	GO:0003824 catalytic activity; GO:0004340 glucokinase activity; GO:0004396 hexokinase activity; GO:0016301 kinase activity; GO:0016740 transferase activity; GO:0016772 transferase activity, transferring phosphorus-containing groups; GO:0016773 phosphotransferase activity, alcohol group as acceptor; GO:0019200 carbohydrate kinase activity;	K00845	glk; glucokinase [EC:2.7.1.2]	esa00010 Glycolysis / Gluconeogenesis - Cronobacter sakazakii ATCC BAA-894; esa00052 Galactose metabolism - Cronobacter sakazakii ATCC BAA-894; esa00500 Starch and sucrose metabolism - Cronobacter sakazakii ATCC BAA-894; esa00520 Amino sugar and nucleotide sugar metabolism - Cronobacter sakazakii ATCC BAA-894; esa00521 Streptomycin biosynthesis - Cronobacter sakazakii ATCC BAA-894; esa01100 Metab…
A7MP70	4-hydroxy-tetrahydrodipicolinate synthase OS=Cronobacter sakazakii (strain ATCC BAA-894) OX=290339 GN=dapA PE=3 SV=1	1.679	Up	0.002142	dapA	GO:0006082 organic acid metabolic process; GO:0006520 cellular amino acid metabolic process; GO:0006553 lysine metabolic process; GO:0006807 nitrogen compound metabolic process; GO:0008152 metabolic process; GO:0008652 cellular amino acid biosynthetic process; GO:0009058 biosynthetic process; GO:0009066 aspartate family amino acid metabolic process; GO:0009067 aspartate family amino acid biosynth…	GO:0005622 intracellular; GO:0005623 cell; GO:0005737 cytoplasm; GO:0005829 cytosol; GO:0044424 intracellular part; GO:0044444 cytoplasmic part; GO:0044464 cell part;	GO:0003824 catalytic activity; GO:0005488 binding; GO:0005515 protein binding; GO:0008840 4-hydroxy-tetrahydrodipicolinate synthase; GO:0016829 lyase activity; GO:0016835 carbon-oxygen lyase activity; GO:0016836 hydro-lyase activity; GO:0042802 identical protein binding;	K01714	dapA; 4-hydroxy-tetrahydrodipicolinate synthase [EC:4.3.3.7]	esa00261 Monobactam biosynthesis - Cronobacter sakazakii ATCC BAA-894; esa00300 Lysine biosynthesis - Cronobacter sakazakii ATCC BAA-894; esa01100 Metabolic pathways - Cronobacter sakazakii ATCC BAA-894; esa01110 Biosynthesis of secondary metabolites - Cronobacter sakazakii ATCC BAA-894; esa01120 Microbial metabolism in diverse environments - Cronobacter sakazakii ATCC BAA-894; esa01130 Biosynthe…	PF00701	Dihydrodipicolinate synthetase family
A7MP88	dITP/XTP pyrophosphatase OS=Cronobacter sakazakii (strain ATCC BAA-894) OX=290339 GN=ESA_00386 PE=3 SV=1	1.595	Up	0.0003981	ESA_00386	GO:0006139 nucleobase-containing compound metabolic process; GO:0006725 cellular aromatic compound metabolic process; GO:0006753 nucleoside phosphate metabolic process; GO:0006793 phosphorus metabolic process; GO:0006796 phosphate-containing compound metabolic process; GO:0006807 nitrogen compound metabolic process; GO:0008152 metabolic process; GO:0009056 catabolic process; GO:0009058 biosynthet…	GO:0005622 intracellular; GO:0005623 cell; GO:0005737 cytoplasm; GO:0005829 cytosol; GO:0044424 intracellular part; GO:0044444 cytoplasmic part; GO:0044464 cell part;	GO:0000287 magnesium ion binding; GO:0003824 catalytic activity; GO:0005488 binding; GO:0005515 protein binding; GO:0016462 pyrophosphatase activity; GO:0016787 hydrolase activity; GO:0016817 hydrolase activity, acting on acid anhydrides; GO:0016818 hydrolase activity, acting on acid anhydrides, in phosphorus-containing anhydrides; GO:0035870 dITP diphosphatase activity; GO:0036220 ITP diphosphat…	K02428	rdgB; XTP/dITP diphosphohydrolase [EC:3.6.1.66]	esa00230 Purine metabolism - Cronobacter sakazakii ATCC BAA-894; esa01100 Metabolic pathways - Cronobacter sakazakii ATCC BAA-894;	PF01725	Ham1 family
A7MP95	3,4-dihydroxy-2-butanone 4-phosphate synthase OS=Cronobacter sakazakii (strain ATCC BAA-894) OX=290339 GN=ribB PE=3 SV=1	3.191	Up	0.0002381	ribB	GO:0006766 vitamin metabolic process; GO:0006767 water-soluble vitamin metabolic process; GO:0006771 riboflavin metabolic process; GO:0006807 nitrogen compound metabolic process; GO:0008152 metabolic process; GO:0009058 biosynthetic process; GO:0009110 vitamin biosynthetic process; GO:0009231 riboflavin biosynthetic process; GO:0009987 cellular process; GO:0017144 drug metabolic process; GO:00181…	GO:0005622 intracellular; GO:0005623 cell; GO:0005737 cytoplasm; GO:0005829 cytosol; GO:0044424 intracellular part; GO:0044444 cytoplasmic part; GO:0044464 cell part;	GO:0000287 magnesium ion binding; GO:0003824 catalytic activity; GO:0003933 GTP cyclohydrolase activity; GO:0003935 GTP cyclohydrolase II activity; GO:0005488 binding; GO:0005515 protein binding; GO:0008686 3,4-dihydroxy-2-butanone-4-phosphate synthase activity; GO:0016787 hydrolase activity; GO:0016810 hydrolase activity, acting on carbon-nitrogen (but not peptide) bonds; GO:0016814 hydrolase ac…	K02858	ribB, RIB3; 3,4-dihydroxy 2-butanone 4-phosphate synthase [EC:4.1.99.12]	esa00740 Riboflavin metabolism - Cronobacter sakazakii ATCC BAA-894; esa01100 Metabolic pathways - Cronobacter sakazakii ATCC BAA-894; esa01110 Biosynthesis of secondary metabolites - Cronobacter sakazakii ATCC BAA-894;
A7MPA8	Ribonucleoside-diphosphate reductase OS=Cronobacter sakazakii (strain ATCC BAA-894) OX=290339 GN=ESA_00967 PE=3 SV=1	1.801	Up	3.7826e-05	ESA_00967	GO:0006139 nucleobase-containing compound metabolic process; GO:0006725 cellular aromatic compound metabolic process; GO:0006753 nucleoside phosphate metabolic process; GO:0006793 phosphorus metabolic process; GO:0006796 phosphate-containing compound metabolic process; GO:0006807 nitrogen compound metabolic process; GO:0008152 metabolic process; GO:0009058 biosynthetic process; GO:0009117 nucleot…	GO:0005622 intracellular; GO:0005623 cell; GO:0005737 cytoplasm; GO:0005829 cytosol; GO:0005971 ribonucleoside-diphosphate reductase complex; GO:0032991 macromolecular complex; GO:0044424 intracellular part; GO:0044444 cytoplasmic part; GO:0044445 cytosolic part; GO:0044464 cell part; GO:1902494 catalytic complex; GO:1990204 oxidoreductase complex;	GO:0000166 nucleotide binding; GO:0003824 catalytic activity; GO:0004748 ribonucleoside-diphosphate reductase activity, thioredoxin disulfide as acceptor; GO:0005488 binding; GO:0005515 protein binding; GO:0005524 ATP binding; GO:0008144 drug binding; GO:0016491 oxidoreductase activity; GO:0016725 oxidoreductase activity, acting on CH or CH2 groups; GO:0016728 oxidoreductase activity, acting on C…	K00525	E1.17.4.1A, nrdA, nrdE; ribonucleoside-diphosphate reductase alpha chain [EC:1.17.4.1]	esa00230 Purine metabolism - Cronobacter sakazakii ATCC BAA-894; esa00240 Pyrimidine metabolism - Cronobacter sakazakii ATCC BAA-894; esa01100 Metabolic pathways - Cronobacter sakazakii ATCC BAA-894;	PF03477; PF00317	ATP cone domain; Ribonucleotide reductase, all-alpha domain
A7MPB0	DNA gyrase subunit A OS=Cronobacter sakazakii (strain ATCC BAA-894) OX=290339 GN=gyrA PE=3 SV=1	1.54	Up	3.3558e-06	gyrA	GO:0006139 nucleobase-containing compound metabolic process; GO:0006259 DNA metabolic process; GO:0006265 DNA topological change; GO:0006351 transcription, DNA-templated; GO:0006725 cellular aromatic compound metabolic process; GO:0006807 nitrogen compound metabolic process; GO:0006996 organelle organization; GO:0008152 metabolic process; GO:0009058 biosynthetic process; GO:0009059 macromolecule …	GO:0005622 intracellular; GO:0005623 cell; GO:0005737 cytoplasm; GO:0005829 cytosol; GO:0044424 intracellular part; GO:0044444 cytoplasmic part; GO:0044464 cell part;	GO:0003676 nucleic acid binding; GO:0003677 DNA binding; GO:0003824 catalytic activity; GO:0003916 DNA topoisomerase activity; GO:0003918 DNA topoisomerase type II (ATP-hydrolyzing) activity; GO:0005488 binding; GO:0005515 protein binding; GO:0008094 DNA-dependent ATPase activity; GO:0016462 pyrophosphatase activity; GO:0016787 hydrolase activity; GO:0016817 hydrolase activity, acting on acid anh…	K02469	gyrA; DNA gyrase subunit A [EC:5.99.1.3]
A7MPB2	Transcriptional regulatory protein RcsB OS=Cronobacter sakazakii (strain ATCC BAA-894) OX=290339 GN=rcsB PE=3 SV=1	1.505	Up	0.0078036	rcsB	GO:0001121 transcription from bacterial-type RNA polymerase promoter; GO:0006139 nucleobase-containing compound metabolic process; GO:0006351 transcription, DNA-templated; GO:0006355 regulation of transcription, DNA-templated; GO:0006725 cellular aromatic compound metabolic process; GO:0006807 nitrogen compound metabolic process; GO:0008152 metabolic process; GO:0009058 biosynthetic process; GO:0…	GO:0005622 intracellular; GO:0005623 cell; GO:0005737 cytoplasm; GO:0005829 cytosol; GO:0044424 intracellular part; GO:0044444 cytoplasmic part; GO:0044464 cell part;	GO:0001130 bacterial-type RNA polymerase transcription factor activity, sequence-specific DNA binding; GO:0001131 transcription factor activity, bacterial-type RNA polymerase core promoter proximal region sequence-specific binding; GO:0001140 transcriptional activator activity, bacterial-type RNA polymerase core promoter proximal region sequence-specific binding; GO:0001141 transcriptional repres…	K07687	rcsB; two-component system, NarL family, captular synthesis response regulator RcsB	esa02020 Two-component system - Cronobacter sakazakii ATCC BAA-894;	PF00072; PF00196	Response regulator receiver domain; Bacterial regulatory proteins, luxR family
A7MPE0	Methionine synthase OS=Cronobacter sakazakii (strain ATCC BAA-894) OX=290339 GN=ESA_00058 PE=4 SV=1	1.691	Up	0.0048163	ESA_00058	GO:0000096 sulfur amino acid metabolic process; GO:0000097 sulfur amino acid biosynthetic process; GO:0006082 organic acid metabolic process; GO:0006464 cellular protein modification process; GO:0006479 protein methylation; GO:0006520 cellular amino acid metabolic process; GO:0006555 methionine metabolic process; GO:0006575 cellular modified amino acid metabolic process; GO:0006725 cellular aroma…	GO:0005622 intracellular; GO:0005623 cell; GO:0005737 cytoplasm; GO:0005829 cytosol; GO:0044424 intracellular part; GO:0044444 cytoplasmic part; GO:0044464 cell part;	GO:0003824 catalytic activity; GO:0005488 binding; GO:0008144 drug binding; GO:0008168 methyltransferase activity; GO:0008172 S-methyltransferase activity; GO:0008270 zinc ion binding; GO:0008276 protein methyltransferase activity; GO:0008705 methionine synthase activity; GO:0016740 transferase activity; GO:0016741 transferase activity, transferring one-carbon groups; GO:0019842 vitamin binding; …	K00548	metH, MTR; 5-methyltetrahydrofolate--homocysteine methyltransferase [EC:2.1.1.13]	esa00270 Cysteine and methionine metabolism - Cronobacter sakazakii ATCC BAA-894; esa00450 Selenocompound metabolism - Cronobacter sakazakii ATCC BAA-894; esa00670 One carbon pool by folate - Cronobacter sakazakii ATCC BAA-894; esa01100 Metabolic pathways - Cronobacter sakazakii ATCC BAA-894; esa01110 Biosynthesis of secondary metabolites - Cronobacter sakazakii ATCC BAA-894; esa01230 Biosynthesi…	PF00809; PF02607; PF02310; PF02965	Pterin binding enzyme; B12 binding domain; B12 binding domain; Vitamin B12 dependent methionine synthase, activation domain
A7MPE1	Shikimate dehydrogenase (NADP(+)) OS=Cronobacter sakazakii (strain ATCC BAA-894) OX=290339 GN=aroE PE=3 SV=1	2.038	Up	0.000176626	aroE	GO:0006082 organic acid metabolic process; GO:0008152 metabolic process; GO:0009058 biosynthetic process; GO:0009423 chorismate biosynthetic process; GO:0009987 cellular process; GO:0016053 organic acid biosynthetic process; GO:0019632 shikimate metabolic process; GO:0019752 carboxylic acid metabolic process; GO:0032787 monocarboxylic acid metabolic process; GO:0043436 oxoacid metabolic process; …	GO:0005622 intracellular; GO:0005623 cell; GO:0005737 cytoplasm; GO:0005829 cytosol; GO:0044424 intracellular part; GO:0044444 cytoplasmic part; GO:0044464 cell part;	GO:0000166 nucleotide binding; GO:0003824 catalytic activity; GO:0004764 shikimate 3-dehydrogenase (NADP+) activity; GO:0005488 binding; GO:0016491 oxidoreductase activity; GO:0016614 oxidoreductase activity, acting on CH-OH group of donors; GO:0016616 oxidoreductase activity, acting on the CH-OH group of donors, NAD or NADP as acceptor; GO:0036094 small molecule binding; GO:0048037 cofactor bind…	K00014	aroE; shikimate dehydrogenase [EC:1.1.1.25]	esa00400 Phenylalanine, tyrosine and tryptophan biosynthesis - Cronobacter sakazakii ATCC BAA-894; esa01100 Metabolic pathways - Cronobacter sakazakii ATCC BAA-894; esa01110 Biosynthesis of secondary metabolites - Cronobacter sakazakii ATCC BAA-894; esa01130 Biosynthesis of antibiotics - Cronobacter sakazakii ATCC BAA-894; esa01230 Biosynthesis of amino acids - Cronobacter sakazakii ATCC BAA-894;	PF08501	Shikimate dehydrogenase substrate binding domain
A7MPE6	Trk system potassium transporter TrkA(predicted) OS=Cronobacter sakazakii (strain ATCC BAA-894) OX=290339 GN=ESA_00036 PE=4 SV=1	1.997	Up	0.00152434	ESA_00036	GO:0006810 transport; GO:0006811 ion transport; GO:0006812 cation transport; GO:0006813 potassium ion transport; GO:0015672 monovalent inorganic cation transport; GO:0030001 metal ion transport; GO:0034220 ion transmembrane transport; GO:0051179 localization; GO:0051234 establishment of localization; GO:0055085 transmembrane transport; GO:0098655 cation transmembrane transport;	GO:0016020 membrane;	GO:0005215 transporter activity; GO:0008324 cation transmembrane transporter activity; GO:0015075 ion transmembrane transporter activity; GO:0022857 transmembrane transporter activity;	K03499	trkA, ktrA; trk system potassium uptake protein		PF02254; PF02080	TrkA-N domain; TrkA-C domain
A7MPE8	Methionyl-tRNA formyltransferase OS=Cronobacter sakazakii (strain ATCC BAA-894) OX=290339 GN=fmt PE=3 SV=1	1.655	Up	0.0101572	fmt	GO:0006082 organic acid metabolic process; GO:0006139 nucleobase-containing compound metabolic process; GO:0006396 RNA processing; GO:0006399 tRNA metabolic process; GO:0006400 tRNA modification; GO:0006412 translation; GO:0006413 translational initiation; GO:0006418 tRNA aminoacylation for protein translation; GO:0006431 methionyl-tRNA aminoacylation; GO:0006464 cellular protein modification pro…	GO:0005622 intracellular; GO:0005623 cell; GO:0005737 cytoplasm; GO:0005829 cytosol; GO:0044424 intracellular part; GO:0044444 cytoplasmic part; GO:0044464 cell part;	GO:0003824 catalytic activity; GO:0004479 methionyl-tRNA formyltransferase activity; GO:0016740 transferase activity; GO:0016741 transferase activity, transferring one-carbon groups; GO:0016742 hydroxymethyl-, formyl- and related transferase activity;	K00604	MTFMT, fmt; methionyl-tRNA formyltransferase [EC:2.1.2.9]	esa00670 One carbon pool by folate - Cronobacter sakazakii ATCC BAA-894; esa00970 Aminoacyl-tRNA biosynthesis - Cronobacter sakazakii ATCC BAA-894;	PF00551; PF02911	Formyl transferase; Formyl transferase, C-terminal domain
A7MPF6	30S ribosomal protein S13 OS=Cronobacter sakazakii (strain ATCC BAA-894) OX=290339 GN=rpsM PE=3 SV=1	1.603	Up	0.0059602	rpsM	GO:0006412 translation; GO:0006518 peptide metabolic process; GO:0006807 nitrogen compound metabolic process; GO:0008152 metabolic process; GO:0009058 biosynthetic process; GO:0009059 macromolecule biosynthetic process; GO:0009987 cellular process; GO:0010467 gene expression; GO:0019538 protein metabolic process; GO:0022613 ribonucleoprotein complex biogenesis; GO:0034641 cellular nitrogen compou…	GO:0005622 intracellular; GO:0005623 cell; GO:0005737 cytoplasm; GO:0005829 cytosol; GO:0005840 ribosome; GO:0005886 plasma membrane; GO:0015935 small ribosomal subunit; GO:0016020 membrane; GO:0022626 cytosolic ribosome; GO:0022627 cytosolic small ribosomal subunit; GO:0032991 macromolecular complex; GO:0043226 organelle; GO:0043228 non-membrane-bounded organelle; GO:0043229 intracellular organe…	GO:0003735 structural constituent of ribosome; GO:0005198 structural molecule activity;	K02952	RP-S13, rpsM; small subunit ribosomal protein S13	esa03010 Ribosome - Cronobacter sakazakii ATCC BAA-894;
A7MPG2	30S ribosomal protein S14 OS=Cronobacter sakazakii (strain ATCC BAA-894) OX=290339 GN=rpsN PE=3 SV=1	3.855	Up	0.029101	rpsN	GO:0000028 ribosomal small subunit assembly; GO:0006412 translation; GO:0006518 peptide metabolic process; GO:0006807 nitrogen compound metabolic process; GO:0006996 organelle organization; GO:0008152 metabolic process; GO:0009058 biosynthetic process; GO:0009059 macromolecule biosynthetic process; GO:0009987 cellular process; GO:0010467 gene expression; GO:0016043 cellular component organization…	GO:0005618 cell wall; GO:0005622 intracellular; GO:0005623 cell; GO:0005737 cytoplasm; GO:0005829 cytosol; GO:0005840 ribosome; GO:0015935 small ribosomal subunit; GO:0022626 cytosolic ribosome; GO:0022627 cytosolic small ribosomal subunit; GO:0030312 external encapsulating structure; GO:0032991 macromolecular complex; GO:0043226 organelle; GO:0043228 non-membrane-bounded organelle; GO:0043229 in…	GO:0003735 structural constituent of ribosome; GO:0005198 structural molecule activity;	K02954	RP-S14, MRPS14, rpsN; small subunit ribosomal protein S14	esa03010 Ribosome - Cronobacter sakazakii ATCC BAA-894;
A7MPG4	30S ribosomal protein S8 OS=Cronobacter sakazakii (strain ATCC BAA-894) OX=290339 GN=rpsH PE=3 SV=1	1.922	Up	0.0027022	rpsH	GO:0000028 ribosomal small subunit assembly; GO:0006412 translation; GO:0006518 peptide metabolic process; GO:0006807 nitrogen compound metabolic process; GO:0006996 organelle organization; GO:0008152 metabolic process; GO:0009058 biosynthetic process; GO:0009059 macromolecule biosynthetic process; GO:0009894 regulation of catabolic process; GO:0009987 cellular process; GO:0010467 gene expression…	GO:0005622 intracellular; GO:0005623 cell; GO:0005737 cytoplasm; GO:0005829 cytosol; GO:0005840 ribosome; GO:0015935 small ribosomal subunit; GO:0022626 cytosolic ribosome; GO:0022627 cytosolic small ribosomal subunit; GO:0032991 macromolecular complex; GO:0043226 organelle; GO:0043228 non-membrane-bounded organelle; GO:0043229 intracellular organelle; GO:0043232 intracellular non-membrane-bounde…	GO:0003676 nucleic acid binding; GO:0003723 RNA binding; GO:0003735 structural constituent of ribosome; GO:0005198 structural molecule activity; GO:0005488 binding; GO:0019843 rRNA binding; GO:0097159 organic cyclic compound binding; GO:1901363 heterocyclic compound binding;	K02994	RP-S8, rpsH; small subunit ribosomal protein S8	esa03010 Ribosome - Cronobacter sakazakii ATCC BAA-894;	PF00410	Ribosomal protein S8
A7MPG5	50S ribosomal protein L6 OS=Cronobacter sakazakii (strain ATCC BAA-894) OX=290339 GN=rplF PE=3 SV=1	2.478	Up	0.00113992	rplF	GO:0000027 ribosomal large subunit assembly; GO:0002181 cytoplasmic translation; GO:0006412 translation; GO:0006518 peptide metabolic process; GO:0006807 nitrogen compound metabolic process; GO:0006996 organelle organization; GO:0008152 metabolic process; GO:0009058 biosynthetic process; GO:0009059 macromolecule biosynthetic process; GO:0009987 cellular process; GO:0010467 gene expression; GO:001…	GO:0005618 cell wall; GO:0005622 intracellular; GO:0005623 cell; GO:0005737 cytoplasm; GO:0005829 cytosol; GO:0005840 ribosome; GO:0005886 plasma membrane; GO:0015934 large ribosomal subunit; GO:0016020 membrane; GO:0022625 cytosolic large ribosomal subunit; GO:0022626 cytosolic ribosome; GO:0030312 external encapsulating structure; GO:0032991 macromolecular complex; GO:0043226 organelle; GO:0043…	GO:0003676 nucleic acid binding; GO:0003723 RNA binding; GO:0003735 structural constituent of ribosome; GO:0005198 structural molecule activity; GO:0005488 binding; GO:0019843 rRNA binding; GO:0070180 large ribosomal subunit rRNA binding; GO:0097159 organic cyclic compound binding; GO:1901363 heterocyclic compound binding;	K02933	RP-L6, MRPL6, rplF; large subunit ribosomal protein L6	esa03010 Ribosome - Cronobacter sakazakii ATCC BAA-894;	PF00347	Ribosomal protein L6
A7MPG8	50S ribosomal protein L30 OS=Cronobacter sakazakii (strain ATCC BAA-894) OX=290339 GN=rpmD PE=3 SV=1	4.245	Up	6.5394e-07	rpmD	GO:0000027 ribosomal large subunit assembly; GO:0006412 translation; GO:0006518 peptide metabolic process; GO:0006807 nitrogen compound metabolic process; GO:0006996 organelle organization; GO:0008152 metabolic process; GO:0009058 biosynthetic process; GO:0009059 macromolecule biosynthetic process; GO:0009987 cellular process; GO:0010467 gene expression; GO:0016043 cellular component organization…	GO:0005622 intracellular; GO:0005623 cell; GO:0005737 cytoplasm; GO:0005829 cytosol; GO:0005840 ribosome; GO:0015934 large ribosomal subunit; GO:0022625 cytosolic large ribosomal subunit; GO:0022626 cytosolic ribosome; GO:0032991 macromolecular complex; GO:0043226 organelle; GO:0043228 non-membrane-bounded organelle; GO:0043229 intracellular organelle; GO:0043232 intracellular non-membrane-bounde…	GO:0003735 structural constituent of ribosome; GO:0005198 structural molecule activity;	K02907	RP-L30, MRPL30, rpmD; large subunit ribosomal protein L30	esa03010 Ribosome - Cronobacter sakazakii ATCC BAA-894;	PF00327	Ribosomal protein L30p/L7e
A7MPG9	50S ribosomal protein L15 OS=Cronobacter sakazakii (strain ATCC BAA-894) OX=290339 GN=ESA_00026 PE=3 SV=1	1.947	Up	0.0098233	ESA_00026	GO:0006412 translation; GO:0006518 peptide metabolic process; GO:0006807 nitrogen compound metabolic process; GO:0008152 metabolic process; GO:0009058 biosynthetic process; GO:0009059 macromolecule biosynthetic process; GO:0009987 cellular process; GO:0010467 gene expression; GO:0019538 protein metabolic process; GO:0034641 cellular nitrogen compound metabolic process; GO:0034645 cellular macromo…	GO:0005622 intracellular; GO:0005623 cell; GO:0005737 cytoplasm; GO:0005829 cytosol; GO:0005840 ribosome; GO:0005886 plasma membrane; GO:0015934 large ribosomal subunit; GO:0016020 membrane; GO:0022625 cytosolic large ribosomal subunit; GO:0022626 cytosolic ribosome; GO:0032991 macromolecular complex; GO:0043226 organelle; GO:0043228 non-membrane-bounded organelle; GO:0043229 intracellular organe…	GO:0003735 structural constituent of ribosome; GO:0005198 structural molecule activity;	K02876	RP-L15, MRPL15, rplO; large subunit ribosomal protein L15	esa03010 Ribosome - Cronobacter sakazakii ATCC BAA-894;
A7MPH0	Ribosomal_L16 domain-containing protein OS=Cronobacter sakazakii (strain ATCC BAA-894) OX=290339 GN=ESA_00012 PE=4 SV=1	1.933	Up	0.00051536	ESA_00012	GO:0000027 ribosomal large subunit assembly; GO:0006412 translation; GO:0006518 peptide metabolic process; GO:0006807 nitrogen compound metabolic process; GO:0006996 organelle organization; GO:0008152 metabolic process; GO:0009058 biosynthetic process; GO:0009059 macromolecule biosynthetic process; GO:0009987 cellular process; GO:0010467 gene expression; GO:0016043 cellular component organization…	GO:0005622 intracellular; GO:0005623 cell; GO:0005737 cytoplasm; GO:0005829 cytosol; GO:0005840 ribosome; GO:0005886 plasma membrane; GO:0015934 large ribosomal subunit; GO:0016020 membrane; GO:0022625 cytosolic large ribosomal subunit; GO:0022626 cytosolic ribosome; GO:0032991 macromolecular complex; GO:0043226 organelle; GO:0043228 non-membrane-bounded organelle; GO:0043229 intracellular organe…	GO:0000049 tRNA binding; GO:0003676 nucleic acid binding; GO:0003723 RNA binding; GO:0003735 structural constituent of ribosome; GO:0005198 structural molecule activity; GO:0005488 binding; GO:0019843 rRNA binding; GO:0097159 organic cyclic compound binding; GO:1901363 heterocyclic compound binding;	K02878	RP-L16, MRPL16, rplP; large subunit ribosomal protein L16	esa03010 Ribosome - Cronobacter sakazakii ATCC BAA-894;
A7MPH5	50S ribosomal protein L24 OS=Cronobacter sakazakii (strain ATCC BAA-894) OX=290339 GN=rplX PE=3 SV=1	1.602	Up	0.0114969	rplX	GO:0000027 ribosomal large subunit assembly; GO:0006412 translation; GO:0006518 peptide metabolic process; GO:0006807 nitrogen compound metabolic process; GO:0006996 organelle organization; GO:0008152 metabolic process; GO:0009058 biosynthetic process; GO:0009059 macromolecule biosynthetic process; GO:0009987 cellular process; GO:0010467 gene expression; GO:0016043 cellular component organization…	GO:0005618 cell wall; GO:0005622 intracellular; GO:0005623 cell; GO:0005737 cytoplasm; GO:0005829 cytosol; GO:0005840 ribosome; GO:0015934 large ribosomal subunit; GO:0022625 cytosolic large ribosomal subunit; GO:0022626 cytosolic ribosome; GO:0030312 external encapsulating structure; GO:0032991 macromolecular complex; GO:0043226 organelle; GO:0043228 non-membrane-bounded organelle; GO:0043229 in…	GO:0003735 structural constituent of ribosome; GO:0005198 structural molecule activity;	K02895	RP-L24, MRPL24, rplX; large subunit ribosomal protein L24	esa03010 Ribosome - Cronobacter sakazakii ATCC BAA-894;
A7MPI0	50S ribosomal protein L23 OS=Cronobacter sakazakii (strain ATCC BAA-894) OX=290339 GN=rplW PE=3 SV=1	2.066	Up	0.0024979	rplW	GO:0000027 ribosomal large subunit assembly; GO:0006412 translation; GO:0006518 peptide metabolic process; GO:0006807 nitrogen compound metabolic process; GO:0006996 organelle organization; GO:0008152 metabolic process; GO:0009058 biosynthetic process; GO:0009059 macromolecule biosynthetic process; GO:0009987 cellular process; GO:0010467 gene expression; GO:0016043 cellular component organization…	GO:0005622 intracellular; GO:0005623 cell; GO:0005737 cytoplasm; GO:0005829 cytosol; GO:0005840 ribosome; GO:0005886 plasma membrane; GO:0015934 large ribosomal subunit; GO:0016020 membrane; GO:0022625 cytosolic large ribosomal subunit; GO:0022626 cytosolic ribosome; GO:0032991 macromolecular complex; GO:0043226 organelle; GO:0043228 non-membrane-bounded organelle; GO:0043229 intracellular organe…	GO:0003676 nucleic acid binding; GO:0003723 RNA binding; GO:0003735 structural constituent of ribosome; GO:0005198 structural molecule activity; GO:0005488 binding; GO:0097159 organic cyclic compound binding; GO:1901363 heterocyclic compound binding;	K02892	RP-L23, MRPL23, rplW; large subunit ribosomal protein L23	esa03010 Ribosome - Cronobacter sakazakii ATCC BAA-894;
A7MPI2	50S ribosomal protein L2 OS=Cronobacter sakazakii (strain ATCC BAA-894) OX=290339 GN=rplB PE=3 SV=1	2.168	Up	0.00033949	rplB	GO:0000027 ribosomal large subunit assembly; GO:0002181 cytoplasmic translation; GO:0006412 translation; GO:0006518 peptide metabolic process; GO:0006807 nitrogen compound metabolic process; GO:0006996 organelle organization; GO:0008152 metabolic process; GO:0009058 biosynthetic process; GO:0009059 macromolecule biosynthetic process; GO:0009987 cellular process; GO:0010467 gene expression; GO:001…	GO:0005622 intracellular; GO:0005623 cell; GO:0005737 cytoplasm; GO:0005829 cytosol; GO:0005840 ribosome; GO:0005886 plasma membrane; GO:0015934 large ribosomal subunit; GO:0016020 membrane; GO:0022625 cytosolic large ribosomal subunit; GO:0022626 cytosolic ribosome; GO:0032991 macromolecular complex; GO:0043226 organelle; GO:0043228 non-membrane-bounded organelle; GO:0043229 intracellular organe…	GO:0003676 nucleic acid binding; GO:0003723 RNA binding; GO:0003735 structural constituent of ribosome; GO:0005198 structural molecule activity; GO:0005488 binding; GO:0008270 zinc ion binding; GO:0043167 ion binding; GO:0043169 cation binding; GO:0046872 metal ion binding; GO:0046914 transition metal ion binding; GO:0097159 organic cyclic compound binding; GO:1901363 heterocyclic compound bindin…	K02886	RP-L2, MRPL2, rplB; large subunit ribosomal protein L2	esa03010 Ribosome - Cronobacter sakazakii ATCC BAA-894;	PF00181; PF03947	Ribosomal Proteins L2, RNA binding domain; Ribosomal Proteins L2, C-terminal domain
A7MPI3	30S ribosomal protein S19 OS=Cronobacter sakazakii (strain ATCC BAA-894) OX=290339 GN=rpsS PE=3 SV=1	1.833	Up	0.0029625	rpsS	GO:0000028 ribosomal small subunit assembly; GO:0006412 translation; GO:0006518 peptide metabolic process; GO:0006807 nitrogen compound metabolic process; GO:0006996 organelle organization; GO:0008152 metabolic process; GO:0009058 biosynthetic process; GO:0009059 macromolecule biosynthetic process; GO:0009987 cellular process; GO:0010467 gene expression; GO:0016043 cellular component organization…	GO:0005622 intracellular; GO:0005623 cell; GO:0005737 cytoplasm; GO:0005829 cytosol; GO:0005840 ribosome; GO:0005886 plasma membrane; GO:0015935 small ribosomal subunit; GO:0016020 membrane; GO:0022626 cytosolic ribosome; GO:0022627 cytosolic small ribosomal subunit; GO:0032991 macromolecular complex; GO:0043226 organelle; GO:0043228 non-membrane-bounded organelle; GO:0043229 intracellular organe…	GO:0003735 structural constituent of ribosome; GO:0005198 structural molecule activity;	K02965	RP-S19, rpsS; small subunit ribosomal protein S19	esa03010 Ribosome - Cronobacter sakazakii ATCC BAA-894;	PF00203	Ribosomal protein S19
A7MPI5	30S ribosomal protein S3 OS=Cronobacter sakazakii (strain ATCC BAA-894) OX=290339 GN=rpsC PE=3 SV=1	1.659	Up	0.00120356	rpsC	GO:0000028 ribosomal small subunit assembly; GO:0002181 cytoplasmic translation; GO:0006412 translation; GO:0006518 peptide metabolic process; GO:0006807 nitrogen compound metabolic process; GO:0006996 organelle organization; GO:0008152 metabolic process; GO:0009058 biosynthetic process; GO:0009059 macromolecule biosynthetic process; GO:0009987 cellular process; GO:0010467 gene expression; GO:001…	GO:0005618 cell wall; GO:0005622 intracellular; GO:0005623 cell; GO:0005737 cytoplasm; GO:0005829 cytosol; GO:0005840 ribosome; GO:0005886 plasma membrane; GO:0015935 small ribosomal subunit; GO:0016020 membrane; GO:0022626 cytosolic ribosome; GO:0022627 cytosolic small ribosomal subunit; GO:0030312 external encapsulating structure; GO:0032991 macromolecular complex; GO:0043226 organelle; GO:0043…	GO:0003735 structural constituent of ribosome; GO:0005198 structural molecule activity;	K02982	RP-S3, rpsC; small subunit ribosomal protein S3	esa03010 Ribosome - Cronobacter sakazakii ATCC BAA-894;	PF07650; PF00189	KH domain; Ribosomal protein S3, C-terminal domain
A7MPI6	30S ribosomal protein S10 OS=Cronobacter sakazakii (strain ATCC BAA-894) OX=290339 GN=rpsJ PE=3 SV=1	1.556	Up	0.0143968	rpsJ	GO:0006355 regulation of transcription, DNA-templated; GO:0006412 translation; GO:0006518 peptide metabolic process; GO:0006807 nitrogen compound metabolic process; GO:0008152 metabolic process; GO:0009058 biosynthetic process; GO:0009059 macromolecule biosynthetic process; GO:0009889 regulation of biosynthetic process; GO:0009987 cellular process; GO:0010467 gene expression; GO:0010468 regulatio…	GO:0005622 intracellular; GO:0005623 cell; GO:0005737 cytoplasm; GO:0005829 cytosol; GO:0005840 ribosome; GO:0015935 small ribosomal subunit; GO:0022626 cytosolic ribosome; GO:0022627 cytosolic small ribosomal subunit; GO:0032991 macromolecular complex; GO:0043226 organelle; GO:0043228 non-membrane-bounded organelle; GO:0043229 intracellular organelle; GO:0043232 intracellular non-membrane-bounde…	GO:0001072 transcription antitermination factor activity, RNA binding; GO:0003735 structural constituent of ribosome; GO:0005198 structural molecule activity;	K02946	RP-S10, MRPS10, rpsJ; small subunit ribosomal protein S10	esa03010 Ribosome - Cronobacter sakazakii ATCC BAA-894;
A7MPI7	50S ribosomal protein L3 OS=Cronobacter sakazakii (strain ATCC BAA-894) OX=290339 GN=rplC PE=3 SV=1	1.878	Up	0.0059419	rplC	GO:0000027 ribosomal large subunit assembly; GO:0006412 translation; GO:0006518 peptide metabolic process; GO:0006807 nitrogen compound metabolic process; GO:0006996 organelle organization; GO:0008152 metabolic process; GO:0009058 biosynthetic process; GO:0009059 macromolecule biosynthetic process; GO:0009893 positive regulation of metabolic process; GO:0009987 cellular process; GO:0010467 gene e…	GO:0005622 intracellular; GO:0005623 cell; GO:0005737 cytoplasm; GO:0005829 cytosol; GO:0005840 ribosome; GO:0005886 plasma membrane; GO:0015934 large ribosomal subunit; GO:0016020 membrane; GO:0022625 cytosolic large ribosomal subunit; GO:0022626 cytosolic ribosome; GO:0032991 macromolecular complex; GO:0043226 organelle; GO:0043228 non-membrane-bounded organelle; GO:0043229 intracellular organe…	GO:0003735 structural constituent of ribosome; GO:0005198 structural molecule activity;	K02906	RP-L3, MRPL3, rplC; large subunit ribosomal protein L3	esa03010 Ribosome - Cronobacter sakazakii ATCC BAA-894;
A7MPN2	tRNA-dihydrouridine(20/20a) synthase OS=Cronobacter sakazakii (strain ATCC BAA-894) OX=290339 GN=dusA PE=3 SV=1	1.903	Up	0.026599	dusA	GO:0002943 tRNA dihydrouridine synthesis; GO:0006139 nucleobase-containing compound metabolic process; GO:0006396 RNA processing; GO:0006399 tRNA metabolic process; GO:0006400 tRNA modification; GO:0006725 cellular aromatic compound metabolic process; GO:0006807 nitrogen compound metabolic process; GO:0008033 tRNA processing; GO:0008152 metabolic process; GO:0009451 RNA modification; GO:0009987 c…	GO:0005622 intracellular; GO:0005623 cell; GO:0005737 cytoplasm; GO:0005829 cytosol; GO:0044424 intracellular part; GO:0044444 cytoplasmic part; GO:0044464 cell part;	GO:0000049 tRNA binding; GO:0000166 nucleotide binding; GO:0003676 nucleic acid binding; GO:0003723 RNA binding; GO:0003824 catalytic activity; GO:0005488 binding; GO:0010181 FMN binding; GO:0016491 oxidoreductase activity; GO:0016627 oxidoreductase activity, acting on the CH-CH group of donors; GO:0017150 tRNA dihydrouridine synthase activity; GO:0032553 ribonucleotide binding; GO:0036094 small …	K05539	dusA; tRNA-dihydrouridine synthase A [EC:1.-.-.-]
A7MPN6	Maltose/maltodextrin import ATP-binding protein MalK OS=Cronobacter sakazakii (strain ATCC BAA-894) OX=290339 GN=malK PE=3 SV=1	1.795	Up	0.00059554	malK	GO:0006810 transport; GO:0008643 carbohydrate transport; GO:0015766 disaccharide transport; GO:0015768 maltose transport; GO:0015772 oligosaccharide transport; GO:0015774 polysaccharide transport; GO:0033036 macromolecule localization; GO:0033037 polysaccharide localization; GO:0034219 carbohydrate transmembrane transport; GO:0042956 maltodextrin transport; GO:0051179 localization; GO:0051234 est…	GO:0005622 intracellular; GO:0005623 cell; GO:0005886 plasma membrane; GO:0005887 integral component of plasma membrane; GO:0009898 cytoplasmic side of plasma membrane; GO:0016020 membrane; GO:0016021 integral component of membrane; GO:0019897 extrinsic component of plasma membrane; GO:0019898 extrinsic component of membrane; GO:0031224 intrinsic component of membrane; GO:0031226 intrinsic compon…	GO:0000166 nucleotide binding; GO:0003824 catalytic activity; GO:0005215 transporter activity; GO:0005363 maltose transmembrane transporter activity; GO:0005488 binding; GO:0005515 protein binding; GO:0005524 ATP binding; GO:0008134 transcription factor binding; GO:0008144 drug binding; GO:0015144 carbohydrate transmembrane transporter activity; GO:0015154 disaccharide transmembrane transporter a…	K10111	malK, mtlK, thuK; multiple sugar transport system ATP-binding protein [EC:3.6.3.-]	esa02010 ABC transporters - Cronobacter sakazakii ATCC BAA-894;	PF00005	ABC transporter
A7MPP3	LexA repressor OS=Cronobacter sakazakii (strain ATCC BAA-894) OX=290339 GN=lexA PE=3 SV=1	1.835	Up	0.0098202	lexA	GO:0006139 nucleobase-containing compound metabolic process; GO:0006282 regulation of DNA repair; GO:0006351 transcription, DNA-templated; GO:0006355 regulation of transcription, DNA-templated; GO:0006725 cellular aromatic compound metabolic process; GO:0006807 nitrogen compound metabolic process; GO:0006950 response to stress; GO:0006974 cellular response to DNA damage stimulus; GO:0007154 cell …	GO:0005622 intracellular; GO:0005623 cell; GO:0005737 cytoplasm; GO:0005829 cytosol; GO:0032991 macromolecular complex; GO:0032993 protein-DNA complex; GO:0044424 intracellular part; GO:0044444 cytoplasmic part; GO:0044464 cell part;	GO:0000976 transcription regulatory region sequence-specific DNA binding; GO:0001067 regulatory region nucleic acid binding; GO:0001130 bacterial-type RNA polymerase transcription factor activity, sequence-specific DNA binding; GO:0001217 bacterial-type RNA polymerase transcriptional repressor activity, sequence-specific DNA binding; GO:0003676 nucleic acid binding; GO:0003677 DNA binding; GO:000…	K01356	lexA; repressor LexA [EC:3.4.21.88]		PF01726; PF00717	LexA DNA binding domain; Peptidase S24-like
A7MPS1	Aldedh domain-containing protein OS=Cronobacter sakazakii (strain ATCC BAA-894) OX=290339 GN=ESA_01815 PE=4 SV=1	1.869	Up	0.0139202	ESA_01815	GO:0001505 regulation of neurotransmitter levels; GO:0006082 organic acid metabolic process; GO:0006520 cellular amino acid metabolic process; GO:0006525 arginine metabolic process; GO:0006527 arginine catabolic process; GO:0006576 cellular biogenic amine metabolic process; GO:0006595 polyamine metabolic process; GO:0006598 polyamine catabolic process; GO:0006807 nitrogen compound metabolic proce…		GO:0003824 catalytic activity; GO:0004777 succinate-semialdehyde dehydrogenase (NAD+) activity; GO:0009013 succinate-semialdehyde dehydrogenase [NAD(P)+] activity; GO:0016491 oxidoreductase activity; GO:0016620 oxidoreductase activity, acting on the aldehyde or oxo group of donors, NAD or NADP as acceptor; GO:0016903 oxidoreductase activity, acting on the aldehyde or oxo group of donors;	K08324	sad; succinate-semialdehyde dehydrogenase [EC:1.2.1.16 1.2.1.24]	esa00250 Alanine, aspartate and glutamate metabolism - Cronobacter sakazakii ATCC BAA-894; esa00650 Butanoate metabolism - Cronobacter sakazakii ATCC BAA-894; esa00760 Nicotinate and nicotinamide metabolism - Cronobacter sakazakii ATCC BAA-894; esa01100 Metabolic pathways - Cronobacter sakazakii ATCC BAA-894; esa01120 Microbial metabolism in diverse environments - Cronobacter sakazakii ATCC BAA-8…
A7MPY9	SHSP domain-containing protein OS=Cronobacter sakazakii (strain ATCC BAA-894) OX=290339 GN=ESA_03959 PE=3 SV=1	1.998	Up	5.5409e-05	ESA_03959	GO:0006950 response to stress; GO:0009266 response to temperature stimulus; GO:0009408 response to heat; GO:0009628 response to abiotic stimulus; GO:0010035 response to inorganic substance; GO:0010038 response to metal ion; GO:0042221 response to chemical; GO:0046688 response to copper ion; GO:0050896 response to stimulus; GO:0097501 stress response to metal ion; GO:1990169 stress response to cop…	GO:0005622 intracellular; GO:0005623 cell; GO:0005737 cytoplasm; GO:0044424 intracellular part; GO:0044464 cell part;	GO:0005488 binding; GO:0005515 protein binding; GO:0042802 identical protein binding;	K04081	ibpB; molecular chaperone IbpB
A7MPZ0	Small heat shock protein IbpA OS=Cronobacter sakazakii (strain ATCC BAA-894) OX=290339 GN=ibpA PE=3 SV=1	1.557	Up	0.00125601	ibpA	GO:0006950 response to stress; GO:0009266 response to temperature stimulus; GO:0009408 response to heat; GO:0009628 response to abiotic stimulus; GO:0050896 response to stimulus;	GO:0005622 intracellular; GO:0005623 cell; GO:0005737 cytoplasm; GO:0005829 cytosol; GO:0044424 intracellular part; GO:0044444 cytoplasmic part; GO:0044464 cell part;	GO:0005488 binding; GO:0005515 protein binding; GO:0042802 identical protein binding;	K04080	ibpA; molecular chaperone IbpA
A7MQ57	Thiamine ABC transporter substrate binding subunit(predicted) OS=Cronobacter sakazakii (strain ATCC BAA-894) OX=290339 GN=ESA_03271 PE=4 SV=1	1.776	Up	4.1872e-05	ESA_03271	GO:0006810 transport; GO:0015888 thiamine transport; GO:0015893 drug transport; GO:0042221 response to chemical; GO:0042493 response to drug; GO:0045117 azole transport; GO:0050896 response to stimulus; GO:0051179 localization; GO:0051180 vitamin transport; GO:0051234 establishment of localization; GO:0071702 organic substance transport; GO:0071705 nitrogen compound transport; GO:0072348 sulfur c…	GO:0005623 cell; GO:0030288 outer membrane-bounded periplasmic space; GO:0030313 cell envelope; GO:0031975 envelope; GO:0042597 periplasmic space; GO:0044464 cell part;	GO:0005488 binding; GO:0008144 drug binding; GO:0019842 vitamin binding; GO:0030975 thiamine binding; GO:0030976 thiamine pyrophosphate binding; GO:0036094 small molecule binding; GO:0043167 ion binding; GO:0043168 anion binding; GO:0043169 cation binding; GO:0048037 cofactor binding; GO:0050662 coenzyme binding; GO:0097159 organic cyclic compound binding; GO:1901363 heterocyclic compound binding…	K02064	thiB, tbpA; thiamine transport system substrate-binding protein	esa02010 ABC transporters - Cronobacter sakazakii ATCC BAA-894;
A7MQ96	50S ribosomal protein L33 OS=Cronobacter sakazakii (strain ATCC BAA-894) OX=290339 GN=rpmG PE=3 SV=1	3.501	Up	0.00188459	rpmG	GO:0000027 ribosomal large subunit assembly; GO:0006412 translation; GO:0006518 peptide metabolic process; GO:0006807 nitrogen compound metabolic process; GO:0006996 organelle organization; GO:0008152 metabolic process; GO:0009058 biosynthetic process; GO:0009059 macromolecule biosynthetic process; GO:0009987 cellular process; GO:0010467 gene expression; GO:0016043 cellular component organization…	GO:0005622 intracellular; GO:0005623 cell; GO:0005737 cytoplasm; GO:0005829 cytosol; GO:0005840 ribosome; GO:0015934 large ribosomal subunit; GO:0022625 cytosolic large ribosomal subunit; GO:0022626 cytosolic ribosome; GO:0032991 macromolecular complex; GO:0043226 organelle; GO:0043228 non-membrane-bounded organelle; GO:0043229 intracellular organelle; GO:0043232 intracellular non-membrane-bounde…	GO:0003735 structural constituent of ribosome; GO:0005198 structural molecule activity;	K02913	RP-L33, MRPL33, rpmG; large subunit ribosomal protein L33	esa03010 Ribosome - Cronobacter sakazakii ATCC BAA-894;
A7MQA8	Ribonuclease PH OS=Cronobacter sakazakii (strain ATCC BAA-894) OX=290339 GN=rph PE=3 SV=1	1.759	Up	0.021045	rph	GO:0006139 nucleobase-containing compound metabolic process; GO:0006364 rRNA processing; GO:0006396 RNA processing; GO:0006399 tRNA metabolic process; GO:0006401 RNA catabolic process; GO:0006725 cellular aromatic compound metabolic process; GO:0006807 nitrogen compound metabolic process; GO:0008033 tRNA processing; GO:0008152 metabolic process; GO:0009056 catabolic process; GO:0009057 macromolec…		GO:0003824 catalytic activity; GO:0004518 nuclease activity; GO:0004540 ribonuclease activity; GO:0016787 hydrolase activity; GO:0016788 hydrolase activity, acting on ester bonds;	K00989	rph; ribonuclease PH [EC:2.7.7.56]		PF01138; PF03725	3' exoribonuclease family, domain 1; 3' exoribonuclease family, domain 2
A7MQA9	Orotate phosphoribosyltransferase OS=Cronobacter sakazakii (strain ATCC BAA-894) OX=290339 GN=pyrE PE=3 SV=1	2.041	Up	0.00020384	pyrE	GO:0006139 nucleobase-containing compound metabolic process; GO:0006206 pyrimidine nucleobase metabolic process; GO:0006207 'de novo' pyrimidine nucleobase biosynthetic process; GO:0006220 pyrimidine nucleotide metabolic process; GO:0006221 pyrimidine nucleotide biosynthetic process; GO:0006725 cellular aromatic compound metabolic process; GO:0006753 nucleoside phosphate metabolic process; GO:000…	GO:0005622 intracellular; GO:0005623 cell; GO:0005737 cytoplasm; GO:0005829 cytosol; GO:0044424 intracellular part; GO:0044444 cytoplasmic part; GO:0044464 cell part;	GO:0000287 magnesium ion binding; GO:0003824 catalytic activity; GO:0004588 orotate phosphoribosyltransferase activity; GO:0005488 binding; GO:0016740 transferase activity; GO:0016757 transferase activity, transferring glycosyl groups; GO:0016763 transferase activity, transferring pentosyl groups; GO:0043167 ion binding; GO:0043169 cation binding; GO:0046872 metal ion binding;	K00762	pyrE; orotate phosphoribosyltransferase [EC:2.4.2.10]	esa00240 Pyrimidine metabolism - Cronobacter sakazakii ATCC BAA-894; esa01100 Metabolic pathways - Cronobacter sakazakii ATCC BAA-894;	PF00156	Phosphoribosyl transferase domain
A7MQB4	Guanylate kinase OS=Cronobacter sakazakii (strain ATCC BAA-894) OX=290339 GN=gmk PE=3 SV=1	2.302	Up	0.0066403	gmk	GO:0006139 nucleobase-containing compound metabolic process; GO:0006163 purine nucleotide metabolic process; GO:0006725 cellular aromatic compound metabolic process; GO:0006753 nucleoside phosphate metabolic process; GO:0006793 phosphorus metabolic process; GO:0006796 phosphate-containing compound metabolic process; GO:0006807 nitrogen compound metabolic process; GO:0008152 metabolic process; GO:…	GO:0005622 intracellular; GO:0005623 cell; GO:0005737 cytoplasm; GO:0005829 cytosol; GO:0044424 intracellular part; GO:0044444 cytoplasmic part; GO:0044464 cell part;	GO:0003824 catalytic activity; GO:0004385 guanylate kinase activity; GO:0005488 binding; GO:0005515 protein binding; GO:0016301 kinase activity; GO:0016740 transferase activity; GO:0016772 transferase activity, transferring phosphorus-containing groups; GO:0016776 phosphotransferase activity, phosphate group as acceptor; GO:0019205 nucleobase-containing compound kinase activity; GO:0042802 identi…	K00942	E2.7.4.8, gmk; guanylate kinase [EC:2.7.4.8]	esa00230 Purine metabolism - Cronobacter sakazakii ATCC BAA-894; esa01100 Metabolic pathways - Cronobacter sakazakii ATCC BAA-894;	PF00625	Guanylate kinase
A7MQD9	tRNA pseudouridine synthase B OS=Cronobacter sakazakii (strain ATCC BAA-894) OX=290339 GN=truB PE=3 SV=1	1.701	Up	0.0024041	truB	GO:0001522 pseudouridine synthesis; GO:0006139 nucleobase-containing compound metabolic process; GO:0006396 RNA processing; GO:0006399 tRNA metabolic process; GO:0006400 tRNA modification; GO:0006725 cellular aromatic compound metabolic process; GO:0006807 nitrogen compound metabolic process; GO:0008033 tRNA processing; GO:0008152 metabolic process; GO:0009451 RNA modification; GO:0009987 cellula…	GO:0005622 intracellular; GO:0005623 cell; GO:0005737 cytoplasm; GO:0005829 cytosol; GO:0044424 intracellular part; GO:0044444 cytoplasmic part; GO:0044464 cell part;	GO:0000049 tRNA binding; GO:0003676 nucleic acid binding; GO:0003723 RNA binding; GO:0003824 catalytic activity; GO:0005488 binding; GO:0009982 pseudouridine synthase activity; GO:0016853 isomerase activity; GO:0016866 intramolecular transferase activity; GO:0097159 organic cyclic compound binding; GO:1901363 heterocyclic compound binding;	K03177	truB, PUS4, TRUB1; tRNA pseudouridine55 synthase [EC:5.4.99.25]		PF09157	Pseudouridine synthase II TruB, C-terminal
A7MQE1	Translation initiation factor IF-2 OS=Cronobacter sakazakii (strain ATCC BAA-894) OX=290339 GN=infB PE=3 SV=1	1.841	Up	3.7586e-05	infB	GO:0006412 translation; GO:0006413 translational initiation; GO:0006518 peptide metabolic process; GO:0006807 nitrogen compound metabolic process; GO:0008152 metabolic process; GO:0009058 biosynthetic process; GO:0009059 macromolecule biosynthetic process; GO:0009987 cellular process; GO:0010467 gene expression; GO:0019538 protein metabolic process; GO:0034641 cellular nitrogen compound metabolic…	GO:0005622 intracellular; GO:0005623 cell; GO:0005737 cytoplasm; GO:0005829 cytosol; GO:0044424 intracellular part; GO:0044444 cytoplasmic part; GO:0044464 cell part;	GO:0000166 nucleotide binding; GO:0001882 nucleoside binding; GO:0001883 purine nucleoside binding; GO:0003676 nucleic acid binding; GO:0003723 RNA binding; GO:0003743 translation initiation factor activity; GO:0003824 catalytic activity; GO:0003924 GTPase activity; GO:0005488 binding; GO:0008135 translation factor activity, RNA binding; GO:0016462 pyrophosphatase activity; GO:0016787 hydrolase a…	K02519	infB, MTIF2; translation initiation factor IF-2		PF04760; PF00009; PF11987	Translation initiation factor IF-2, N-terminal region; Elongation factor Tu GTP binding domain; Translation-initiation factor 2
A7MQF5	Carbamate kinase OS=Cronobacter sakazakii (strain ATCC BAA-894) OX=290339 GN=ESA_03476 PE=3 SV=1	4.659	Up	2.4038e-06	ESA_03476	GO:0006082 organic acid metabolic process; GO:0006520 cellular amino acid metabolic process; GO:0006525 arginine metabolic process; GO:0006527 arginine catabolic process; GO:0006793 phosphorus metabolic process; GO:0006796 phosphate-containing compound metabolic process; GO:0006807 nitrogen compound metabolic process; GO:0008152 metabolic process; GO:0009056 catabolic process; GO:0009063 cellular…	GO:0005622 intracellular; GO:0005623 cell; GO:0005737 cytoplasm; GO:0005829 cytosol; GO:0044424 intracellular part; GO:0044444 cytoplasmic part; GO:0044464 cell part;	GO:0003824 catalytic activity; GO:0008804 carbamate kinase activity; GO:0016301 kinase activity; GO:0016740 transferase activity; GO:0016772 transferase activity, transferring phosphorus-containing groups; GO:0016774 phosphotransferase activity, carboxyl group as acceptor;	K00926	arcC; carbamate kinase [EC:2.7.2.2]	esa00220 Arginine biosynthesis - Cronobacter sakazakii ATCC BAA-894; esa00230 Purine metabolism - Cronobacter sakazakii ATCC BAA-894; esa00910 Nitrogen metabolism - Cronobacter sakazakii ATCC BAA-894; esa01100 Metabolic pathways - Cronobacter sakazakii ATCC BAA-894; esa01120 Microbial metabolism in diverse environments - Cronobacter sakazakii ATCC BAA-894; esa01200 Carbon metabolism - Cronobacter…
A7MQF6	Ornithine carbamoyltransferase OS=Cronobacter sakazakii (strain ATCC BAA-894) OX=290339 GN=argI PE=3 SV=1	3.307	Up	2.3814e-05	argI	GO:0000050 urea cycle; GO:0006082 organic acid metabolic process; GO:0006520 cellular amino acid metabolic process; GO:0006525 arginine metabolic process; GO:0006526 arginine biosynthetic process; GO:0006591 ornithine metabolic process; GO:0006807 nitrogen compound metabolic process; GO:0008152 metabolic process; GO:0008652 cellular amino acid biosynthetic process; GO:0009058 biosynthetic process…	GO:0005622 intracellular; GO:0005623 cell; GO:0005737 cytoplasm; GO:0044424 intracellular part; GO:0044464 cell part;	GO:0003824 catalytic activity; GO:0004585 ornithine carbamoyltransferase activity; GO:0016740 transferase activity; GO:0016741 transferase activity, transferring one-carbon groups; GO:0016743 carboxyl- or carbamoyltransferase activity;	K00611	OTC, argF, argI; ornithine carbamoyltransferase [EC:2.1.3.3]	esa00220 Arginine biosynthesis - Cronobacter sakazakii ATCC BAA-894; esa01100 Metabolic pathways - Cronobacter sakazakii ATCC BAA-894; esa01110 Biosynthesis of secondary metabolites - Cronobacter sakazakii ATCC BAA-894; esa01130 Biosynthesis of antibiotics - Cronobacter sakazakii ATCC BAA-894; esa01230 Biosynthesis of amino acids - Cronobacter sakazakii ATCC BAA-894;	PF02729; PF00185	Aspartate/ornithine carbamoyltransferase, carbamoyl-P binding domain; Aspartate/ornithine carbamoyltransferase, Asp/Orn binding domain
A7MQG0	Aspartate carbamoyltransferase OS=Cronobacter sakazakii (strain ATCC BAA-894) OX=290339 GN=pyrB PE=3 SV=1	1.743	Up	0.00037578	pyrB	GO:0006139 nucleobase-containing compound metabolic process; GO:0006220 pyrimidine nucleotide metabolic process; GO:0006221 pyrimidine nucleotide biosynthetic process; GO:0006725 cellular aromatic compound metabolic process; GO:0006753 nucleoside phosphate metabolic process; GO:0006793 phosphorus metabolic process; GO:0006796 phosphate-containing compound metabolic process; GO:0006807 nitrogen co…	GO:0005622 intracellular; GO:0005623 cell; GO:0005737 cytoplasm; GO:0005829 cytosol; GO:0044424 intracellular part; GO:0044444 cytoplasmic part; GO:0044464 cell part;	GO:0003824 catalytic activity; GO:0004070 aspartate carbamoyltransferase activity; GO:0005488 binding; GO:0005515 protein binding; GO:0016740 transferase activity; GO:0016741 transferase activity, transferring one-carbon groups; GO:0016743 carboxyl- or carbamoyltransferase activity; GO:0042802 identical protein binding;	K00609	pyrB, PYR2; aspartate carbamoyltransferase catalytic subunit [EC:2.1.3.2]	esa00240 Pyrimidine metabolism - Cronobacter sakazakii ATCC BAA-894; esa00250 Alanine, aspartate and glutamate metabolism - Cronobacter sakazakii ATCC BAA-894; esa01100 Metabolic pathways - Cronobacter sakazakii ATCC BAA-894;	PF02729; PF00185	Aspartate/ornithine carbamoyltransferase, carbamoyl-P binding domain; Aspartate/ornithine carbamoyltransferase, Asp/Orn binding domain
A7MQH0	Peptidylprolyl isomerase OS=Cronobacter sakazakii (strain ATCC BAA-894) OX=290339 GN=ESA_03780 PE=4 SV=1	2.805	Up	0.0175578	ESA_03780	GO:0000413 protein peptidyl-prolyl isomerization; GO:0006464 cellular protein modification process; GO:0006807 nitrogen compound metabolic process; GO:0008152 metabolic process; GO:0009987 cellular process; GO:0018193 peptidyl-amino acid modification; GO:0018208 peptidyl-proline modification; GO:0019538 protein metabolic process; GO:0036211 protein modification process; GO:0043170 macromolecule m…	GO:0005622 intracellular; GO:0005623 cell; GO:0005737 cytoplasm; GO:0044424 intracellular part; GO:0044464 cell part;	GO:0003755 peptidyl-prolyl cis-trans isomerase activity; GO:0003824 catalytic activity; GO:0016853 isomerase activity; GO:0016859 cis-trans isomerase activity;	K03769	ppiC; peptidyl-prolyl cis-trans isomerase C [EC:5.2.1.8]		PF13616	PPIC-type PPIASE domain
A7MQH3	HTH lysR-type domain-containing protein OS=Cronobacter sakazakii (strain ATCC BAA-894) OX=290339 GN=ESA_03783 PE=3 SV=1	1.712	Up	0.007442	ESA_03783		GO:0005622 intracellular; GO:0005623 cell; GO:0005737 cytoplasm; GO:0044424 intracellular part; GO:0044464 cell part;		K02521	ilvY; LysR family transcriptional regulator, positive regulator for ilvC		PF00126	Bacterial regulatory helix-turn-helix protein, lysR family
A7MQH4	L-threonine dehydratase OS=Cronobacter sakazakii (strain ATCC BAA-894) OX=290339 GN=ilvA PE=3 SV=1	3.241	Up	0.00169775	ilvA	GO:0006082 organic acid metabolic process; GO:0006520 cellular amino acid metabolic process; GO:0006549 isoleucine metabolic process; GO:0006566 threonine metabolic process; GO:0006807 nitrogen compound metabolic process; GO:0008152 metabolic process; GO:0008652 cellular amino acid biosynthetic process; GO:0009058 biosynthetic process; GO:0009066 aspartate family amino acid metabolic process; GO:…		GO:0003824 catalytic activity; GO:0004794 L-threonine ammonia-lyase activity; GO:0005488 binding; GO:0008144 drug binding; GO:0016597 amino acid binding; GO:0016829 lyase activity; GO:0016840 carbon-nitrogen lyase activity; GO:0016841 ammonia-lyase activity; GO:0019842 vitamin binding; GO:0030170 pyridoxal phosphate binding; GO:0031406 carboxylic acid binding; GO:0036094 small molecule binding; G…	K01754	E4.3.1.19, ilvA, tdcB; threonine dehydratase [EC:4.3.1.19]	esa00260 Glycine, serine and threonine metabolism - Cronobacter sakazakii ATCC BAA-894; esa00290 Valine, leucine and isoleucine biosynthesis - Cronobacter sakazakii ATCC BAA-894; esa01100 Metabolic pathways - Cronobacter sakazakii ATCC BAA-894; esa01110 Biosynthesis of secondary metabolites - Cronobacter sakazakii ATCC BAA-894; esa01130 Biosynthesis of antibiotics - Cronobacter sakazakii ATCC BAA…	PF00585	C-terminal regulatory domain of Threonine dehydratase
A7MQH6	UDP-N-acetyl-D-mannosamine dehydrogenase OS=Cronobacter sakazakii (strain ATCC BAA-894) OX=290339 GN=wecC PE=3 SV=1	1.59	Up	0.00031764	wecC	GO:0000271 polysaccharide biosynthetic process; GO:0005975 carbohydrate metabolic process; GO:0005976 polysaccharide metabolic process; GO:0008152 metabolic process; GO:0009058 biosynthetic process; GO:0009059 macromolecule biosynthetic process; GO:0009246 enterobacterial common antigen biosynthetic process; GO:0009987 cellular process; GO:0016051 carbohydrate biosynthetic process; GO:0033692 cel…	GO:0005622 intracellular; GO:0005623 cell; GO:0005737 cytoplasm; GO:0005829 cytosol; GO:0044424 intracellular part; GO:0044444 cytoplasmic part; GO:0044464 cell part;	GO:0003824 catalytic activity; GO:0016491 oxidoreductase activity; GO:0016614 oxidoreductase activity, acting on CH-OH group of donors; GO:0016616 oxidoreductase activity, acting on the CH-OH group of donors, NAD or NADP as acceptor; GO:0089714 UDP-N-acetyl-D-mannosamine dehydrogenase activity;	K02472	wecC; UDP-N-acetyl-D-mannosaminuronic acid dehydrogenase [EC:1.1.1.336]	esa00520 Amino sugar and nucleotide sugar metabolism - Cronobacter sakazakii ATCC BAA-894; esa01100 Metabolic pathways - Cronobacter sakazakii ATCC BAA-894; esa02020 Two-component system - Cronobacter sakazakii ATCC BAA-894;	PF03721; PF00984; PF03720	UDP-glucose/GDP-mannose dehydrogenase family, NAD binding domain; UDP-glucose/GDP-mannose dehydrogenase family, central domain; UDP-glucose/GDP-mannose dehydrogenase family, UDP binding domain
A7MQH7	UDP-N-acetylglucosamine 2-epimerase OS=Cronobacter sakazakii (strain ATCC BAA-894) OX=290339 GN=wecB PE=3 SV=1	1.677	Up	0.00130069	wecB	GO:0000271 polysaccharide biosynthetic process; GO:0005975 carbohydrate metabolic process; GO:0005976 polysaccharide metabolic process; GO:0008152 metabolic process; GO:0009058 biosynthetic process; GO:0009059 macromolecule biosynthetic process; GO:0009246 enterobacterial common antigen biosynthetic process; GO:0009987 cellular process; GO:0016051 carbohydrate biosynthetic process; GO:0033692 cel…	GO:0005622 intracellular; GO:0005623 cell; GO:0005737 cytoplasm; GO:0005829 cytosol; GO:0044424 intracellular part; GO:0044444 cytoplasmic part; GO:0044464 cell part;	GO:0003824 catalytic activity; GO:0005488 binding; GO:0005515 protein binding; GO:0008761 UDP-N-acetylglucosamine 2-epimerase activity; GO:0016853 isomerase activity; GO:0016854 racemase and epimerase activity; GO:0016857 racemase and epimerase activity, acting on carbohydrates and derivatives; GO:0042802 identical protein binding;	K01791	wecB; UDP-N-acetylglucosamine 2-epimerase (non-hydrolysing) [EC:5.1.3.14]	esa00520 Amino sugar and nucleotide sugar metabolism - Cronobacter sakazakii ATCC BAA-894; esa01100 Metabolic pathways - Cronobacter sakazakii ATCC BAA-894; esa02020 Two-component system - Cronobacter sakazakii ATCC BAA-894;
A7MQJ1	Porphobilinogen deaminase OS=Cronobacter sakazakii (strain ATCC BAA-894) OX=290339 GN=hemC PE=3 SV=1	1.649	Up	0.0030407	hemC	GO:0006464 cellular protein modification process; GO:0006725 cellular aromatic compound metabolic process; GO:0006778 porphyrin-containing compound metabolic process; GO:0006779 porphyrin-containing compound biosynthetic process; GO:0006782 protoporphyrinogen IX biosynthetic process; GO:0006783 heme biosynthetic process; GO:0006807 nitrogen compound metabolic process; GO:0008152 metabolic process…	GO:0005622 intracellular; GO:0005623 cell; GO:0005737 cytoplasm; GO:0005829 cytosol; GO:0044424 intracellular part; GO:0044444 cytoplasmic part; GO:0044464 cell part;	GO:0003824 catalytic activity; GO:0004418 hydroxymethylbilane synthase activity; GO:0016740 transferase activity; GO:0016765 transferase activity, transferring alkyl or aryl (other than methyl) groups;	K01749	hemC, HMBS; hydroxymethylbilane synthase [EC:2.5.1.61]	esa00860 Porphyrin and chlorophyll metabolism - Cronobacter sakazakii ATCC BAA-894; esa01100 Metabolic pathways - Cronobacter sakazakii ATCC BAA-894; esa01110 Biosynthesis of secondary metabolites - Cronobacter sakazakii ATCC BAA-894; esa01120 Microbial metabolism in diverse environments - Cronobacter sakazakii ATCC BAA-894;	PF01379; PF03900	Porphobilinogen deaminase, dipyromethane cofactor binding domain; Porphobilinogen deaminase, C-terminal domain
A7MQJ8	DNA helicase OS=Cronobacter sakazakii (strain ATCC BAA-894) OX=290339 GN=ESA_03745 PE=3 SV=1	1.504	Up	0.0060563	ESA_03745	GO:0006139 nucleobase-containing compound metabolic process; GO:0006259 DNA metabolic process; GO:0006260 DNA replication; GO:0006261 DNA-dependent DNA replication; GO:0006281 DNA repair; GO:0006289 nucleotide-excision repair; GO:0006298 mismatch repair; GO:0006725 cellular aromatic compound metabolic process; GO:0006807 nitrogen compound metabolic process; GO:0006950 response to stress; GO:00069…	GO:0005622 intracellular; GO:0005623 cell; GO:0005737 cytoplasm; GO:0005829 cytosol; GO:0044424 intracellular part; GO:0044444 cytoplasmic part; GO:0044464 cell part;	GO:0003678 DNA helicase activity; GO:0003824 catalytic activity; GO:0004003 ATP-dependent DNA helicase activity; GO:0004386 helicase activity; GO:0005488 binding; GO:0005515 protein binding; GO:0008026 ATP-dependent helicase activity; GO:0008094 DNA-dependent ATPase activity; GO:0015616 DNA translocase activity; GO:0016462 pyrophosphatase activity; GO:0016787 hydrolase activity; GO:0016817 hydrol…	K03657	uvrD, pcrA; DNA helicase II / ATP-dependent DNA helicase PcrA [EC:3.6.4.12]	esa03420 Nucleotide excision repair - Cronobacter sakazakii ATCC BAA-894; esa03430 Mismatch repair - Cronobacter sakazakii ATCC BAA-894;	PF00580; PF13361	UvrD/REP helicase N-terminal domain; UvrD-like helicase C-terminal domain
A7MQL9	Uridine phosphorylase OS=Cronobacter sakazakii (strain ATCC BAA-894) OX=290339 GN=ESA_03729 PE=3 SV=1	1.561	Up	0.00026397	ESA_03729	GO:0006139 nucleobase-containing compound metabolic process; GO:0006213 pyrimidine nucleoside metabolic process; GO:0006218 uridine catabolic process; GO:0006725 cellular aromatic compound metabolic process; GO:0006807 nitrogen compound metabolic process; GO:0006950 response to stress; GO:0006974 cellular response to DNA damage stimulus; GO:0008152 metabolic process; GO:0009056 catabolic process;…	GO:0005622 intracellular; GO:0005623 cell; GO:0005737 cytoplasm; GO:0005829 cytosol; GO:0044424 intracellular part; GO:0044444 cytoplasmic part; GO:0044464 cell part;	GO:0003824 catalytic activity; GO:0004850 uridine phosphorylase activity; GO:0005488 binding; GO:0005515 protein binding; GO:0016740 transferase activity; GO:0016757 transferase activity, transferring glycosyl groups; GO:0016763 transferase activity, transferring pentosyl groups; GO:0030955 potassium ion binding; GO:0031420 alkali metal ion binding; GO:0042802 identical protein binding; GO:004316…	K00757	udp, UPP; uridine phosphorylase [EC:2.4.2.3]	esa00240 Pyrimidine metabolism - Cronobacter sakazakii ATCC BAA-894; esa01100 Metabolic pathways - Cronobacter sakazakii ATCC BAA-894;	PF01048	Phosphorylase superfamily
A7MQM1	5-methyltetrahydropteroyltriglutamate--homocysteine methyltransferase OS=Cronobacter sakazakii (strain ATCC BAA-894) OX=290339 GN=metE PE=3 SV=1	1.526	Up	0.029618	metE	GO:0000096 sulfur amino acid metabolic process; GO:0000097 sulfur amino acid biosynthetic process; GO:0006082 organic acid metabolic process; GO:0006464 cellular protein modification process; GO:0006479 protein methylation; GO:0006520 cellular amino acid metabolic process; GO:0006555 methionine metabolic process; GO:0006575 cellular modified amino acid metabolic process; GO:0006725 cellular aroma…	GO:0005576 extracellular region; GO:0005618 cell wall; GO:0005622 intracellular; GO:0005623 cell; GO:0005737 cytoplasm; GO:0005829 cytosol; GO:0005886 plasma membrane; GO:0016020 membrane; GO:0030312 external encapsulating structure; GO:0044424 intracellular part; GO:0044444 cytoplasmic part; GO:0044464 cell part; GO:0071944 cell periphery;	GO:0003824 catalytic activity; GO:0003871 5-methyltetrahydropteroyltriglutamate-homocysteine S-methyltransferase activity; GO:0008168 methyltransferase activity; GO:0008172 S-methyltransferase activity; GO:0008276 protein methyltransferase activity; GO:0008705 methionine synthase activity; GO:0016740 transferase activity; GO:0016741 transferase activity, transferring one-carbon groups; GO:0042084…	K00549	metE; 5-methyltetrahydropteroyltriglutamate--homocysteine methyltransferase [EC:2.1.1.14]	esa00270 Cysteine and methionine metabolism - Cronobacter sakazakii ATCC BAA-894; esa00450 Selenocompound metabolism - Cronobacter sakazakii ATCC BAA-894; esa01100 Metabolic pathways - Cronobacter sakazakii ATCC BAA-894; esa01110 Biosynthesis of secondary metabolites - Cronobacter sakazakii ATCC BAA-894; esa01230 Biosynthesis of amino acids - Cronobacter sakazakii ATCC BAA-894;	PF08267; PF01717	Cobalamin-independent synthase, N-terminal domain; Cobalamin-independent synthase, Catalytic domain
A7MQM4	Cof protein, HD superfamily hydrolase(predicted) OS=Cronobacter sakazakii (strain ATCC BAA-894) OX=290339 GN=ESA_03734 PE=4 SV=1	3.55	Up	0.00106438	ESA_03734	GO:0006793 phosphorus metabolic process; GO:0006796 phosphate-containing compound metabolic process; GO:0008152 metabolic process; GO:0009987 cellular process; GO:0016311 dephosphorylation; GO:0044237 cellular metabolic process;	GO:0005622 intracellular; GO:0005623 cell; GO:0005737 cytoplasm; GO:0005829 cytosol; GO:0044424 intracellular part; GO:0044444 cytoplasmic part; GO:0044464 cell part;	GO:0000287 magnesium ion binding; GO:0003824 catalytic activity; GO:0005488 binding; GO:0016787 hydrolase activity; GO:0016788 hydrolase activity, acting on ester bonds; GO:0016791 phosphatase activity; GO:0019203 carbohydrate phosphatase activity; GO:0033883 pyridoxal phosphatase activity; GO:0042578 phosphoric ester hydrolase activity; GO:0043167 ion binding; GO:0043169 cation binding; GO:00468…				PF08282	haloacid dehalogenase-like hydrolase
A7MQQ0	50S ribosomal protein L11 OS=Cronobacter sakazakii (strain ATCC BAA-894) OX=290339 GN=rplK PE=3 SV=1	1.686	Up	0.00182004	rplK	GO:0000027 ribosomal large subunit assembly; GO:0006412 translation; GO:0006415 translational termination; GO:0006518 peptide metabolic process; GO:0006807 nitrogen compound metabolic process; GO:0006950 response to stress; GO:0006996 organelle organization; GO:0007154 cell communication; GO:0008152 metabolic process; GO:0009058 biosynthetic process; GO:0009059 macromolecule biosynthetic process;…	GO:0005618 cell wall; GO:0005622 intracellular; GO:0005623 cell; GO:0005737 cytoplasm; GO:0005829 cytosol; GO:0005840 ribosome; GO:0015934 large ribosomal subunit; GO:0022625 cytosolic large ribosomal subunit; GO:0022626 cytosolic ribosome; GO:0030312 external encapsulating structure; GO:0032991 macromolecular complex; GO:0043226 organelle; GO:0043228 non-membrane-bounded organelle; GO:0043229 in…	GO:0003676 nucleic acid binding; GO:0003723 RNA binding; GO:0003735 structural constituent of ribosome; GO:0005198 structural molecule activity; GO:0005488 binding; GO:0019843 rRNA binding; GO:0097159 organic cyclic compound binding; GO:1901363 heterocyclic compound binding;	K02867	RP-L11, MRPL11, rplK; large subunit ribosomal protein L11	esa03010 Ribosome - Cronobacter sakazakii ATCC BAA-894;	PF03946; PF00298	Ribosomal protein L11, N-terminal domain; Ribosomal protein L11, RNA binding domain
A7MQQ1	Transcription termination/antitermination protein NusG OS=Cronobacter sakazakii (strain ATCC BAA-894) OX=290339 GN=nusG PE=3 SV=1	1.817	Up	0.006721	nusG	GO:0006139 nucleobase-containing compound metabolic process; GO:0006351 transcription, DNA-templated; GO:0006353 DNA-templated transcription, termination; GO:0006355 regulation of transcription, DNA-templated; GO:0006725 cellular aromatic compound metabolic process; GO:0006807 nitrogen compound metabolic process; GO:0008152 metabolic process; GO:0009058 biosynthetic process; GO:0009059 macromolec…	GO:0005618 cell wall; GO:0005622 intracellular; GO:0005623 cell; GO:0005737 cytoplasm; GO:0005829 cytosol; GO:0005886 plasma membrane; GO:0016020 membrane; GO:0030312 external encapsulating structure; GO:0044424 intracellular part; GO:0044444 cytoplasmic part; GO:0044464 cell part; GO:0071944 cell periphery;		K02601	nusG; transcriptional antiterminator NusG		PF02357	Transcription termination factor nusG
A7MQQ4	PTS EIIB type-3 domain-containing protein OS=Cronobacter sakazakii (strain ATCC BAA-894) OX=290339 GN=ESA_03685 PE=4 SV=1	2.46	Up	0.00177912	ESA_03685				K02760	PTS-Cel-EIIB, celA, chbB; PTS system, cellobiose-specific IIB component [EC:2.7.1.196 2.7.1.205]	esa00500 Starch and sucrose metabolism - Cronobacter sakazakii ATCC BAA-894; esa02060 Phosphotransferase system (PTS) - Cronobacter sakazakii ATCC BAA-894;	PF02302	PTS system, Lactose/Cellobiose specific IIB subunit
A7MQQ5	PTS lactose transporter subunit IIA(predicted) OS=Cronobacter sakazakii (strain ATCC BAA-894) OX=290339 GN=ESA_03686 PE=4 SV=1	1.633	Up	0.0047583	ESA_03686				K02759	PTS-Cel-EIIA, celC, chbA; PTS system, cellobiose-specific IIA component [EC:2.7.1.196 2.7.1.205]	esa00500 Starch and sucrose metabolism - Cronobacter sakazakii ATCC BAA-894; esa02060 Phosphotransferase system (PTS) - Cronobacter sakazakii ATCC BAA-894;	PF02255	PTS system, Lactose/Cellobiose specific IIA subunit
A7MQS0	Leucine--tRNA ligase OS=Cronobacter sakazakii (strain ATCC BAA-894) OX=290339 GN=leuS PE=3 SV=1	1.752	Up	0.00058307	leuS	GO:0006082 organic acid metabolic process; GO:0006139 nucleobase-containing compound metabolic process; GO:0006399 tRNA metabolic process; GO:0006412 translation; GO:0006418 tRNA aminoacylation for protein translation; GO:0006429 leucyl-tRNA aminoacylation; GO:0006518 peptide metabolic process; GO:0006520 cellular amino acid metabolic process; GO:0006725 cellular aromatic compound metabolic proce…	GO:0005622 intracellular; GO:0005623 cell; GO:0005737 cytoplasm; GO:0005829 cytosol; GO:0044424 intracellular part; GO:0044444 cytoplasmic part; GO:0044464 cell part;	GO:0003824 catalytic activity; GO:0004812 aminoacyl-tRNA ligase activity; GO:0004823 leucine-tRNA ligase activity; GO:0016874 ligase activity; GO:0016875 ligase activity, forming carbon-oxygen bonds;	K01869	LARS, leuS; leucyl-tRNA synthetase [EC:6.1.1.4]	esa00970 Aminoacyl-tRNA biosynthesis - Cronobacter sakazakii ATCC BAA-894;	PF13603; PF08264	Leucyl-tRNA synthetase, Domain 2; Anticodon-binding domain of tRNA
A7MQS5	tRNA-2-methylthio-N(6)-dimethylallyladenosine synthase OS=Cronobacter sakazakii (strain ATCC BAA-894) OX=290339 GN=miaB PE=3 SV=1	2.848	Up	6.1688e-05	miaB	GO:0001510 RNA methylation; GO:0006139 nucleobase-containing compound metabolic process; GO:0006396 RNA processing; GO:0006399 tRNA metabolic process; GO:0006400 tRNA modification; GO:0006725 cellular aromatic compound metabolic process; GO:0006807 nitrogen compound metabolic process; GO:0008033 tRNA processing; GO:0008152 metabolic process; GO:0009451 RNA modification; GO:0009987 cellular proces…	GO:0005622 intracellular; GO:0005623 cell; GO:0005737 cytoplasm; GO:0005829 cytosol; GO:0044424 intracellular part; GO:0044444 cytoplasmic part; GO:0044464 cell part;	GO:0003824 catalytic activity; GO:0005488 binding; GO:0016740 transferase activity; GO:0016782 transferase activity, transferring sulfur-containing groups; GO:0035596 methylthiotransferase activity; GO:0035597 N6-isopentenyladenosine methylthiotransferase activity; GO:0048037 cofactor binding; GO:0050497 transferase activity, transferring alkylthio groups; GO:0051536 iron-sulfur cluster binding; …	K06168	miaB; tRNA-2-methylthio-N6-dimethylallyladenosine synthase [EC:2.8.4.3]		PF04055; PF01938	Radical SAM superfamily; TRAM domain
A7MQT2	Glutamine--tRNA ligase OS=Cronobacter sakazakii (strain ATCC BAA-894) OX=290339 GN=glnS PE=3 SV=1	1.519	Up	8.26e-05	glnS	GO:0006082 organic acid metabolic process; GO:0006139 nucleobase-containing compound metabolic process; GO:0006399 tRNA metabolic process; GO:0006412 translation; GO:0006418 tRNA aminoacylation for protein translation; GO:0006425 glutaminyl-tRNA aminoacylation; GO:0006518 peptide metabolic process; GO:0006520 cellular amino acid metabolic process; GO:0006725 cellular aromatic compound metabolic p…	GO:0005622 intracellular; GO:0005623 cell; GO:0005737 cytoplasm; GO:0005829 cytosol; GO:0044424 intracellular part; GO:0044444 cytoplasmic part; GO:0044464 cell part;	GO:0003824 catalytic activity; GO:0004812 aminoacyl-tRNA ligase activity; GO:0004819 glutamine-tRNA ligase activity; GO:0016874 ligase activity; GO:0016875 ligase activity, forming carbon-oxygen bonds;	K01886	QARS, glnS; glutaminyl-tRNA synthetase [EC:6.1.1.18]	esa00970 Aminoacyl-tRNA biosynthesis - Cronobacter sakazakii ATCC BAA-894; esa01100 Metabolic pathways - Cronobacter sakazakii ATCC BAA-894;	PF00749; PF03950	tRNA synthetases class I (E and Q), catalytic domain; tRNA synthetases class I (E and Q), anti-codon binding domain
A7MQU0	Glutamine amidotransferase type-2 domain-containing protein OS=Cronobacter sakazakii (strain ATCC BAA-894) OX=290339 GN=ESA_02665 PE=4 SV=1	1.545	Up	0.032777	ESA_02665	GO:0006082 organic acid metabolic process; GO:0006520 cellular amino acid metabolic process; GO:0006528 asparagine metabolic process; GO:0006529 asparagine biosynthetic process; GO:0006541 glutamine metabolic process; GO:0006807 nitrogen compound metabolic process; GO:0008152 metabolic process; GO:0008652 cellular amino acid biosynthetic process; GO:0009056 catabolic process; GO:0009058 biosynthe…	GO:0005622 intracellular; GO:0005623 cell; GO:0005737 cytoplasm; GO:0005829 cytosol; GO:0044424 intracellular part; GO:0044444 cytoplasmic part; GO:0044464 cell part;	GO:0000166 nucleotide binding; GO:0003824 catalytic activity; GO:0004066 asparagine synthase (glutamine-hydrolyzing) activity; GO:0004071 aspartate-ammonia ligase activity; GO:0005488 binding; GO:0005515 protein binding; GO:0005524 ATP binding; GO:0008144 drug binding; GO:0016211 ammonia ligase activity; GO:0016597 amino acid binding; GO:0016874 ligase activity; GO:0016879 ligase activity, formin…	K01953	asnB, ASNS; asparagine synthase (glutamine-hydrolysing) [EC:6.3.5.4]	esa00250 Alanine, aspartate and glutamate metabolism - Cronobacter sakazakii ATCC BAA-894; esa01100 Metabolic pathways - Cronobacter sakazakii ATCC BAA-894; esa01110 Biosynthesis of secondary metabolites - Cronobacter sakazakii ATCC BAA-894; esa01230 Biosynthesis of amino acids - Cronobacter sakazakii ATCC BAA-894;	PF13537; PF00733	Glutamine amidotransferase domain; Asparagine synthase
A7MQU6	CHB_HEX domain-containing protein OS=Cronobacter sakazakii (strain ATCC BAA-894) OX=290339 GN=ESA_02655 PE=4 SV=1	2.302	Up	0.000103943	ESA_02655				K12373	HEXA_B; hexosaminidase [EC:3.2.1.52]	esa00511 Other glycan degradation - Cronobacter sakazakii ATCC BAA-894; esa00520 Amino sugar and nucleotide sugar metabolism - Cronobacter sakazakii ATCC BAA-894; esa01100 Metabolic pathways - Cronobacter sakazakii ATCC BAA-894;	PF03173; PF02838; PF00728; PF03174	Putative carbohydrate binding domain; Glycosyl hydrolase family 20, domain 2; Glycosyl hydrolase family 20, catalytic domain; Chitobiase/beta-hexosaminidase C-terminal domain
[truncated: 340 more rows]

## Sheet: Enriched GO terms P≤0.05
Table S3 Proteomic analyses of desiccated C. sakazakii
GO Terms Level 1	GO Terms Description	GO Terms Level	GO Terms ID	Mapping	Background	All Mapping	All Background	Fold Enrichment	P value	Related Protein
Cellular Component	anchored component of membrane	3	GO:0031225	5	5	476	1384	2.91	0.00474617	A7MIW6 A7MJC5 A7MGT7 A7ML06 A7MFI0 A7MGU5 A7MPN6 A7MM91 A7MM92 A7MQE8 A7MI32 A7MGU6 A7MNR2 A7MGL7 A7MHW5 A7MGW3 A7MH91 A7MEX1 A7MIE6 A7MJ31 A7MR90 A7MFR9 A7MFI4 A7MFZ1 A7ML43
	periplasmic side of cell outer membrane	3	GO:0031241	9	11	476	1384	2.38	0.00170112	A7MNR2 A7MJC5 A7MQZ0 A7MGW3 A7ML06 A7MFI0 A7MJ31 A7MGU5 A7MR90 A7MIX7 A7MM91 A7MFI4 A7MM92 A7MK00
	external side of plasma membrane	3	GO:0009897	10	13	476	1384	2.24	0.00206744	A7MHW5 A7MIW6 A7MGT7 A7ML06 A7MEX1 A7MFR9 A7MQE8 A7MGU6 A7MI32
	cell surface	2	GO:0009986	14	20	476	1384	2.04	0.00115749	A7MPI0 A7MPF6 A7MPI6 A7MQQ0 A7MLN0 A7MEG2 A7MEG5 A7MPH0 A7MHW3 A7MPI2 A7MFQ6 A7MPG9 A7MNZ1 A7MQ96 A7MPG8 A7MIK9 A7MM76 A7MPG5 A7MPH5 A7MPI5 A7ML80 A7MPG2 A7MEU2 A7MPI7 A7MJF4 A7MPG4 A7MPI3
[truncated: 26 more rows]

## Sheet: Enriched KEGG pathways P≤0.05
Table S3 Proteomic analyses of desiccated C. sakazakii
[truncated: 8 more rows]

## Sheet: Enriched protein domains P≤0.05
Table S3 Proteomic analyses of desiccated C. sakazakii G4023
[truncated: 11 more rows]
