# Supplementary material for: Chemotaxis and Shorter O-Antigen Chain Length Contribute to the Strong Desiccation Tolerance of a Food-Isolated Cronobacter sakazakii Strain
Source: Front Microbiol. 2022 Jan 4;12:779538. doi: 10.3389/fmicb.2021.779538 (PMC8764414; doi:10.3389/fmicb.2021.779538)
Supplement: Supplementary file 4 [file Table_4.xlsx]

## Sheet: Regulated Classification
Table S4 COG categories of DEPs in desiccated C. sakazakii
COG/KOG category	Category description	No. of Protein
INFORMATION STORAGE AND PROCESSING	[J] Translation, ribosomal structure and biogenesis	74
	[K] Transcription	31
	[L] Replication, recombination and repair	13
CELLULAR PROCESSES AND SIGNALING	[D] Cell cycle control, cell division, chromosome partitioning	12
	[V] Defense mechanisms	3
	[T] Signal transduction mechanisms	28
	[M] Cell wall/membrane/envelope biogenesis	73
	[N] Cell motility	18
	[U] Intracellular trafficking, secretion, and vesicular transport	8
	[O] Posttranslational modification, protein turnover, chaperones	27
METABOLISM	[C] Energy production and conversion	58
	[G] Carbohydrate transport and metabolism	60
	[E] Amino acid transport and metabolism	71
	[F] Nucleotide transport and metabolism	37
	[H] Coenzyme transport and metabolism	33
	[I] Lipid transport and metabolism	23
	[P] Inorganic ion transport and metabolism	30
	[Q] Secondary metabolites biosynthesis, transport and catabolism	12
POORLY CHARACTERIZED	[S] Function unknown	75

## Sheet: Regulated list
Table S4 COG categories of DEPs in desiccated C. sakazakii G4023
Category	Protein accession	Protein description	Ratio	Regulated Type	P value	Gene name	Mol. weight [kDa]
[J] Translation, ribosomal structure and biogenesis	A7MHV6	Pseudouridine synthase OS=Cronobacter sakazakii (strain ATCC BAA-894) OX=290339 GN=ESA_00660 PE=3 SV=1	2.351	Up	0.0104627	ESA_00660	36.936
	A7MPF6	30S ribosomal protein S13 OS=Cronobacter sakazakii (strain ATCC BAA-894) OX=290339 GN=rpsM PE=3 SV=1	1.603	Up	0.0059602	rpsM	13.233
	A7MJ24	ATP-dependent RNA helicase RhlE OS=Cronobacter sakazakii (strain ATCC BAA-894) OX=290339 GN=rhlE PE=3 SV=1	2.309	Up	6.3558e-05	rhlE	51.987
	A7MGV8	Histidine--tRNA ligase OS=Cronobacter sakazakii (strain ATCC BAA-894) OX=290339 GN=hisS PE=3 SV=1	1.833	Up	3.8629e-05	hisS	46.059
	A7MK00	Cysteine--tRNA ligase OS=Cronobacter sakazakii (strain ATCC BAA-894) OX=290339 GN=cysS PE=3 SV=2	1.539	Up	0.00084073	cysS	52.105
	A7MPE8	Methionyl-tRNA formyltransferase OS=Cronobacter sakazakii (strain ATCC BAA-894) OX=290339 GN=fmt PE=3 SV=1	1.655	Up	0.0101572	fmt	34.084
	A7ML95	tRNA/tmRNA (uracil-C(5))-methyltransferase OS=Cronobacter sakazakii (strain ATCC BAA-894) OX=290339 GN=trmA PE=3 SV=2	1.789	Up	0.0043849	trmA	42.136
	A7MQT2	Glutamine--tRNA ligase OS=Cronobacter sakazakii (strain ATCC BAA-894) OX=290339 GN=glnS PE=3 SV=1	1.519	Up	8.26e-05	glnS	63.638
	A7MEG5	50S ribosomal protein L19 OS=Cronobacter sakazakii (strain ATCC BAA-894) OX=290339 GN=rplS PE=3 SV=1	1.936	Up	0.0139189	rplS	13.133
	A7MNZ1	50S ribosomal protein L20 OS=Cronobacter sakazakii (strain ATCC BAA-894) OX=290339 GN=rplT PE=3 SV=1	2.494	Up	3.8929e-05	rplT	13.483
	A7MQR9	Zinc ribbon-containing protein(predicted) OS=Cronobacter sakazakii (strain ATCC BAA-894) OX=290339 GN=ESA_02685 PE=4 SV=1	0.36	Down	8.4028e-05	ESA_02685	21.856
	A7MPH5	50S ribosomal protein L24 OS=Cronobacter sakazakii (strain ATCC BAA-894) OX=290339 GN=rplX PE=3 SV=1	1.602	Up	0.0114969	rplX	11.316
	A7MJF4	50S ribosomal protein L27 OS=Cronobacter sakazakii (strain ATCC BAA-894) OX=290339 GN=rpmA PE=3 SV=1	2.953	Up	0.00045727	rpmA	9.1393
	A7MR65	Lysine--tRNA ligase OS=Cronobacter sakazakii (strain ATCC BAA-894) OX=290339 GN=lysS PE=3 SV=1	1.859	Up	6.4281e-05	lysS	57.552
	A7MPI7	50S ribosomal protein L3 OS=Cronobacter sakazakii (strain ATCC BAA-894) OX=290339 GN=rplC PE=3 SV=1	1.878	Up	0.0059419	rplC	22.241
	A7MKC1	Peptide chain release factor 1 OS=Cronobacter sakazakii (strain ATCC BAA-894) OX=290339 GN=prfA PE=3 SV=1	2.389	Up	0.00188328	prfA	40.226
	A7MQQ0	50S ribosomal protein L11 OS=Cronobacter sakazakii (strain ATCC BAA-894) OX=290339 GN=rplK PE=3 SV=1	1.686	Up	0.00182004	rplK	14.88
	A7MNY8	Phenylalanine--tRNA ligase beta subunit OS=Cronobacter sakazakii (strain ATCC BAA-894) OX=290339 GN=pheT PE=3 SV=1	1.639	Up	4.296e-05	pheT	86.705
	A7MLL9	Elongation factor P-like protein OS=Cronobacter sakazakii (strain ATCC BAA-894) OX=290339 GN=ESA_01069 PE=3 SV=1	1.559	Up	0.0115195	ESA_01069	21.42
	A7MLN0	50S ribosomal protein L25 OS=Cronobacter sakazakii (strain ATCC BAA-894) OX=290339 GN=rplY PE=3 SV=1	2.834	Up	0.028436	rplY	10.695
	A7MIS8	Ribosomal RNA large subunit methyltransferase G OS=Cronobacter sakazakii (strain ATCC BAA-894) OX=290339 GN=rlmG PE=3 SV=1	2.044	Up	0.0097629	rlmG	42.016
	A7MQD9	tRNA pseudouridine synthase B OS=Cronobacter sakazakii (strain ATCC BAA-894) OX=290339 GN=truB PE=3 SV=1	1.701	Up	0.0024041	truB	35.059
	A7MEU2	30S ribosomal protein S1 OS=Cronobacter sakazakii (strain ATCC BAA-894) OX=290339 GN=ESA_02433 PE=3 SV=1	1.868	Up	4.4545e-06	ESA_02433	61.134
	A7MLX8	Queuine tRNA-ribosyltransferase OS=Cronobacter sakazakii (strain ATCC BAA-894) OX=290339 GN=tgt PE=3 SV=1	1.802	Up	0.022137	tgt	43.05
	A7MPG2	30S ribosomal protein S14 OS=Cronobacter sakazakii (strain ATCC BAA-894) OX=290339 GN=rpsN PE=3 SV=1	3.855	Up	0.029101	rpsN	11.608
	A7MIM3	Isoleucine--tRNA ligase OS=Cronobacter sakazakii (strain ATCC BAA-894) OX=290339 GN=ileS PE=3 SV=1	1.693	Up	1.65406e-05	ileS	104.21
	A7MM81	23S rRNA (guanosine-2'-O-)-methyltransferase RlmB OS=Cronobacter sakazakii (strain ATCC BAA-894) OX=290339 GN=rlmB PE=3 SV=1	2.027	Up	0.00145505	rlmB	26.305
	A7MNW8	SmpA_OmlA domain-containing protein OS=Cronobacter sakazakii (strain ATCC BAA-894) OX=290339 GN=ESA_02147 PE=4 SV=1	0.286	Down	3.8061e-05	ESA_02147	12.309
	A7MPG5	50S ribosomal protein L6 OS=Cronobacter sakazakii (strain ATCC BAA-894) OX=290339 GN=rplF PE=3 SV=1	2.478	Up	0.00113992	rplF	18.888
	A7MLI7	tRNA-cytidine(32) 2-sulfurtransferase OS=Cronobacter sakazakii (strain ATCC BAA-894) OX=290339 GN=ttcA PE=3 SV=1	2.681	Up	0.00037851	ttcA	35.222
	A7MQE1	Translation initiation factor IF-2 OS=Cronobacter sakazakii (strain ATCC BAA-894) OX=290339 GN=infB PE=3 SV=1	1.841	Up	3.7586e-05	infB	98.676
	A7MER7	Serine--tRNA ligase OS=Cronobacter sakazakii (strain ATCC BAA-894) OX=290339 GN=serS PE=3 SV=1	1.712	Up	0.00023657	serS	48.564
	A7MPN2	tRNA-dihydrouridine(20/20a) synthase OS=Cronobacter sakazakii (strain ATCC BAA-894) OX=290339 GN=dusA PE=3 SV=1	1.903	Up	0.026599	dusA	34.82
	A7MQA8	Ribonuclease PH OS=Cronobacter sakazakii (strain ATCC BAA-894) OX=290339 GN=rph PE=3 SV=1	1.759	Up	0.021045	rph	22.148
	A7MM76	30S ribosomal protein S6 OS=Cronobacter sakazakii (strain ATCC BAA-894) OX=290339 GN=rpsF PE=3 SV=1	1.53	Up	0.0023783	rpsF	15.173
	A7MFV2	tRNA-specific 2-thiouridylase MnmA OS=Cronobacter sakazakii (strain ATCC BAA-894) OX=290339 GN=mnmA PE=3 SV=1	1.568	Up	0.0168591	mnmA	40.959
	A7ME38	Tryptophan--tRNA ligase OS=Cronobacter sakazakii (strain ATCC BAA-894) OX=290339 GN=trpS PE=3 SV=1	1.886	Up	0.00040014	trpS	37.358
	A7MPI0	50S ribosomal protein L23 OS=Cronobacter sakazakii (strain ATCC BAA-894) OX=290339 GN=rplW PE=3 SV=1	2.066	Up	0.0024979	rplW	11.227
	A7MGX5	tRNA (cytidine/uridine-2'-O-)-methyltransferase TrmJ OS=Cronobacter sakazakii (strain ATCC BAA-894) OX=290339 GN=trmJ PE=3 SV=1	2	Up	0.0101557	trmJ	26.753
	A7MPG9	50S ribosomal protein L15 OS=Cronobacter sakazakii (strain ATCC BAA-894) OX=290339 GN=ESA_00026 PE=3 SV=1	1.947	Up	0.0098233	ESA_00026	7.6709
	A7MMG8	YrdC-like domain-containing protein OS=Cronobacter sakazakii (strain ATCC BAA-894) OX=290339 GN=ESA_01564 PE=3 SV=1	0.521	Down	0.00052371	ESA_01564	20.395
	A7MPG4	30S ribosomal protein S8 OS=Cronobacter sakazakii (strain ATCC BAA-894) OX=290339 GN=rpsH PE=3 SV=1	1.922	Up	0.0027022	rpsH	14.112
	A7MFY6	DUF3574 domain-containing protein(predicted) OS=Cronobacter sakazakii (strain ATCC BAA-894) OX=290339 GN=ESA_02354 PE=4 SV=1	0.48	Down	0.0173381	ESA_02354	15.377
	A7MPI2	50S ribosomal protein L2 OS=Cronobacter sakazakii (strain ATCC BAA-894) OX=290339 GN=rplB PE=3 SV=1	2.168	Up	0.00033949	rplB	27.917
	A7MIK9	30S ribosomal protein S20(predicted) OS=Cronobacter sakazakii (strain ATCC BAA-894) OX=290339 GN=ESA_03314 PE=4 SV=1	1.836	Up	0.00096398	ESA_03314	6.6638
	A7MIV4	Valine--tRNA ligase OS=Cronobacter sakazakii (strain ATCC BAA-894) OX=290339 GN=valS PE=3 SV=1	1.666	Up	0.00023867	valS	108.24
	A7MPG8	50S ribosomal protein L30 OS=Cronobacter sakazakii (strain ATCC BAA-894) OX=290339 GN=rpmD PE=3 SV=1	4.245	Up	6.5394e-07	rpmD	6.5137
	A7MLY2	tRNA (guanine-N(7)-)-methyltransferase OS=Cronobacter sakazakii (strain ATCC BAA-894) OX=290339 GN=trmB PE=3 SV=1	2.303	Up	0.00124066	trmB	27.184
	A7MMW2	Ribosomal RNA small subunit methyltransferase G OS=Cronobacter sakazakii (strain ATCC BAA-894) OX=290339 GN=rsmG PE=3 SV=1	1.923	Up	0.00175705	rsmG	23.242
	A7MH65	tRNA pseudouridine synthase A OS=Cronobacter sakazakii (strain ATCC BAA-894) OX=290339 GN=truA PE=3 SV=1	1.603	Up	0.047498	truA	30.276
	A7MGV3	Dual-specificity RNA methyltransferase RlmN OS=Cronobacter sakazakii (strain ATCC BAA-894) OX=290339 GN=rlmN PE=3 SV=1	1.953	Up	0.0026009	rlmN	43.264
	A7MFR0	Pseudouridine synthase OS=Cronobacter sakazakii (strain ATCC BAA-894) OX=290339 GN=ESA_02260 PE=3 SV=1	2.797	Up	0.0021172	ESA_02260	35.644
	A7MMD8	Exoribonuclease 2 OS=Cronobacter sakazakii (strain ATCC BAA-894) OX=290339 GN=rnb PE=3 SV=1	2.507	Up	0.00077821	rnb	72.443
	A7MQ96	50S ribosomal protein L33 OS=Cronobacter sakazakii (strain ATCC BAA-894) OX=290339 GN=rpmG PE=3 SV=1	3.501	Up	0.00188459	rpmG	6.3715
	A7MN94	Pseudouridine synthase OS=Cronobacter sakazakii (strain ATCC BAA-894) OX=290339 GN=ESA_01565 PE=3 SV=1	1.724	Up	0.00035627	ESA_01565	39.116
	A7MPI5	30S ribosomal protein S3 OS=Cronobacter sakazakii (strain ATCC BAA-894) OX=290339 GN=rpsC PE=3 SV=1	1.659	Up	0.00120356	rpsC	25.954
	A7MKR9	Glycine--tRNA ligase alpha subunit OS=Cronobacter sakazakii (strain ATCC BAA-894) OX=290339 GN=glyQ PE=3 SV=1	1.508	Up	0.0122029	glyQ	34.739
	A7MPI3	30S ribosomal protein S19 OS=Cronobacter sakazakii (strain ATCC BAA-894) OX=290339 GN=rpsS PE=3 SV=1	1.833	Up	0.0029625	rpsS	10.416
	A7MEG2	30S ribosomal protein S16 OS=Cronobacter sakazakii (strain ATCC BAA-894) OX=290339 GN=rpsP PE=3 SV=1	2.153	Up	0.00022313	rpsP	10.51
	A7MHW3	Ribosome hibernation protein YfiA(predicted) OS=Cronobacter sakazakii (strain ATCC BAA-894) OX=290339 GN=ESA_00657 PE=4 SV=1	3.035	Up	0.000181853	ESA_00657	14.596
	A7MLN3	Pseudouridine synthase OS=Cronobacter sakazakii (strain ATCC BAA-894) OX=290339 GN=ESA_01053 PE=3 SV=1	2.044	Up	0.00142072	ESA_01053	26.165
	A7MK38	Ribosomal silencing factor RsfS OS=Cronobacter sakazakii (strain ATCC BAA-894) OX=290339 GN=rsfS PE=3 SV=1	2.035	Up	0.0023627	rsfS	20.262
	A7MQS5	tRNA-2-methylthio-N(6)-dimethylallyladenosine synthase OS=Cronobacter sakazakii (strain ATCC BAA-894) OX=290339 GN=miaB PE=3 SV=1	2.848	Up	6.1688e-05	miaB	53.612
	A7MEQ6	Translation initiation factor IF-1 OS=Cronobacter sakazakii (strain ATCC BAA-894) OX=290339 GN=infA PE=3 SV=1	4.698	Up	0.00069815	infA	8.2495
	A7MIN3	ATP-dependent RNA helicase DeaD OS=Cronobacter sakazakii (strain ATCC BAA-894) OX=290339 GN=deaD PE=3 SV=1	4.424	Up	1.5246e-06	deaD	71.222
	A7MEI1	N-acetyltransferase domain-containing protein OS=Cronobacter sakazakii (strain ATCC BAA-894) OX=290339 GN=ESA_01749 PE=4 SV=1	2.031	Up	0.0037427	ESA_01749	21.85
	A7MEC0	Arginine--tRNA ligase OS=Cronobacter sakazakii (strain ATCC BAA-894) OX=290339 GN=argS PE=3 SV=1	2.028	Up	8.1448e-05	argS	63.925
	A7MPH0	Ribosomal_L16 domain-containing protein OS=Cronobacter sakazakii (strain ATCC BAA-894) OX=290339 GN=ESA_00012 PE=4 SV=1	1.933	Up	0.00051536	ESA_00012	6.0692
	A7MFQ6	50S ribosomal protein L32 OS=Cronobacter sakazakii (strain ATCC BAA-894) OX=290339 GN=rpmF PE=3 SV=1	5.572	Up	1.71428e-05	rpmF	6.4493
	A7MGA3	Peptide chain release factor 3 OS=Cronobacter sakazakii (strain ATCC BAA-894) OX=290339 GN=prfC PE=3 SV=1	1.675	Up	0.00048167	prfC	59.633
	A7ML80	50S ribosomal protein L31 OS=Cronobacter sakazakii (strain ATCC BAA-894) OX=290339 GN=rpmE PE=3 SV=1	2.183	Up	0.0047235	rpmE	7.7959
	A7MPI6	30S ribosomal protein S10 OS=Cronobacter sakazakii (strain ATCC BAA-894) OX=290339 GN=rpsJ PE=3 SV=1	1.556	Up	0.0143968	rpsJ	11.766
	A7MQS0	Leucine--tRNA ligase OS=Cronobacter sakazakii (strain ATCC BAA-894) OX=290339 GN=leuS PE=3 SV=1	1.752	Up	0.00058307	leuS	96.845
	A7MHL3	Methionine--tRNA ligase OS=Cronobacter sakazakii (strain ATCC BAA-894) OX=290339 GN=metG PE=3 SV=2	1.778	Up	0.0026772	metG	75.922
[K] Transcription	A7MJ24	ATP-dependent RNA helicase RhlE OS=Cronobacter sakazakii (strain ATCC BAA-894) OX=290339 GN=rhlE PE=3 SV=1	2.309	Up	6.3558e-05	rhlE	51.987
	A7MKB8	HTH merR-type domain-containing protein OS=Cronobacter sakazakii (strain ATCC BAA-894) OX=290339 GN=ESA_01491 PE=4 SV=1	0.151	Down	3.9647e-05	ESA_01491	39.391
	A7MLX1	Transcriptional repressor NrdR OS=Cronobacter sakazakii (strain ATCC BAA-894) OX=290339 GN=nrdR PE=3 SV=1	0.584	Down	0.028903	nrdR	17.22
	A7MNP8	HTH lysR-type domain-containing protein OS=Cronobacter sakazakii (strain ATCC BAA-894) OX=290339 GN=ESA_02699 PE=3 SV=1	1.657	Up	0.037877	ESA_02699	37.302
	A7MJU7	RNA polymerase sigma factor RpoD OS=Cronobacter sakazakii (strain ATCC BAA-894) OX=290339 GN=rpoD PE=3 SV=1	0.601	Down	0.000135349	rpoD	70.414
	A7MPP3	LexA repressor OS=Cronobacter sakazakii (strain ATCC BAA-894) OX=290339 GN=lexA PE=3 SV=1	1.835	Up	0.0098202	lexA	22.366
	A7MJR7	HTH iclR-type domain-containing protein OS=Cronobacter sakazakii (strain ATCC BAA-894) OX=290339 GN=ESA_00392 PE=4 SV=1	0.414	Down	0.0024011	ESA_00392	26.253
	A7MED1	Response regulatory domain-containing protein OS=Cronobacter sakazakii (strain ATCC BAA-894) OX=290339 GN=ESA_01352 PE=4 SV=1	2.003	Up	0.02622	ESA_01352	14.088
	A7MF67	HTH cro/C1-type domain-containing protein OS=Cronobacter sakazakii (strain ATCC BAA-894) OX=290339 GN=ESA_02080 PE=4 SV=1	2.239	Up	0.0139387	ESA_02080	20.091
	A7MGL7	Phage shock protein PspA(predicted) OS=Cronobacter sakazakii (strain ATCC BAA-894) OX=290339 GN=ESA_01598 PE=4 SV=1	0.074	Down	6.1846e-07	ESA_01598	25.403
	A7MH35	HTH lysR-type domain-containing protein OS=Cronobacter sakazakii (strain ATCC BAA-894) OX=290339 GN=ESA_00930 PE=3 SV=1	1.842	Up	0.0028205	ESA_00930	34.676
	A7MMH7	DNA-binding protein OS=Cronobacter sakazakii (strain ATCC BAA-894) OX=290339 GN=ESA_01537 PE=3 SV=1	0.57	Down	0.00070123	ESA_01537	15.583
	A7MNS3	YrbA protein(predicted) OS=Cronobacter sakazakii (strain ATCC BAA-894) OX=290339 GN=ESA_03583 PE=3 SV=1	2.48	Up	0.0037774	ESA_03583	9.697
	A7MQ32	Protein kinase domain-containing protein OS=Cronobacter sakazakii (strain ATCC BAA-894) OX=290339 GN=ESA_03920 PE=4 SV=1	0.578	Down	0.00093526	ESA_03920	52.36
	A7MIC1	RNA polymerase-associated protein RapA OS=Cronobacter sakazakii (strain ATCC BAA-894) OX=290339 GN=rapA PE=3 SV=1	2.398	Up	0.000123664	rapA	109.78
	A7MPB2	Transcriptional regulatory protein RcsB OS=Cronobacter sakazakii (strain ATCC BAA-894) OX=290339 GN=rcsB PE=3 SV=1	1.505	Up	0.0078036	rcsB	23.684
	A7MF00	HTH dtxR-type domain-containing protein OS=Cronobacter sakazakii (strain ATCC BAA-894) OX=290339 GN=ESA_02523 PE=4 SV=1	0.545	Down	0.03946	ESA_02523	17.75
	A7MII4	Aerobic respiration control protein arcA(predicted) OS=Cronobacter sakazakii (strain ATCC BAA-894) OX=290339 GN=ESA_03337 PE=4 SV=1	0.559	Down	0.0117782	ESA_03337	27.225
	A7MGD7	S1 motif domain-containing protein OS=Cronobacter sakazakii (strain ATCC BAA-894) OX=290339 GN=ESA_04332 PE=4 SV=1	2.157	Up	0.000124378	ESA_04332	85.039
	A7MMK5	Transcriptional regulator SlyA OS=Cronobacter sakazakii (strain ATCC BAA-894) OX=290339 GN=slyA PE=3 SV=1	0.482	Down	1.82201e-05	slyA	16.629
	A7MIE2	Transcriptional regulator MraZ OS=Cronobacter sakazakii (strain ATCC BAA-894) OX=290339 GN=mraZ PE=3 SV=1	0.629	Down	0.049542	mraZ	17.312
	A7MNY7	Integration host factor subunit alpha OS=Cronobacter sakazakii (strain ATCC BAA-894) OX=290339 GN=ihfA PE=3 SV=1	0.657	Down	0.00103902	ihfA	11.353
	A7MPD8	IclR family transcriptional regulator(predicted) OS=Cronobacter sakazakii (strain ATCC BAA-894) OX=290339 GN=ESA_00056 PE=4 SV=1	0.427	Down	0.00076372	ESA_00056	29.906
	A7MK20	Regulator of nucleoside diphosphate kinase OS=Cronobacter sakazakii (strain ATCC BAA-894) OX=290339 GN=rnk PE=3 SV=1	1.797	Up	0.00135808	rnk	14.944
	A7MIN3	ATP-dependent RNA helicase DeaD OS=Cronobacter sakazakii (strain ATCC BAA-894) OX=290339 GN=deaD PE=3 SV=1	4.424	Up	1.5246e-06	deaD	71.222
	A7MJE5	RNA polymerase sigma-54 factor OS=Cronobacter sakazakii (strain ATCC BAA-894) OX=290339 GN=ESA_03595 PE=3 SV=1	0.379	Down	0.008416	ESA_03595	53.706
	A7MQH3	HTH lysR-type domain-containing protein OS=Cronobacter sakazakii (strain ATCC BAA-894) OX=290339 GN=ESA_03783 PE=3 SV=1	1.712	Up	0.007442	ESA_03783	32.239
	A7MKD4	Fatty acid metabolism regulator protein OS=Cronobacter sakazakii (strain ATCC BAA-894) OX=290339 GN=fadR PE=3 SV=1	0.587	Down	0.0026393	fadR	27.153
	A7MLD5	Mlc, transcriptional repressor of MalT (The transcriptional activator of maltose regulon) and manXYZ operon(predicted) OS=Cronobacter sakazakii (strain ATCC BAA-894) OX=290339 GN=ESA_01736 PE=4 SV=1	0.594	Down	0.026417	ESA_01736	44.002
	A7MKW6	N-acetyltransferase domain-containing protein OS=Cronobacter sakazakii (strain ATCC BAA-894) OX=290339 GN=ESA_00816 PE=4 SV=1	0.592	Down	0.0031047	ESA_00816	9.5047
	A7MQQ1	Transcription termination/antitermination protein NusG OS=Cronobacter sakazakii (strain ATCC BAA-894) OX=290339 GN=nusG PE=3 SV=1	1.817	Up	0.006721	nusG	20.545
[L] Replication, recombination and repair	A7MJW5	Recombination protein RecR OS=Cronobacter sakazakii (strain ATCC BAA-894) OX=290339 GN=recR PE=3 SV=1	0.34	Down	0.02428	recR	21.823
	A7MJ24	ATP-dependent RNA helicase RhlE OS=Cronobacter sakazakii (strain ATCC BAA-894) OX=290339 GN=rhlE PE=3 SV=1	2.309	Up	6.3558e-05	rhlE	51.987
	A7MLI9	Endo/exonuclease/phosphatase domain-containing protein OS=Cronobacter sakazakii (strain ATCC BAA-894) OX=290339 GN=ESA_01676 PE=4 SV=1	0.322	Down	0.00021721	ESA_01676	40.847
	A7MH18	Uracil-DNA glycosylase OS=Cronobacter sakazakii (strain ATCC BAA-894) OX=290339 GN=ung PE=3 SV=1	1.782	Up	0.0162207	ung	28.223
	A7MPB0	DNA gyrase subunit A OS=Cronobacter sakazakii (strain ATCC BAA-894) OX=290339 GN=gyrA PE=3 SV=1	1.54	Up	3.3558e-06	gyrA	97.209
	A7MQJ8	DNA helicase OS=Cronobacter sakazakii (strain ATCC BAA-894) OX=290339 GN=ESA_03745 PE=3 SV=1	1.504	Up	0.0060563	ESA_03745	81.757
	A7MQ32	Protein kinase domain-containing protein OS=Cronobacter sakazakii (strain ATCC BAA-894) OX=290339 GN=ESA_03920 PE=4 SV=1	0.578	Down	0.00093526	ESA_03920	52.36
	A7MIG3	DNA repair protein RadA OS=Cronobacter sakazakii (strain ATCC BAA-894) OX=290339 GN=radA PE=3 SV=1	1.777	Up	0.026225	radA	45.387
	A7MJU3	G/U mismatch-specific DNA glycosylase OS=Cronobacter sakazakii (strain ATCC BAA-894) OX=290339 GN=mug PE=3 SV=1	0.431	Down	0.00029807	mug	18.945
	A7MMA8	Oligoribonuclease OS=Cronobacter sakazakii (strain ATCC BAA-894) OX=290339 GN=orn PE=3 SV=1	0.587	Down	0.00151934	orn	21.278
	A7MIN3	ATP-dependent RNA helicase DeaD OS=Cronobacter sakazakii (strain ATCC BAA-894) OX=290339 GN=deaD PE=3 SV=1	4.424	Up	1.5246e-06	deaD	71.222
	A7MFS4	Putative deoxyribonuclease YcfH(predicted) OS=Cronobacter sakazakii (strain ATCC BAA-894) OX=290339 GN=ESA_02244 PE=4 SV=1	2.525	Up	0.0023023	ESA_02244	29.83
	A7MG93	AAA domain-containing protein OS=Cronobacter sakazakii (strain ATCC BAA-894) OX=290339 GN=ESA_03397 PE=4 SV=1	0.603	Down	0.0030402	ESA_03397	28.154
[D] Cell cycle control, cell division, chromosome partitioning	A7MH91	Cell division ATP-binding protein FtsE OS=Cronobacter sakazakii (strain ATCC BAA-894) OX=290339 GN=ftsE PE=3 SV=1	0.663	Down	0.0078957	ftsE	24.322
	A7ME30	Fido domain-containing protein OS=Cronobacter sakazakii (strain ATCC BAA-894) OX=290339 GN=ESA_04372 PE=4 SV=1	0.649	Down	0.00088078	ESA_04372	22.796
	A7MEU4	Chromosome partition protein MukE OS=Cronobacter sakazakii (strain ATCC BAA-894) OX=290339 GN=mukE PE=3 SV=1	0.63	Down	0.0052009	mukE	26.12
	A7MIE6	Cell division protein FtsA OS=Cronobacter sakazakii (strain ATCC BAA-894) OX=290339 GN=ftsA PE=3 SV=1	1.726	Up	0.0033959	ftsA	45.203
	A7MIG0	Cell division protein ZapD OS=Cronobacter sakazakii (strain ATCC BAA-894) OX=290339 GN=zapD PE=3 SV=1	0.474	Down	1.1171e-06	zapD	28.747
	A7MES0	FtsK domain-containing protein OS=Cronobacter sakazakii (strain ATCC BAA-894) OX=290339 GN=ESA_02449 PE=3 SV=1	2.006	Up	0.0030387	ESA_02449	150.5
	A7MHA6	Signal recognition particle receptor FtsY OS=Cronobacter sakazakii (strain ATCC BAA-894) OX=290339 GN=ftsY PE=3 SV=1	0.651	Down	5.7356e-05	ftsY	56.262
	A7ML67	Cell division protein ZapB OS=Cronobacter sakazakii (strain ATCC BAA-894) OX=290339 GN=zapB PE=3 SV=1	0.591	Down	0.0042633	zapB	9.3143
	A7MKW3	Cell division protein ZipA OS=Cronobacter sakazakii (strain ATCC BAA-894) OX=290339 GN=zipA PE=3 SV=1	0.638	Down	0.00128	zipA	35.463
	A7MMW3	tRNA uridine 5-carboxymethylaminomethyl modification enzyme MnmG OS=Cronobacter sakazakii (strain ATCC BAA-894) OX=290339 GN=mnmG PE=3 SV=1	4.119	Up	0.0058846	mnmG	69.55
	A7MFW6	Macrodomain Ter protein OS=Cronobacter sakazakii (strain ATCC BAA-894) OX=290339 GN=matP PE=3 SV=1	0.389	Down	0.000181206	matP	17.93
	A7ML77	Cell division protein FtsN OS=Cronobacter sakazakii (strain ATCC BAA-894) OX=290339 GN=ftsN PE=3 SV=1	2.025	Up	0.00138334	ftsN	34.98
[V] Defense mechanisms	A7MFT7	Lipoprotein-releasing system ATP-binding protein LolD OS=Cronobacter sakazakii (strain ATCC BAA-894) OX=290339 GN=lolD PE=3 SV=1	0.619	Down	0.025822	lolD	25.424
	A7MJ31	HlyD_D23 domain-containing protein OS=Cronobacter sakazakii (strain ATCC BAA-894) OX=290339 GN=ESA_00584 PE=4 SV=1	1.51	Up	0.00614	ESA_00584	42.557
	A7MK62	Beta-lactamase OS=Cronobacter sakazakii (strain ATCC BAA-894) OX=290339 GN=ESA_01875 PE=3 SV=1	2.75	Up	0.0053825	ESA_01875	41.071
[T] Signal transduction mechanisms	A7MMT7	DNA-binding transcriptional regulator NtrC OS=Cronobacter sakazakii (strain ATCC BAA-894) OX=290339 GN=ntrC PE=4 SV=1	1.76	Up	0.002456	ntrC	52.328
	A7MMT8	Histidine kinase domain-containing protein OS=Cronobacter sakazakii (strain ATCC BAA-894) OX=290339 GN=ESA_04047 PE=4 SV=1	0.608	Down	0.0047627	ESA_04047	38.543
	A7MF47	Arginine ABC transporter substrate-binding protein(predicted) OS=Cronobacter sakazakii (strain ATCC BAA-894) OX=290339 GN=ESA_02477 PE=3 SV=1	2.222	Up	4.4414e-05	ESA_02477	26.565
	A7MHI8	Signal transduction histidine-protein kinase BaeS(predicted) OS=Cronobacter sakazakii (strain ATCC BAA-894) OX=290339 GN=ESA_01140 PE=4 SV=1	0.477	Down	0.0131046	ESA_01140	52.392
	A7MF43	Arginine-binding periplasmic protein 1(predicted) OS=Cronobacter sakazakii (strain ATCC BAA-894) OX=290339 GN=ESA_02473 PE=3 SV=1	1.7	Up	0.00151801	ESA_02473	27.401
	A7MED0	Protein-glutamate methylesterase/protein-glutamine glutaminase OS=Cronobacter sakazakii (strain ATCC BAA-894) OX=290339 GN=cheB PE=3 SV=1	3.219	Up	0.00082318	cheB	37.538
	A7MK60	HAMP domain-containing protein(predicted) OS=Cronobacter sakazakii (strain ATCC BAA-894) OX=290339 GN=ESA_01890 PE=4 SV=1	0.554	Down	0.00087779	ESA_01890	69.395
	A7MK17	Usp domain-containing protein OS=Cronobacter sakazakii (strain ATCC BAA-894) OX=290339 GN=ESA_02718 PE=4 SV=1	2.373	Up	0.00107701	ESA_02718	16.06
	A7MJ45	HAMP domain-containing protein(predicted) OS=Cronobacter sakazakii (strain ATCC BAA-894) OX=290339 GN=ESA_00560 PE=4 SV=1	0.66	Down	0.000140229	ESA_00560	59.075
	A7MQT0	PBPb domain-containing protein OS=Cronobacter sakazakii (strain ATCC BAA-894) OX=290339 GN=ESA_02680 PE=4 SV=1	0.438	Down	3.8651e-05	ESA_02680	34.82
	A7MED1	Response regulatory domain-containing protein OS=Cronobacter sakazakii (strain ATCC BAA-894) OX=290339 GN=ESA_01352 PE=4 SV=1	2.003	Up	0.02622	ESA_01352	14.088
	A7MG95	GGDEF domain-containing protein OS=Cronobacter sakazakii (strain ATCC BAA-894) OX=290339 GN=ESA_03399 PE=4 SV=1	0.406	Down	0.00051771	ESA_03399	36.611
	A7MGL7	Phage shock protein PspA(predicted) OS=Cronobacter sakazakii (strain ATCC BAA-894) OX=290339 GN=ESA_01598 PE=4 SV=1	0.074	Down	6.1846e-07	ESA_01598	25.403
	A7MJE3	Lipopolysaccharide export system protein LptA OS=Cronobacter sakazakii (strain ATCC BAA-894) OX=290339 GN=lptA PE=3 SV=1	2.464	Up	0.00075653	lptA	20.128
	A7MQ32	Protein kinase domain-containing protein OS=Cronobacter sakazakii (strain ATCC BAA-894) OX=290339 GN=ESA_03920 PE=4 SV=1	0.578	Down	0.00093526	ESA_03920	52.36
	A7MQ23	FHA domain-containing protein OS=Cronobacter sakazakii (strain ATCC BAA-894) OX=290339 GN=ESA_03928 PE=4 SV=1	0.53	Down	0.00070013	ESA_03928	69.56
	A7MED8	Chemotaxis protein CheA(predicted) OS=Cronobacter sakazakii (strain ATCC BAA-894) OX=290339 GN=ESA_01341 PE=4 SV=1	1.783	Up	0.003361	ESA_01341	72.024
	A7MMI3	Regulator of RpoS OS=Cronobacter sakazakii (strain ATCC BAA-894) OX=290339 GN=rssB PE=3 SV=1	0.484	Down	0.0185609	rssB	37.482
	A7MFN8	Methyl-accepting chemotaxis protein(predicted) OS=Cronobacter sakazakii (strain ATCC BAA-894) OX=290339 GN=ESA_02815 PE=4 SV=1	0.589	Down	0.03588	ESA_02815	69.836
	A7MQ78	Two-component system sensor histidine kinase CpxA(predicted) OS=Cronobacter sakazakii (strain ATCC BAA-894) OX=290339 GN=ESA_04122 PE=4 SV=1	0.478	Down	0.00033856	ESA_04122	51.734
	A7MIT5	Aerotaxis receptor(predicted) OS=Cronobacter sakazakii (strain ATCC BAA-894) OX=290339 GN=ESA_03489 PE=4 SV=1	0.642	Down	0.0099163	ESA_03489	55.685
	A7MJV2	Carbon starvation protein A(predicted) OS=Cronobacter sakazakii (strain ATCC BAA-894) OX=290339 GN=ESA_00339 PE=4 SV=1	1.6	Up	0.000197312	ESA_00339	76.903
	A7MKG1	GAF domain-containing protein OS=Cronobacter sakazakii (strain ATCC BAA-894) OX=290339 GN=ESA_01418 PE=4 SV=1	1.675	Up	0.0070202	ESA_01418	17.824
	A7MJA1	PBPb domain-containing protein OS=Cronobacter sakazakii (strain ATCC BAA-894) OX=290339 GN=ESA_03659 PE=3 SV=1	0.269	Down	6.2473e-05	ESA_03659	36.907
	A7MP90	SH3b domain-containing protein OS=Cronobacter sakazakii (strain ATCC BAA-894) OX=290339 GN=ESA_00363 PE=4 SV=1	0.607	Down	0.0063969	ESA_00363	23.046
	A7MMR3	Methyl-accepting chemotaxis protein(predicted) OS=Cronobacter sakazakii (strain ATCC BAA-894) OX=290339 GN=ESA_01914 PE=4 SV=1	0.632	Down	0.0047589	ESA_01914	55.758
	A7MKG2	RNA chaperone ProQ OS=Cronobacter sakazakii (strain ATCC BAA-894) OX=290339 GN=proQ PE=3 SV=1	1.71	Up	0.00105824	proQ	25.588
	A7MG82	Methyl-accepting chemotaxis protein(predicted) OS=Cronobacter sakazakii (strain ATCC BAA-894) OX=290339 GN=ESA_03402 PE=4 SV=1	0.651	Down	0.00021777	ESA_03402	59.534
[M] Cell wall/membrane/envelope biogenesis	A7MMA1	MurNAc-LAA domain-containing protein OS=Cronobacter sakazakii (strain ATCC BAA-894) OX=290339 GN=ESA_00179 PE=4 SV=1	2.222	Up	0.0025244	ESA_00179	47.918
	A7MPE5	Large-conductance mechanosensitive channel OS=Cronobacter sakazakii (strain ATCC BAA-894) OX=290339 GN=mscL PE=3 SV=1	0.519	Down	0.005636	mscL	14.933
	A7MHW5	Outer membrane protein assembly factor BamD OS=Cronobacter sakazakii (strain ATCC BAA-894) OX=290339 GN=bamD PE=3 SV=1	0.454	Down	0.00117767	bamD	27.562
	A7MKN9	Cyclic di-GMP-binding protein OS=Cronobacter sakazakii (strain ATCC BAA-894) OX=290339 GN=ESA_04205 PE=3 SV=1	0.569	Down	0.00024447	ESA_04205	88.77
	A7MQD8	AsmA domain-containing protein OS=Cronobacter sakazakii (strain ATCC BAA-894) OX=290339 GN=ESA_04065 PE=4 SV=1	0.482	Down	0.00088424	ESA_04065	60.104
	A7MMY0	Bifunctional protein GlmU OS=Cronobacter sakazakii (strain ATCC BAA-894) OX=290339 GN=glmU PE=3 SV=2	1.681	Up	0.00064068	glmU	49.059
	A7MR50	Wzz domain-containing protein OS=Cronobacter sakazakii (strain ATCC BAA-894) OX=290339 GN=ESA_00459 PE=4 SV=1	1.74	Up	0.007341	ESA_00459	41.921
	A7MGT5	UDP-3-O-(3-hydroxymyristoyl)glucosamine N-acyltransferase OS=Cronobacter sakazakii (strain ATCC BAA-894) OX=290339 GN=lpxD PE=3 SV=1	2.04	Up	0.00141699	lpxD	36.014
	A7MIM0	4-hydroxy-3-methylbut-2-enyl diphosphate reductase OS=Cronobacter sakazakii (strain ATCC BAA-894) OX=290339 GN=ispH PE=3 SV=1	3.01	Up	0.000115623	ispH	34.51
	A7MI18	Acyl-[acyl-carrier-protein]--UDP-N-acetylglucosamine O-acyltransferase OS=Cronobacter sakazakii (strain ATCC BAA-894) OX=290339 GN=lpxA PE=3 SV=1	1.742	Up	0.0135182	lpxA	28.067
	A7MMI6	UDP-glucose 6-dehydrogenase OS=Cronobacter sakazakii (strain ATCC BAA-894) OX=290339 GN=ESA_01534 PE=3 SV=1	1.774	Up	0.000158508	ESA_01534	49.587
	A7MNS2	UDP-N-acetylglucosamine 1-carboxyvinyltransferase OS=Cronobacter sakazakii (strain ATCC BAA-894) OX=290339 GN=murA PE=3 SV=1	2.036	Up	0.00057507	murA	44.709
	A7MF71	Autotransporter domain-containing protein OS=Cronobacter sakazakii (strain ATCC BAA-894) OX=290339 GN=ESA_02084 PE=4 SV=1	0.518	Down	0.00047931	ESA_02084	234.45
	A7MM50	UDP-N-acetylmuramate--L-alanyl-gamma-D-glutamyl-meso-2,6-diaminoheptandioate ligase OS=Cronobacter sakazakii (strain ATCC BAA-894) OX=290339 GN=mpl PE=3 SV=1	2.913	Up	0.000164685	mpl	50.123
	A7MGS3	Periplasmic serine endoprotease DegP-like OS=Cronobacter sakazakii (strain ATCC BAA-894) OX=290339 GN=ESA_03179 PE=3 SV=1	0.613	Down	0.00193587	ESA_03179	49.078
	A7MQH7	UDP-N-acetylglucosamine 2-epimerase OS=Cronobacter sakazakii (strain ATCC BAA-894) OX=290339 GN=wecB PE=3 SV=1	1.677	Up	0.00130069	wecB	40.456
	A7MQ89	Lipopolysaccharide heptosyltransferase I(predicted) OS=Cronobacter sakazakii (strain ATCC BAA-894) OX=290339 GN=ESA_04107 PE=4 SV=1	0.605	Down	0.026863	ESA_04107	37.183
	A7MQH8	ECA polysaccharide chain length modulation protein OS=Cronobacter sakazakii (strain ATCC BAA-894) OX=290339 GN=wzzE PE=3 SV=1	0.593	Down	0.0017375	wzzE	39.657
	A7MGQ4	Penicillin-binding protein 1B OS=Cronobacter sakazakii (strain ATCC BAA-894) OX=290339 GN=ESA_03191 PE=3 SV=1	0.607	Down	0.0051836	ESA_03191	93.986
	A7MLE6	FIG005189: putative transferase clustered with tellurite resistance proteins TehA/TehB(predicted) OS=Cronobacter sakazakii (strain ATCC BAA-894) OX=290339 GN=ESA_01719 PE=4 SV=1	0.522	Down	0.00101655	ESA_01719	35.112
	A7MKB7	Outer-membrane lipoprotein LolB OS=Cronobacter sakazakii (strain ATCC BAA-894) OX=290339 GN=lolB PE=3 SV=1	0.371	Down	0.0004212	lolB	25.159
	A7MHM3	OpuAC domain-containing protein OS=Cronobacter sakazakii (strain ATCC BAA-894) OX=290339 GN=ESA_01108 PE=4 SV=1	0.635	Down	0.0098169	ESA_01108	32.479
	A7MF52	Epimerase domain-containing protein OS=Cronobacter sakazakii (strain ATCC BAA-894) OX=290339 GN=ESA_02468 PE=4 SV=1	0.652	Down	0.0183168	ESA_02468	38.051
	A7MFH6	Hypothetical lipoprotein YajG(predicted) OS=Cronobacter sakazakii (strain ATCC BAA-894) OX=290339 GN=ESA_02866 PE=4 SV=1	0.501	Down	0.0147373	ESA_02866	20.88
	A7MHH0	Outer membrane assembly protein AsmA(predicted) OS=Cronobacter sakazakii (strain ATCC BAA-894) OX=290339 GN=ESA_01154 PE=4 SV=1	0.522	Down	1.86942e-05	ESA_01154	67.556
	A7MKL3	Peptidyl-prolyl cis-trans isomerase OS=Cronobacter sakazakii (strain ATCC BAA-894) OX=290339 GN=ESA_04370 PE=3 SV=1	2.127	Up	0.00103506	ESA_04370	20.09
	A7MIF1	UDP-N-acetylmuramoylalanine--D-glutamate ligase OS=Cronobacter sakazakii (strain ATCC BAA-894) OX=290339 GN=murD PE=3 SV=1	1.662	Up	0.023499	murD	47.041
	A7MMI7	NAD(P)-bd_dom domain-containing protein OS=Cronobacter sakazakii (strain ATCC BAA-894) OX=290339 GN=ESA_01535 PE=4 SV=1	1.893	Up	0.00056495	ESA_01535	37.718
	A7MND8	POTRA domain-containing protein OS=Cronobacter sakazakii (strain ATCC BAA-894) OX=290339 GN=ESA_00227 PE=4 SV=1	0.436	Down	0.00032472	ESA_00227	64.089
	A7MJC5	Periplasmic serine endoprotease DegP-like OS=Cronobacter sakazakii (strain ATCC BAA-894) OX=290339 GN=ESA_03620 PE=3 SV=1	0.509	Down	3.5226e-05	ESA_03620	47.153
	A7MR24	MurNAc-LAA domain-containing protein OS=Cronobacter sakazakii (strain ATCC BAA-894) OX=290339 GN=ESA_00494 PE=4 SV=1	1.966	Up	0.044135	ESA_00494	45.492
	A7MH13	Elongation factor 4 OS=Cronobacter sakazakii (strain ATCC BAA-894) OX=290339 GN=lepA PE=3 SV=1	1.642	Up	0.0018849	lepA	66.507
	A7MLX9	Membrane-bound lytic murein transglycosylase C OS=Cronobacter sakazakii (strain ATCC BAA-894) OX=290339 GN=mltC PE=3 SV=2	0.48	Down	0.0084644	mltC	40.352
	A7MF16	PBP5_C domain-containing protein OS=Cronobacter sakazakii (strain ATCC BAA-894) OX=290339 GN=ESA_02500 PE=3 SV=1	0.546	Down	2.2227e-05	ESA_02500	44.399
	A7MFW5	OmpA-like domain-containing protein OS=Cronobacter sakazakii (strain ATCC BAA-894) OX=290339 GN=ESA_02391 PE=3 SV=1	0.436	Down	0.0023186	ESA_02391	38.343
	A7MNH1	AsmA domain-containing protein OS=Cronobacter sakazakii (strain ATCC BAA-894) OX=290339 GN=ESA_04213 PE=4 SV=1	0.424	Down	0.00021831	ESA_04213	74.72
	A7MFR9	Penicillin-binding protein activator LpoB OS=Cronobacter sakazakii (strain ATCC BAA-894) OX=290339 GN=lpoB PE=3 SV=1	0.488	Down	0.00168341	lpoB	23.219
	A7MKD9	Outer membrane protein Slp(predicted) OS=Cronobacter sakazakii (strain ATCC BAA-894) OX=290339 GN=ESA_01454 PE=4 SV=1	0.227	Down	2.2053e-05	ESA_01454	21.091
	A7MNR2	PDZ domain-containing protein OS=Cronobacter sakazakii (strain ATCC BAA-894) OX=290339 GN=ESA_03621 PE=4 SV=1	0.484	Down	0.023842	ESA_03621	37.994
	A7MJ26	SPOR domain-containing protein OS=Cronobacter sakazakii (strain ATCC BAA-894) OX=290339 GN=ESA_02550 PE=4 SV=1	0.553	Down	0.0006793	ESA_02550	36.494
	A7MHF8	NTP_transferase domain-containing protein OS=Cronobacter sakazakii (strain ATCC BAA-894) OX=290339 GN=ESA_01177 PE=4 SV=1	0.593	Down	0.021637	ESA_01177	32.712
	A7MEV1	3-deoxy-manno-octulosonate cytidylyltransferase OS=Cronobacter sakazakii (strain ATCC BAA-894) OX=290339 GN=kdsB PE=3 SV=1	1.55	Up	0.00183574	kdsB	27.22
	A7MNY6	Ecotin(predicted) OS=Cronobacter sakazakii (strain ATCC BAA-894) OX=290339 GN=ESA_02129 PE=4 SV=1	0.439	Down	0.000115418	ESA_02129	18.733
	A7MMB2	Outer membrane lipoprotein Blc OS=Cronobacter sakazakii (strain ATCC BAA-894) OX=290339 GN=ESA_00161 PE=3 SV=1	0.483	Down	0.0099232	ESA_00161	20.232
	A7MGU6	Outer membrane protein assembly factor BamB OS=Cronobacter sakazakii (strain ATCC BAA-894) OX=290339 GN=bamB PE=3 SV=1	0.544	Down	0.00132374	bamB	42.168
	A7MLE2	OpuAC domain-containing protein OS=Cronobacter sakazakii (strain ATCC BAA-894) OX=290339 GN=ESA_01740 PE=4 SV=1	0.575	Down	0.0028217	ESA_01740	33.839
	A7MP45	Outer membrane protein C(predicted) OS=Cronobacter sakazakii (strain ATCC BAA-894) OX=290339 GN=ESA_01235 PE=4 SV=1	0.636	Down	0.0046205	ESA_01235	43.881
	A7MHS0	Outer membrane porin protein C(predicted) OS=Cronobacter sakazakii (strain ATCC BAA-894) OX=290339 GN=ESA_00974 PE=3 SV=1	0.392	Down	1.56306e-05	ESA_00974	41.36
	A7ME82	Gamma-glutamyltransferase(predicted) OS=Cronobacter sakazakii (strain ATCC BAA-894) OX=290339 GN=ESA_04296 PE=4 SV=1	0.511	Down	1.6163e-06	ESA_04296	62.382
	A7MEZ5	L,D-transpeptidase(predicted) OS=Cronobacter sakazakii (strain ATCC BAA-894) OX=290339 GN=ESA_02518 PE=4 SV=1	2.866	Up	0.00029659	ESA_02518	33.299
	A7MGT7	Outer membrane protein assembly factor BamA OS=Cronobacter sakazakii (strain ATCC BAA-894) OX=290339 GN=bamA PE=3 SV=1	0.629	Down	7.5515e-05	bamA	89.064
	A7MPN7	Maltoporin OS=Cronobacter sakazakii (strain ATCC BAA-894) OX=290339 GN=lamB PE=3 SV=2	0.543	Down	0.00115948	lamB	49.743
	A7MIB0	LPS-assembly protein LptD OS=Cronobacter sakazakii (strain ATCC BAA-894) OX=290339 GN=lptD PE=3 SV=1	0.46	Down	0.000183197	lptD	89.866
	A7MIF0	UDP-N-acetylmuramate--L-alanine ligase OS=Cronobacter sakazakii (strain ATCC BAA-894) OX=290339 GN=murC PE=3 SV=1	1.611	Up	0.00122091	murC	52.858
	A7MHD9	Wzz domain-containing protein OS=Cronobacter sakazakii (strain ATCC BAA-894) OX=290339 GN=ESA_01190 PE=4 SV=1	0.581	Down	0.000119559	ESA_01190	37.55
	A7MQS1	LPS-assembly lipoprotein LptE OS=Cronobacter sakazakii (strain ATCC BAA-894) OX=290339 GN=lptE PE=3 SV=1	0.396	Down	8.4726e-05	lptE	20.16
	A7MNC9	Mechanosensitive ion channel(predicted) OS=Cronobacter sakazakii (strain ATCC BAA-894) OX=290339 GN=ESA_00284 PE=4 SV=1	0.427	Down	0.0050967	ESA_00284	42.3
	A7MI21	NlpE_C domain-containing protein OS=Cronobacter sakazakii (strain ATCC BAA-894) OX=290339 GN=ESA_03145 PE=4 SV=1	0.558	Down	0.0038566	ESA_03145	25.237
	A7MMX9	Glutamine--fructose-6-phosphate aminotransferase [isomerizing] OS=Cronobacter sakazakii (strain ATCC BAA-894) OX=290339 GN=glmS PE=3 SV=1	1.87	Up	3.8918e-05	glmS	66.472
	A7MLX2	DUF3251 domain-containing protein OS=Cronobacter sakazakii (strain ATCC BAA-894) OX=290339 GN=ESA_02890 PE=4 SV=1	0.548	Down	0.0076026	ESA_02890	22.431
	A7MHF7	Epimerase domain-containing protein OS=Cronobacter sakazakii (strain ATCC BAA-894) OX=290339 GN=ESA_01176 PE=4 SV=1	2.221	Up	0.00144351	ESA_01176	37.339
	A7MR88	Small-conductance mechanosensitive channel MscS(predicted) OS=Cronobacter sakazakii (strain ATCC BAA-894) OX=290339 GN=ESA_00411 PE=4 SV=1	0.492	Down	0.022719	ESA_00411	33.714
	A7MJT0	Outer membrane channel protein(predicted) OS=Cronobacter sakazakii (strain ATCC BAA-894) OX=290339 GN=ESA_00373 PE=4 SV=1	0.482	Down	0.0032192	ESA_00373	53.66
	A7ML06	Outer membrane protein assembly factor BamC OS=Cronobacter sakazakii (strain ATCC BAA-894) OX=290339 GN=bamC PE=3 SV=1	0.516	Down	0.000101709	bamC	37.169
	A7MMK3	Rick_17kDa_Anti domain-containing protein OS=Cronobacter sakazakii (strain ATCC BAA-894) OX=290339 GN=ESA_02000 PE=4 SV=1	0.473	Down	0.00182101	ESA_02000	15.428
	A7MK37	Endolytic peptidoglycan transglycosylase RlpA OS=Cronobacter sakazakii (strain ATCC BAA-894) OX=290339 GN=rlpA PE=3 SV=1	0.66	Down	0.025023	rlpA	40.406
	A7MID7	UDP-N-acetylmuramoyl-tripeptide--D-alanyl-D-alanine ligase OS=Cronobacter sakazakii (strain ATCC BAA-894) OX=290339 GN=murF PE=3 SV=1	1.606	Up	0.00171927	murF	47.559
	A7MIW6	Peptidoglycan-associated protein OS=Cronobacter sakazakii (strain ATCC BAA-894) OX=290339 GN=pal PE=3 SV=1	0.504	Down	4.0253e-05	pal	18.693
	A7MQE8	Penicillin-binding protein activator LpoA OS=Cronobacter sakazakii (strain ATCC BAA-894) OX=290339 GN=lpoA PE=3 SV=1	0.453	Down	0.00028488	lpoA	72.705
	A7MID8	UDP-N-acetylmuramoyl-L-alanyl-D-glutamate--2,6-diaminopimelate ligase OS=Cronobacter sakazakii (strain ATCC BAA-894) OX=290339 GN=murE PE=3 SV=1	1.915	Up	0.0023953	murE	50.299
	A7MM66	Cell envelope opacity-associated protein A(predicted) OS=Cronobacter sakazakii (strain ATCC BAA-894) OX=290339 GN=ESA_00205 PE=4 SV=1	0.424	Down	2.1421e-05	ESA_00205	21.347
	A7MH77	Lipoprotein(predicted) OS=Cronobacter sakazakii (strain ATCC BAA-894) OX=290339 GN=ESA_00878 PE=4 SV=1	0.407	Down	0.00032004	ESA_00878	27.954
	A7MQH6	UDP-N-acetyl-D-mannosamine dehydrogenase OS=Cronobacter sakazakii (strain ATCC BAA-894) OX=290339 GN=wecC PE=3 SV=1	1.59	Up	0.00031764	wecC	45.812
[N] Cell motility	A7MPR3	Autotransporter domain-containing protein OS=Cronobacter sakazakii (strain ATCC BAA-894) OX=290339 GN=ESA_01825 PE=4 SV=1	0.29	Down	2.1998e-06	ESA_01825	69.329
	A7MED0	Protein-glutamate methylesterase/protein-glutamine glutaminase OS=Cronobacter sakazakii (strain ATCC BAA-894) OX=290339 GN=cheB PE=3 SV=1	3.219	Up	0.00082318	cheB	37.538
	A7MFP9	Flagellin_D0/D1 domain-containing protein OS=Cronobacter sakazakii (strain ATCC BAA-894) OX=290339 GN=ESA_02264 PE=4 SV=1	0.373	Down	0.0133825	ESA_02264	33.814
	A7MJI3	Flagellar hook-associated protein 2 OS=Cronobacter sakazakii (strain ATCC BAA-894) OX=290339 GN=ESA_01287 PE=3 SV=1	0.099	Down	0.00026492	ESA_01287	49.436
	A7MFN9	Flagellar basal-body rod protein FlgG OS=Cronobacter sakazakii (strain ATCC BAA-894) OX=290339 GN=ESA_02269 PE=3 SV=1	0.647	Down	0.0185178	ESA_02269	27.729
	A7MK60	HAMP domain-containing protein(predicted) OS=Cronobacter sakazakii (strain ATCC BAA-894) OX=290339 GN=ESA_01890 PE=4 SV=1	0.554	Down	0.00087779	ESA_01890	69.395
	A7MJ45	HAMP domain-containing protein(predicted) OS=Cronobacter sakazakii (strain ATCC BAA-894) OX=290339 GN=ESA_00560 PE=4 SV=1	0.66	Down	0.000140229	ESA_00560	59.075
	A7MQ10	OmpA-like domain-containing protein OS=Cronobacter sakazakii (strain ATCC BAA-894) OX=290339 GN=ESA_03946 PE=4 SV=1	0.637	Down	0.00047933	ESA_03946	45.589
	A7MFQ0	Flagellar hook-associated protein 1 OS=Cronobacter sakazakii (strain ATCC BAA-894) OX=290339 GN=flgK PE=3 SV=1	0.127	Down	3.1743e-08	flgK	58.568
	A7MJK4	Flagellar motor switch protein FliM OS=Cronobacter sakazakii (strain ATCC BAA-894) OX=290339 GN=ESA_01253 PE=3 SV=1	2.03	Up	0.036935	ESA_01253	37.886
	A7MFN8	Methyl-accepting chemotaxis protein(predicted) OS=Cronobacter sakazakii (strain ATCC BAA-894) OX=290339 GN=ESA_02815 PE=4 SV=1	0.589	Down	0.03588	ESA_02815	69.836
	A7MIT5	Aerotaxis receptor(predicted) OS=Cronobacter sakazakii (strain ATCC BAA-894) OX=290339 GN=ESA_03489 PE=4 SV=1	0.642	Down	0.0099163	ESA_03489	55.685
	A7MJK3	Flagellar motor switch protein FliN OS=Cronobacter sakazakii (strain ATCC BAA-894) OX=290339 GN=ESA_01252 PE=3 SV=1	2.861	Up	0.000161797	ESA_01252	16.691
	A7MED4	Flagellar biosynthesis protein FlhA OS=Cronobacter sakazakii (strain ATCC BAA-894) OX=290339 GN=flhA PE=3 SV=1	1.998	Up	0.031356	flhA	74.641
	A7MG38	FlgM domain-containing protein OS=Cronobacter sakazakii (strain ATCC BAA-894) OX=290339 GN=ESA_02276 PE=4 SV=1	2.585	Up	0.0033594	ESA_02276	10.903
	A7MQ09	Type VI secretion system membrane subunit TssM(predicted) OS=Cronobacter sakazakii (strain ATCC BAA-894) OX=290339 GN=ESA_03945 PE=4 SV=1	0.642	Down	0.00047938	ESA_03945	134.53
	A7MMR3	Methyl-accepting chemotaxis protein(predicted) OS=Cronobacter sakazakii (strain ATCC BAA-894) OX=290339 GN=ESA_01914 PE=4 SV=1	0.632	Down	0.0047589	ESA_01914	55.758
	A7MG82	Methyl-accepting chemotaxis protein(predicted) OS=Cronobacter sakazakii (strain ATCC BAA-894) OX=290339 GN=ESA_03402 PE=4 SV=1	0.651	Down	0.00021777	ESA_03402	59.534
[U] Intracellular trafficking, secretion, and vesicular transport	A7MQN3	Sec-independent protein translocase protein TatB OS=Cronobacter sakazakii (strain ATCC BAA-894) OX=290339 GN=tatB PE=3 SV=1	0.658	Down	0.0116365	tatB	19.979
	A7MIW9	Tol-Pal system protein TolR OS=Cronobacter sakazakii (strain ATCC BAA-894) OX=290339 GN=tolR PE=3 SV=1	0.628	Down	0.0074039	tolR	15.54
	A7MF71	Autotransporter domain-containing protein OS=Cronobacter sakazakii (strain ATCC BAA-894) OX=290339 GN=ESA_02084 PE=4 SV=1	0.518	Down	0.00047931	ESA_02084	234.45
	A7MM14	Biopolymer transport protein exbD(predicted) OS=Cronobacter sakazakii (strain ATCC BAA-894) OX=290339 GN=ESA_00277 PE=3 SV=1	0.625	Down	0.0070435	ESA_00277	15.594
	A7MM13	MotA_ExbB domain-containing protein OS=Cronobacter sakazakii (strain ATCC BAA-894) OX=290339 GN=ESA_00276 PE=3 SV=1	0.567	Down	0.00031501	ESA_00276	25.763
	A7MIW7	Tol-Pal system protein TolB OS=Cronobacter sakazakii (strain ATCC BAA-894) OX=290339 GN=tolB PE=3 SV=1	1.548	Up	0.0067816	tolB	46.046
	A7ML70	Aquaporin(predicted) OS=Cronobacter sakazakii (strain ATCC BAA-894) OX=290339 GN=ESA_03834 PE=3 SV=1	1.643	Up	0.034102	ESA_03834	29.539
	A7MJT0	Outer membrane channel protein(predicted) OS=Cronobacter sakazakii (strain ATCC BAA-894) OX=290339 GN=ESA_00373 PE=4 SV=1	0.482	Down	0.0032192	ESA_00373	53.66
[O] Posttranslational modification, protein turnover, chaperones	A7MKP2	TPR_REGION domain-containing protein OS=Cronobacter sakazakii (strain ATCC BAA-894) OX=290339 GN=ESA_04207 PE=4 SV=1	0.601	Down	0.0043551	ESA_04207	127.63
	A7MJY5	Thioredoxin domain-containing protein OS=Cronobacter sakazakii (strain ATCC BAA-894) OX=290339 GN=ESA_02774 PE=4 SV=1	0.606	Down	0.0006356	ESA_02774	31.875
	A7MLH0	META domain-containing protein OS=Cronobacter sakazakii (strain ATCC BAA-894) OX=290339 GN=ESA_01686 PE=4 SV=1	0.467	Down	0.00123569	ESA_01686	15.575
	A7MMU4	Thiol:disulfide interchange protein OS=Cronobacter sakazakii (strain ATCC BAA-894) OX=290339 GN=ESA_04037 PE=3 SV=1	1.837	Up	0.0045039	ESA_04037	23.045
	A7MM21	Glutaredoxin 2(predicted) OS=Cronobacter sakazakii (strain ATCC BAA-894) OX=290339 GN=ESA_00267 PE=4 SV=1	1.571	Up	0.00147958	ESA_00267	23.568
	A7MM91	Protein HflK OS=Cronobacter sakazakii (strain ATCC BAA-894) OX=290339 GN=ESA_00184 PE=3 SV=1	0.431	Down	1.0228e-06	ESA_00184	45.102
	A7MPZ0	Small heat shock protein IbpA OS=Cronobacter sakazakii (strain ATCC BAA-894) OX=290339 GN=ibpA PE=3 SV=1	1.557	Up	0.00125601	ibpA	15.815
	A7MM92	Protein HflC OS=Cronobacter sakazakii (strain ATCC BAA-894) OX=290339 GN=ESA_00185 PE=3 SV=1	0.489	Down	0.00091527	ESA_00185	37.524
	A7MKG5	Protease HtpX OS=Cronobacter sakazakii (strain ATCC BAA-894) OX=290339 GN=htpX PE=3 SV=1	0.641	Down	0.0136648	htpX	31.839
	A7MG84	Autotransporter domain-containing protein OS=Cronobacter sakazakii (strain ATCC BAA-894) OX=290339 GN=ESA_03404 PE=4 SV=1	0.16	Down	5.4417e-07	ESA_03404	106.01
	A7MIQ8	GST C-terminal domain-containing protein OS=Cronobacter sakazakii (strain ATCC BAA-894) OX=290339 GN=ESA_03523 PE=4 SV=1	0.627	Down	0.000136638	ESA_03523	37.476
	A7MPK8	Glutathione S-transferase(predicted) OS=Cronobacter sakazakii (strain ATCC BAA-894) OX=290339 GN=ESA_00116 PE=4 SV=1	0.43	Down	0.00115574	ESA_00116	25.277
	A7MJW4	Chaperone protein HtpG OS=Cronobacter sakazakii (strain ATCC BAA-894) OX=290339 GN=htpG PE=3 SV=1	1.528	Up	6.0519e-05	htpG	71.061
	A7MK18	Glutaredoxin domain-containing protein OS=Cronobacter sakazakii (strain ATCC BAA-894) OX=290339 GN=ESA_02719 PE=4 SV=1	2.534	Up	0.000104458	ESA_02719	55.925
	A7MIK5	Chaperone protein DnaK OS=Cronobacter sakazakii (strain ATCC BAA-894) OX=290339 GN=dnaK PE=3 SV=1	0.646	Down	0.000163042	dnaK	69.216
	A7MG32	GST N-terminal domain-containing protein OS=Cronobacter sakazakii (strain ATCC BAA-894) OX=290339 GN=ESA_02284 PE=4 SV=1	0.124	Down	2.0032e-06	ESA_02284	22.619
	A7MEQ7	ATP-dependent Clp protease ATP-binding subunit ClpA(predicted) OS=Cronobacter sakazakii (strain ATCC BAA-894) OX=290339 GN=ESA_02456 PE=3 SV=1	2.05	Up	0.00045702	ESA_02456	84.099
	A7ML38	Uncharacterized GST-like protein yibF(predicted) OS=Cronobacter sakazakii (strain ATCC BAA-894) OX=290339 GN=ESA_03876 PE=4 SV=1	0.504	Down	0.0073444	ESA_03876	22.283
	A7MMD0	Glutathione-dependent disulfide-bond oxidoreductase(predicted) OS=Cronobacter sakazakii (strain ATCC BAA-894) OX=290339 GN=ESA_00138 PE=4 SV=1	0.555	Down	0.00040237	ESA_00138	32.525
	A7MHI6	Peptidase_U32_C domain-containing protein OS=Cronobacter sakazakii (strain ATCC BAA-894) OX=290339 GN=ESA_01138 PE=4 SV=1	3.21	Up	0.025695	ESA_01138	51.173
	A7MFI4	Peptidylprolyl isomerase OS=Cronobacter sakazakii (strain ATCC BAA-894) OX=290339 GN=ESA_02857 PE=4 SV=1	0.58	Down	6.4838e-05	ESA_02857	68.354
	A7MGW6	Chaperone protein HscA OS=Cronobacter sakazakii (strain ATCC BAA-894) OX=290339 GN=hscA PE=3 SV=1	1.956	Up	0.00185671	hscA	65.773
	A7MPY9	SHSP domain-containing protein OS=Cronobacter sakazakii (strain ATCC BAA-894) OX=290339 GN=ESA_03959 PE=3 SV=1	1.998	Up	5.5409e-05	ESA_03959	18.339
	A7MF17	Glutathione S-transferase(predicted) OS=Cronobacter sakazakii (strain ATCC BAA-894) OX=290339 GN=ESA_02501 PE=4 SV=1	0.548	Down	0.00060041	ESA_02501	23.773
	A7MF61	ABC transporter domain-containing protein OS=Cronobacter sakazakii (strain ATCC BAA-894) OX=290339 GN=ESA_02092 PE=4 SV=1	0.527	Down	0.00038379	ESA_02092	27.899
	A7MJY0	PHB domain-containing protein OS=Cronobacter sakazakii (strain ATCC BAA-894) OX=290339 GN=ESA_02775 PE=4 SV=1	0.592	Down	0.0061989	ESA_02775	33.796
	A7MKQ4	Organic hydroperoxide resistance protein(predicted) OS=Cronobacter sakazakii (strain ATCC BAA-894) OX=290339 GN=ESA_04187 PE=4 SV=1	0.372	Down	0.00078138	ESA_04187	16.09
[C] Energy production and conversion	A7ME80	Fe/S biogenesis protein NfuA OS=Cronobacter sakazakii (strain ATCC BAA-894) OX=290339 GN=nfuA PE=3 SV=1	0.543	Down	2.246e-06	nfuA	20.984
	A7MKT6	Ald_Xan_dh_C domain-containing protein OS=Cronobacter sakazakii (strain ATCC BAA-894) OX=290339 GN=ESA_04146 PE=4 SV=1	0.397	Down	0.00026329	ESA_04146	78.591
	A7MMQ0	Cytochrome bd-l oxidase subunit I(predicted) OS=Cronobacter sakazakii (strain ATCC BAA-894) OX=290339 GN=ESA_01935 PE=3 SV=1	0.534	Down	0.022523	ESA_01935	52.012
	A7MPD5	Malate synthase OS=Cronobacter sakazakii (strain ATCC BAA-894) OX=290339 GN=ESA_00053 PE=3 SV=1	0.201	Down	1.83158e-05	ESA_00053	60.434
	A7ML43	Formate dehydrogenase iron-sulfur subunit OS=Cronobacter sakazakii (strain ATCC BAA-894) OX=290339 GN=ESA_03863 PE=4 SV=1	0.547	Down	0.023425	ESA_03863	33.137
	A7MP06	FAD-binding oxidoreductase(predicted) OS=Cronobacter sakazakii (strain ATCC BAA-894) OX=290339 GN=ESA_02097 PE=4 SV=1	0.615	Down	0.0060839	ESA_02097	113.17
	A7MGN5	Acetyltransferase component of pyruvate dehydrogenase complex OS=Cronobacter sakazakii (strain ATCC BAA-894) OX=290339 GN=ESA_03222 PE=3 SV=1	0.651	Down	0.00072351	ESA_03222	66.274
	A7MPS1	Aldedh domain-containing protein OS=Cronobacter sakazakii (strain ATCC BAA-894) OX=290339 GN=ESA_01815 PE=4 SV=1	1.869	Up	0.0139202	ESA_01815	49.184
	A7MF69	Aldedh domain-containing protein OS=Cronobacter sakazakii (strain ATCC BAA-894) OX=290339 GN=ESA_02082 PE=3 SV=1	2.556	Up	0.0003572	ESA_02082	53.807
	A7MFI1	COX1 domain-containing protein OS=Cronobacter sakazakii (strain ATCC BAA-894) OX=290339 GN=ESA_02871 PE=3 SV=1	0.574	Down	0.00158465	ESA_02871	74.526
	A7MNF6	L-lactate dehydrogenase OS=Cronobacter sakazakii (strain ATCC BAA-894) OX=290339 GN=lldD PE=3 SV=1	2.323	Up	0.00044047	lldD	43.624
	A7MMP4	HAD family hydrolase(predicted) OS=Cronobacter sakazakii (strain ATCC BAA-894) OX=290339 GN=ESA_01950 PE=4 SV=1	2.074	Up	0.00194294	ESA_01950	30.318
	A7MMN0	Fumarate hydratase class II OS=Cronobacter sakazakii (strain ATCC BAA-894) OX=290339 GN=fumC PE=3 SV=1	0.431	Down	0.0022415	fumC	50.191
	A7MH14	N-acetyltransferase domain-containing protein OS=Cronobacter sakazakii (strain ATCC BAA-894) OX=290339 GN=ESA_00676 PE=4 SV=1	0.624	Down	0.0022815	ESA_00676	97.392
	A7MGX9	Iron-sulfur cluster assembly scaffold protein IscU OS=Cronobacter sakazakii (strain ATCC BAA-894) OX=290339 GN=ESA_00723 PE=3 SV=1	2.058	Up	0.000124496	ESA_00723	13.819
	A7MQX8	Succinate dehydrogenase iron-sulfur subunit OS=Cronobacter sakazakii (strain ATCC BAA-894) OX=290339 GN=ESA_02623 PE=3 SV=1	0.509	Down	1.78054e-05	ESA_02623	26.691
	A7MMF6	Aconitate hydratase OS=Cronobacter sakazakii (strain ATCC BAA-894) OX=290339 GN=ESA_01574 PE=3 SV=1	0.659	Down	3.9479e-05	ESA_01574	97.263
	A7MGE3	Glycerol-3-phosphate dehydrogenase OS=Cronobacter sakazakii (strain ATCC BAA-894) OX=290339 GN=ESA_04316 PE=3 SV=1	4.029	Up	7.2663e-07	ESA_04316	57.036
	A7MKS8	Aldo_ket_red domain-containing protein OS=Cronobacter sakazakii (strain ATCC BAA-894) OX=290339 GN=ESA_04149 PE=4 SV=1	0.545	Down	0.00051578	ESA_04149	33.253
	A7MFI0	Ubiquinol oxidase subunit 2 OS=Cronobacter sakazakii (strain ATCC BAA-894) OX=290339 GN=ESA_02870 PE=3 SV=1	0.663	Down	0.00848	ESA_02870	34.881
	A7MPD6	Isocitrate lyase(predicted) OS=Cronobacter sakazakii (strain ATCC BAA-894) OX=290339 GN=ESA_00054 PE=4 SV=1	0.143	Down	3.7083e-08	ESA_00054	47.716
	A7MMX3	ATP synthase subunit b OS=Cronobacter sakazakii (strain ATCC BAA-894) OX=290339 GN=atpF PE=3 SV=1	0.599	Down	3.7632e-05	atpF	17.324
	A7MFG1	Aldo_ket_red domain-containing protein OS=Cronobacter sakazakii (strain ATCC BAA-894) OX=290339 GN=ESA_02883 PE=4 SV=1	0.568	Down	3.0653e-07	ESA_02883	36.627
	A7MNF8	Superoxide dismutase OS=Cronobacter sakazakii (strain ATCC BAA-894) OX=290339 GN=ESA_03843 PE=3 SV=1	0.48	Down	0.00149928	ESA_03843	23.8
	A7MFA7	NAD/NADP-dependent betaine aldehyde dehydrogenase OS=Cronobacter sakazakii (strain ATCC BAA-894) OX=290339 GN=betB PE=3 SV=1	2.488	Up	0.00039945	betB	53.089
	A7MGW7	2Fe-2S ferredoxin-type domain-containing protein OS=Cronobacter sakazakii (strain ATCC BAA-894) OX=290339 GN=ESA_00727 PE=4 SV=1	2.195	Up	0.0040374	ESA_00727	12.426
	A7MM37	Cytochrome b562(predicted) OS=Cronobacter sakazakii (strain ATCC BAA-894) OX=290339 GN=ESA_00245 PE=4 SV=1	3.026	Up	0.00168221	ESA_00245	14.286
	A7MH25	NADH-ubiquinone oxidoreductase chain E(predicted) OS=Cronobacter sakazakii (strain ATCC BAA-894) OX=290339 GN=ESA_00935 PE=4 SV=1	0.591	Down	0.0027811	ESA_00935	18.611
	A7MH51	Cell division inhibitor(predicted) OS=Cronobacter sakazakii (strain ATCC BAA-894) OX=290339 GN=ESA_00914 PE=4 SV=1	0.463	Down	0.00094381	ESA_00914	32.942
	A7MNH6	Biotin sulfoxide reductase(predicted) OS=Cronobacter sakazakii (strain ATCC BAA-894) OX=290339 GN=ESA_04182 PE=3 SV=1	2.048	Up	0.0109431	ESA_04182	84.234
	A7MFZ1	Bifunctional protein PutA OS=Cronobacter sakazakii (strain ATCC BAA-894) OX=290339 GN=ESA_02357 PE=3 SV=1	3.036	Up	2.4431e-05	ESA_02357	144.04
	A7MKT4	FAD-binding PCMH-type domain-containing protein OS=Cronobacter sakazakii (strain ATCC BAA-894) OX=290339 GN=ESA_04145 PE=4 SV=1	0.547	Down	0.00060004	ESA_04145	33.653
	A7MQX6	Dihydrolipoyllysine-residue succinyltransferase component of 2-oxoglutarate dehydrogenase complex OS=Cronobacter sakazakii (strain ATCC BAA-894) OX=290339 GN=ESA_02621 PE=3 SV=1	0.594	Down	0.000140321	ESA_02621	44.296
	A7ME58	FdhF/YdeP family oxidoreductase(predicted) OS=Cronobacter sakazakii (strain ATCC BAA-894) OX=290339 GN=ESA_02347 PE=3 SV=1	0.311	Down	0.000164446	ESA_02347	86.011
	A7ML41	4Fe-4S Mo/W bis-MGD-type domain-containing protein OS=Cronobacter sakazakii (strain ATCC BAA-894) OX=290339 GN=ESA_03861 PE=4 SV=1	0.565	Down	0.002161	ESA_03861	21.413
	A7MET4	Pyruvate formate-lyase-activating enzyme OS=Cronobacter sakazakii (strain ATCC BAA-894) OX=290339 GN=ESA_02443 PE=3 SV=1	0.648	Down	0.00121871	ESA_02443	28.184
	A7MF98	4Fe-4S Mo/W bis-MGD-type domain-containing protein OS=Cronobacter sakazakii (strain ATCC BAA-894) OX=290339 GN=ESA_02058 PE=3 SV=1	3.964	Up	0.00021779	ESA_02058	79.05
	A7MFS9	Pyr_redox_2 domain-containing protein OS=Cronobacter sakazakii (strain ATCC BAA-894) OX=290339 GN=ESA_02235 PE=4 SV=1	1.813	Up	7.8521e-05	ESA_02235	47.297
	A7MMB6	Fumarate reductase flavoprotein subunit OS=Cronobacter sakazakii (strain ATCC BAA-894) OX=290339 GN=ESA_00165 PE=3 SV=1	1.638	Up	0.0007611	ESA_00165	68.808
	A7MH43	Phosphate acetyltransferase OS=Cronobacter sakazakii (strain ATCC BAA-894) OX=290339 GN=ESA_00922 PE=3 SV=1	1.691	Up	0.00024161	ESA_00922	76.411
	A7MNR8	Aldedh domain-containing protein OS=Cronobacter sakazakii (strain ATCC BAA-894) OX=290339 GN=ESA_03627 PE=3 SV=1	0.624	Down	8.1187e-05	ESA_03627	54.917
	A7MNW7	Catalase OS=Cronobacter sakazakii (strain ATCC BAA-894) OX=290339 GN=ESA_02146 PE=3 SV=1	0.376	Down	4.2554e-05	ESA_02146	83.273
	A7MLF3	Oxidored_FMN domain-containing protein OS=Cronobacter sakazakii (strain ATCC BAA-894) OX=290339 GN=ESA_01712 PE=4 SV=1	0.564	Down	0.0005032	ESA_01712	39.198
	A7MEJ8	FMN-dependent NADH-azoreductase OS=Cronobacter sakazakii (strain ATCC BAA-894) OX=290339 GN=azoR PE=3 SV=1	2.264	Up	0.0101364	azoR	21.739
	A7MMB5	Succinate dehydrogenase iron-sulfur subunit OS=Cronobacter sakazakii (strain ATCC BAA-894) OX=290339 GN=ESA_00164 PE=3 SV=1	1.621	Up	0.00161505	ESA_00164	27.668
	A7MMX0	ATP synthase gamma chain OS=Cronobacter sakazakii (strain ATCC BAA-894) OX=290339 GN=atpG PE=3 SV=1	0.632	Down	0.000164414	atpG	31.483
	A7MKU0	2Fe-2S ferredoxin-type domain-containing protein OS=Cronobacter sakazakii (strain ATCC BAA-894) OX=290339 GN=ESA_04143 PE=4 SV=1	0.206	Down	4.1852e-06	ESA_04143	20.537
	A7MKZ0	NADP-dependent oxaloacetate-decarboxylating malate dehydrogenase(predicted) OS=Cronobacter sakazakii (strain ATCC BAA-894) OX=290339 GN=ESA_00790 PE=4 SV=1	2.033	Up	1.9347e-05	ESA_00790	82.166
	A7ML42	Formate dehydrogenase-N subunit alpha(predicted) OS=Cronobacter sakazakii (strain ATCC BAA-894) OX=290339 GN=ESA_03862 PE=3 SV=1	0.574	Down	5.9848e-05	ESA_03862	89.327
	A7MJC7	4Fe-4S ferredoxin-type domain-containing protein OS=Cronobacter sakazakii (strain ATCC BAA-894) OX=290339 GN=ESA_03607 PE=4 SV=1	2.139	Up	0.00041977	ESA_03607	52.062
	A7MGM9	Aconitate hydratase B OS=Cronobacter sakazakii (strain ATCC BAA-894) OX=290339 GN=ESA_03216 PE=3 SV=1	1.501	Up	0.00021925	ESA_03216	94.804
	A7MMM4	Fumarate hydratase class I OS=Cronobacter sakazakii (strain ATCC BAA-894) OX=290339 GN=ESA_01967 PE=3 SV=1	3.173	Up	4.3602e-05	ESA_01967	59.992
	A7MQW5	Citrate synthase OS=Cronobacter sakazakii (strain ATCC BAA-894) OX=290339 GN=ESA_02627 PE=3 SV=1	2.306	Up	8.1102e-05	ESA_02627	48.205
	A7MJM0	Protein MtfA OS=Cronobacter sakazakii (strain ATCC BAA-894) OX=290339 GN=mtfA PE=3 SV=1	1.701	Up	0.0190567	mtfA	29.955
	A7MES2	Thioredoxin reductase OS=Cronobacter sakazakii (strain ATCC BAA-894) OX=290339 GN=ESA_02451 PE=3 SV=1	2.185	Up	0.00067643	ESA_02451	34.723
	A7MKL1	Nitrite reductase large subunit(predicted) OS=Cronobacter sakazakii (strain ATCC BAA-894) OX=290339 GN=ESA_04368 PE=3 SV=1	2.701	Up	0.030317	ESA_04368	93.308
	A7MK61	Nitroreductase domain-containing protein OS=Cronobacter sakazakii (strain ATCC BAA-894) OX=290339 GN=ESA_01874 PE=4 SV=1	1.893	Up	0.0029586	ESA_01874	24.055
	A7MM25	Fe-ADH domain-containing protein OS=Cronobacter sakazakii (strain ATCC BAA-894) OX=290339 GN=ESA_00271 PE=4 SV=1	2.324	Up	0.0065985	ESA_00271	42.059
[G] Carbohydrate transport and metabolism	A7ML50	Alpha-galactosidase OS=Cronobacter sakazakii (strain ATCC BAA-894) OX=290339 GN=ESA_03854 PE=3 SV=1	2.041	Up	0.00134052	ESA_03854	79.66
	A7MF18	GSDH domain-containing protein OS=Cronobacter sakazakii (strain ATCC BAA-894) OX=290339 GN=ESA_02502 PE=4 SV=1	0.357	Down	0.000104879	ESA_02502	46.403
	A7MFC0	6-phospho-beta-glucosidase(predicted) OS=Cronobacter sakazakii (strain ATCC BAA-894) OX=290339 GN=ESA_02024 PE=3 SV=1	1.789	Up	0.0111206	ESA_02024	54.06
	A7MG99	Permease IIC component OS=Cronobacter sakazakii (strain ATCC BAA-894) OX=290339 GN=ESA_03388 PE=4 SV=1	2.336	Up	0.00041579	ESA_03388	49.02
	A7MIX7	2,3-bisphosphoglycerate-dependent phosphoglycerate mutase OS=Cronobacter sakazakii (strain ATCC BAA-894) OX=290339 GN=gpmA PE=3 SV=1	0.547	Down	0.00037661	gpmA	28.375
	A7MM18	PTS system trehalose(Maltose)-specific transporter subunits IIBC(predicted) OS=Cronobacter sakazakii (strain ATCC BAA-894) OX=290339 GN=ESA_00264 PE=4 SV=1	2.191	Up	0.0039782	ESA_00264	50.912
	A7MIR9	Uronate isomerase OS=Cronobacter sakazakii (strain ATCC BAA-894) OX=290339 GN=uxaC PE=3 SV=1	1.872	Up	0.00020356	uxaC	53.954
	A7MGE9	Gluconate transporter(predicted) OS=Cronobacter sakazakii (strain ATCC BAA-894) OX=290339 GN=ESA_04304 PE=4 SV=1	1.792	Up	0.0152956	ESA_04304	44.973
	A7MNM7	PfkB domain-containing protein OS=Cronobacter sakazakii (strain ATCC BAA-894) OX=290339 GN=ESA_02787 PE=4 SV=1	2.11	Up	0.00112288	ESA_02787	48.543
	A7MK91	GSDH domain-containing protein OS=Cronobacter sakazakii (strain ATCC BAA-894) OX=290339 GN=ESA_01852 PE=4 SV=1	0.416	Down	2.2767e-05	ESA_01852	46.859
	A7MR87	6-phospho-beta-glucosidase(predicted) OS=Cronobacter sakazakii (strain ATCC BAA-894) OX=290339 GN=ESA_00429 PE=3 SV=1	1.732	Up	0.042518	ESA_00429	54.885
	A7MKZ1	Transketolase OS=Cronobacter sakazakii (strain ATCC BAA-894) OX=290339 GN=ESA_00788 PE=3 SV=1	0.62	Down	0.00139655	ESA_00788	73.228
	A7MK34	ABC transporter substrate-binding protein(predicted) OS=Cronobacter sakazakii (strain ATCC BAA-894) OX=290339 GN=ESA_02714 PE=4 SV=1	0.378	Down	2.479e-05	ESA_02714	47.032
	A7MQZ0	Enolase OS=Cronobacter sakazakii (strain ATCC BAA-894) OX=290339 GN=eno PE=3 SV=1	0.616	Down	0.0086814	eno	45.543
	A7MQU6	CHB_HEX domain-containing protein OS=Cronobacter sakazakii (strain ATCC BAA-894) OX=290339 GN=ESA_02655 PE=4 SV=1	2.302	Up	0.000103943	ESA_02655	98.079
	A7MKV9	HPr domain-containing protein OS=Cronobacter sakazakii (strain ATCC BAA-894) OX=290339 GN=ESA_00830 PE=4 SV=1	1.562	Up	0.031175	ESA_00830	9.1193
	A7MJP9	Transketolase OS=Cronobacter sakazakii (strain ATCC BAA-894) OX=290339 GN=ESA_00406 PE=3 SV=1	3.073	Up	9.4124e-07	ESA_00406	72.143
	A7MKF5	PTS mannose transporter subunit IIAB(predicted) OS=Cronobacter sakazakii (strain ATCC BAA-894) OX=290339 GN=ESA_01435 PE=4 SV=1	1.606	Up	0.00088168	ESA_01435	34.748
	A7ME95	Pyruvate kinase OS=Cronobacter sakazakii (strain ATCC BAA-894) OX=290339 GN=ESA_01387 PE=3 SV=1	1.969	Up	2.0512e-05	ESA_01387	51.399
	A7MR92	Ribose-5-phosphate isomerase A OS=Cronobacter sakazakii (strain ATCC BAA-894) OX=290339 GN=rpiA PE=3 SV=1	1.659	Up	0.0033551	rpiA	24.12
	A7MPR4	Cytoplasmic trehalase OS=Cronobacter sakazakii (strain ATCC BAA-894) OX=290339 GN=treF PE=3 SV=1	0.355	Down	0.0012227	treF	62.925
	A7MLK8	Fused PTS fructose transporter subunit IIA/HPr protein(predicted) OS=Cronobacter sakazakii (strain ATCC BAA-894) OX=290339 GN=ESA_01074 PE=4 SV=1	0.546	Down	0.00039576	ESA_01074	39.227
	A7MIZ2	6-phosphogluconolactonase OS=Cronobacter sakazakii (strain ATCC BAA-894) OX=290339 GN=pgl PE=3 SV=1	0.605	Down	0.038423	pgl	36.106
	A7MP51	Indolepyruvate decarboxylase(predicted) OS=Cronobacter sakazakii (strain ATCC BAA-894) OX=290339 GN=ESA_00851 PE=3 SV=1	0.422	Down	0.00069596	ESA_00851	59.864
	A7MK30	Aamy domain-containing protein OS=Cronobacter sakazakii (strain ATCC BAA-894) OX=290339 GN=ESA_02710 PE=4 SV=1	0.501	Down	0.00169511	ESA_02710	63.528
	A7MNU0	Putative glucose-6-phosphate 1-epimerase OS=Cronobacter sakazakii (strain ATCC BAA-894) OX=290339 GN=ESA_02171 PE=3 SV=1	1.741	Up	0.00123966	ESA_02171	32.648
	A7MK58	Aamy domain-containing protein OS=Cronobacter sakazakii (strain ATCC BAA-894) OX=290339 GN=ESA_01888 PE=4 SV=1	0.383	Down	0.00052158	ESA_01888	67.508
	A7MNE7	Fructose-1,6-bisphosphatase OS=Cronobacter sakazakii (strain ATCC BAA-894) OX=290339 GN=ESA_03880 PE=3 SV=1	1.553	Up	0.0051647	ESA_03880	35.844
	A7MHM2	Fn3_like domain-containing protein OS=Cronobacter sakazakii (strain ATCC BAA-894) OX=290339 GN=ESA_01107 PE=3 SV=1	0.562	Down	0.00083649	ESA_01107	82.663
	A7MEI6	Fructuronate reductase(predicted) OS=Cronobacter sakazakii (strain ATCC BAA-894) OX=290339 GN=ESA_01754 PE=3 SV=1	4.431	Up	1.1127e-06	ESA_01754	53.62
	A7MKP0	Glucanase OS=Cronobacter sakazakii (strain ATCC BAA-894) OX=290339 GN=ESA_04206 PE=3 SV=1	1.869	Up	0.049117	ESA_04206	41.712
	A7MQH0	Peptidylprolyl isomerase OS=Cronobacter sakazakii (strain ATCC BAA-894) OX=290339 GN=ESA_03780 PE=4 SV=1	2.805	Up	0.0175578	ESA_03780	10.284
	A7MG69	Maltodextrin-binding protein OS=Cronobacter sakazakii (strain ATCC BAA-894) OX=290339 GN=ESA_03421 PE=3 SV=1	1.77	Up	0.0050226	ESA_03421	44.301
	A7MQQ5	PTS lactose transporter subunit IIA(predicted) OS=Cronobacter sakazakii (strain ATCC BAA-894) OX=290339 GN=ESA_03686 PE=4 SV=1	1.633	Up	0.0047583	ESA_03686	11.631
	A7MM32	Aamy domain-containing protein OS=Cronobacter sakazakii (strain ATCC BAA-894) OX=290339 GN=ESA_00263 PE=4 SV=1	2.325	Up	1.5817e-06	ESA_00263	63.532
	A7MHK0	Class I fructose-bisphosphate aldolase(predicted) OS=Cronobacter sakazakii (strain ATCC BAA-894) OX=290339 GN=ESA_01135 PE=4 SV=1	0.478	Down	0.0114621	ESA_01135	38.173
	A7MK19	GntP family permease(predicted) OS=Cronobacter sakazakii (strain ATCC BAA-894) OX=290339 GN=ESA_02715 PE=4 SV=1	0.533	Down	0.036296	ESA_02715	48.354
	A7MM48	Fructose-1,6-bisphosphatase class 1 OS=Cronobacter sakazakii (strain ATCC BAA-894) OX=290339 GN=fbp PE=3 SV=1	1.97	Up	0.0028579	fbp	36.801
	A7ML98	Dihydroxy-acid dehydratase OS=Cronobacter sakazakii (strain ATCC BAA-894) OX=290339 GN=ilvD PE=3 SV=1	1.843	Up	0.00056309	ilvD	64.004
	A7MJ73	Putative N-acetylmannosamine-6-phosphate 2-epimerase OS=Cronobacter sakazakii (strain ATCC BAA-894) OX=290339 GN=nanE PE=3 SV=1	5.423	Up	0.00025949	nanE	24.212
	A7MLH5	Mannose-6-phosphate isomerase(predicted) OS=Cronobacter sakazakii (strain ATCC BAA-894) OX=290339 GN=ESA_01679 PE=4 SV=1	0.543	Down	0.004799	ESA_01679	39.295
	A7MJQ2	D-erythrose-4-phosphate dehydrogenase OS=Cronobacter sakazakii (strain ATCC BAA-894) OX=290339 GN=epd PE=3 SV=1	1.637	Up	0.0156185	epd	37.294
	A7MGN7	Glucose/quinate/shikimate family membrane-bound PQQ-dependent dehydrogenase(predicted) OS=Cronobacter sakazakii (strain ATCC BAA-894) OX=290339 GN=ESA_03208 PE=4 SV=1	0.642	Down	0.00014135	ESA_03208	88.694
	A7MPQ1	Maltodextrin-binding protein OS=Cronobacter sakazakii (strain ATCC BAA-894) OX=290339 GN=ESA_00081 PE=3 SV=1	0.627	Down	5.5185e-05	ESA_00081	48.355
	A7MGX4	Inositol-1-monophosphatase OS=Cronobacter sakazakii (strain ATCC BAA-894) OX=290339 GN=ESA_00718 PE=3 SV=1	3.211	Up	3.7466e-06	ESA_00718	28.94
	A7MNX6	Fructosamine kinase family protein(predicted) OS=Cronobacter sakazakii (strain ATCC BAA-894) OX=290339 GN=ESA_02136 PE=3 SV=1	0.576	Down	0.0053828	ESA_02136	32.118
	A7MKC8	Periplasmic trehalase OS=Cronobacter sakazakii (strain ATCC BAA-894) OX=290339 GN=treA PE=3 SV=1	0.504	Down	3.51e-05	treA	70.687
	A7MKK0	Phosphoribulokinase OS=Cronobacter sakazakii (strain ATCC BAA-894) OX=290339 GN=ESA_04378 PE=3 SV=1	0.642	Down	0.0021409	ESA_04378	32.392
	A7MQQ4	PTS EIIB type-3 domain-containing protein OS=Cronobacter sakazakii (strain ATCC BAA-894) OX=290339 GN=ESA_03685 PE=4 SV=1	2.46	Up	0.00177912	ESA_03685	13.488
	A7MGA8	Phosphopentomutase OS=Cronobacter sakazakii (strain ATCC BAA-894) OX=290339 GN=deoB PE=3 SV=1	0.613	Down	0.0032553	deoB	44.263
	A7MM43	Peripla_BP_4 domain-containing protein OS=Cronobacter sakazakii (strain ATCC BAA-894) OX=290339 GN=ESA_00234 PE=4 SV=1	0.653	Down	0.004897	ESA_00234	34.002
	A7MEE8	Trehalose 6-phosphate phosphatase OS=Cronobacter sakazakii (strain ATCC BAA-894) OX=290339 GN=ESA_01334 PE=3 SV=1	0.453	Down	0.00161641	ESA_01334	29.039
	A7MNB4	HpcH_HpaI domain-containing protein OS=Cronobacter sakazakii (strain ATCC BAA-894) OX=290339 GN=ESA_00322 PE=3 SV=1	3.754	Up	0.00030205	ESA_00322	31.866
	A7MID1	2,3-bisphosphoglycerate-independent phosphoglycerate mutase OS=Cronobacter sakazakii (strain ATCC BAA-894) OX=290339 GN=gpmI PE=3 SV=1	1.953	Up	0.0073602	gpmI	55.982
	A7MEL9	Aamy domain-containing protein OS=Cronobacter sakazakii (strain ATCC BAA-894) OX=290339 GN=ESA_02901 PE=3 SV=1	0.639	Down	0.036595	ESA_02901	68.739
	A7MKZ4	Transaldolase OS=Cronobacter sakazakii (strain ATCC BAA-894) OX=290339 GN=tal PE=3 SV=1	0.422	Down	2.3664e-05	tal	35.601
	A7MMS0	Inosose isomerase(predicted) OS=Cronobacter sakazakii (strain ATCC BAA-894) OX=290339 GN=ESA_01913 PE=4 SV=1	0.426	Down	0.0025352	ESA_01913	42.186
	A7MIX5	Galactokinase OS=Cronobacter sakazakii (strain ATCC BAA-894) OX=290339 GN=galK PE=3 SV=1	1.54	Up	0.0094598	galK	41.392
	A7MLD5	Mlc, transcriptional repressor of MalT (The transcriptional activator of maltose regulon) and manXYZ operon(predicted) OS=Cronobacter sakazakii (strain ATCC BAA-894) OX=290339 GN=ESA_01736 PE=4 SV=1	0.594	Down	0.026417	ESA_01736	44.002
	A7MLL1	AP_endonuc_2 domain-containing protein OS=Cronobacter sakazakii (strain ATCC BAA-894) OX=290339 GN=ESA_01077 PE=4 SV=1	0.552	Down	0.0087778	ESA_01077	35.395
[E] Amino acid transport and metabolism	A7MN62	SBP_bac_5 domain-containing protein OS=Cronobacter sakazakii (strain ATCC BAA-894) OX=290339 GN=ESA_02998 PE=4 SV=1	0.594	Down	0.034039	ESA_02998	59.131
	A7MF47	Arginine ABC transporter substrate-binding protein(predicted) OS=Cronobacter sakazakii (strain ATCC BAA-894) OX=290339 GN=ESA_02477 PE=3 SV=1	2.222	Up	4.4414e-05	ESA_02477	26.565
	A7MKD3	D-amino acid dehydrogenase OS=Cronobacter sakazakii (strain ATCC BAA-894) OX=290339 GN=dadA PE=3 SV=1	1.918	Up	0.00033842	dadA	47.402
	A7MQV3	OKR_DC_1 domain-containing protein OS=Cronobacter sakazakii (strain ATCC BAA-894) OX=290339 GN=ESA_02646 PE=4 SV=1	5.725	Up	0.0027786	ESA_02646	82.041
	A7MJQ1	Agmatinase OS=Cronobacter sakazakii (strain ATCC BAA-894) OX=290339 GN=speB PE=3 SV=1	0.454	Down	0.00042007	speB	33.572
	A7MF43	Arginine-binding periplasmic protein 1(predicted) OS=Cronobacter sakazakii (strain ATCC BAA-894) OX=290339 GN=ESA_02473 PE=3 SV=1	1.7	Up	0.00151801	ESA_02473	27.401
	A7MGE9	Gluconate transporter(predicted) OS=Cronobacter sakazakii (strain ATCC BAA-894) OX=290339 GN=ESA_04304 PE=4 SV=1	1.792	Up	0.0152956	ESA_04304	44.973
	A7MIC5	2-isopropylmalate synthase OS=Cronobacter sakazakii (strain ATCC BAA-894) OX=290339 GN=leuA PE=3 SV=1	1.616	Up	0.0089839	leuA	57.529
	A7MHW0	Phospho-2-dehydro-3-deoxyheptonate aldolase OS=Cronobacter sakazakii (strain ATCC BAA-894) OX=290339 GN=ESA_00653 PE=3 SV=1	2.578	Up	0.00062205	ESA_00653	38.752
	A7MH34	Aminotran_1_2 domain-containing protein OS=Cronobacter sakazakii (strain ATCC BAA-894) OX=290339 GN=ESA_00929 PE=4 SV=1	2.25	Up	0.0129016	ESA_00929	45.287
	A7ML88	Acetylglutamate kinase OS=Cronobacter sakazakii (strain ATCC BAA-894) OX=290339 GN=argB PE=3 SV=1	1.714	Up	0.0023551	argB	27.079
	A7MPE1	Shikimate dehydrogenase (NADP(+)) OS=Cronobacter sakazakii (strain ATCC BAA-894) OX=290339 GN=aroE PE=3 SV=1	2.038	Up	0.000176626	aroE	29.192
	A7MMI1	SBP_bac_5 domain-containing protein OS=Cronobacter sakazakii (strain ATCC BAA-894) OX=290339 GN=ESA_01541 PE=4 SV=1	0.439	Down	1.90719e-05	ESA_01541	61.342
	A7MMQ8	Spermidine/putrescine ABC transporter substrate-binding protein(predicted) OS=Cronobacter sakazakii (strain ATCC BAA-894) OX=290339 GN=ESA_01933 PE=4 SV=1	0.471	Down	0.00071572	ESA_01933	41.802
	A7MF65	Gln-synt_C domain-containing protein OS=Cronobacter sakazakii (strain ATCC BAA-894) OX=290339 GN=ESA_02078 PE=3 SV=1	2.394	Up	0.00026098	ESA_02078	52.642
	A7MR82	Aminomethyltransferase OS=Cronobacter sakazakii (strain ATCC BAA-894) OX=290339 GN=gcvT PE=3 SV=1	2.407	Up	0.0027838	gcvT	40.021
	A7MIJ7	Homoserine kinase OS=Cronobacter sakazakii (strain ATCC BAA-894) OX=290339 GN=thrB PE=3 SV=1	1.822	Up	0.0097634	thrB	33.423
	A7ML84	Argininosuccinate lyase OS=Cronobacter sakazakii (strain ATCC BAA-894) OX=290339 GN=argH PE=3 SV=1	2.081	Up	0.00042039	argH	49.96
	A7MFZ7	POLIIIAc domain-containing protein OS=Cronobacter sakazakii (strain ATCC BAA-894) OX=290339 GN=ESA_02340 PE=4 SV=1	0.589	Down	0.026136	ESA_02340	16.572
	A7MMB7	Aspartate ammonia-lyase OS=Cronobacter sakazakii (strain ATCC BAA-894) OX=290339 GN=ESA_00151 PE=3 SV=1	1.811	Up	0.00038029	ESA_00151	52.422
	A7MGV0	Peptidase M4 family protein(predicted) OS=Cronobacter sakazakii (strain ATCC BAA-894) OX=290339 GN=ESA_00752 PE=4 SV=1	0.361	Down	0.00048321	ESA_00752	37.817
	A7MQT0	PBPb domain-containing protein OS=Cronobacter sakazakii (strain ATCC BAA-894) OX=290339 GN=ESA_02680 PE=4 SV=1	0.438	Down	3.8651e-05	ESA_02680	34.82
	A7MF70	DAO domain-containing protein OS=Cronobacter sakazakii (strain ATCC BAA-894) OX=290339 GN=ESA_02083 PE=4 SV=1	2.511	Up	0.000143094	ESA_02083	46.635
	A7MK22	Glutathione-dependent formaldehyde dehydrogenase(predicted) OS=Cronobacter sakazakii (strain ATCC BAA-894) OX=290339 GN=ESA_02717 PE=4 SV=1	0.558	Down	0.004483	ESA_02717	44.495
	A7MGX8	Cysteine desulfurase IscS OS=Cronobacter sakazakii (strain ATCC BAA-894) OX=290339 GN=iscS PE=3 SV=1	2.306	Up	1.50538e-05	iscS	45.069
	A7MPE0	Methionine synthase OS=Cronobacter sakazakii (strain ATCC BAA-894) OX=290339 GN=ESA_00058 PE=4 SV=1	1.691	Up	0.0048163	ESA_00058	134.05
	A7MQH4	L-threonine dehydratase OS=Cronobacter sakazakii (strain ATCC BAA-894) OX=290339 GN=ilvA PE=3 SV=1	3.241	Up	0.00169775	ilvA	56.253
	A7MH92	4-aminobutyrate aminotransferase(predicted) OS=Cronobacter sakazakii (strain ATCC BAA-894) OX=290339 GN=ESA_04278 PE=3 SV=1	6.802	Up	0.0048163	ESA_04278	42.829
	A7MIU7	Arginine deiminase OS=Cronobacter sakazakii (strain ATCC BAA-894) OX=290339 GN=arcA PE=3 SV=1	4.994	Up	2.0719e-06	arcA	50.662
	A7MQH1	Ketol-acid reductoisomerase (NADP(+)) OS=Cronobacter sakazakii (strain ATCC BAA-894) OX=290339 GN=ilvC PE=3 SV=1	0.562	Down	0.0079438	ilvC	53.961
	A7MQF5	Carbamate kinase OS=Cronobacter sakazakii (strain ATCC BAA-894) OX=290339 GN=ESA_03476 PE=3 SV=1	4.659	Up	2.4038e-06	ESA_03476	32.473
	A7MKI3	Oligopeptidase B(predicted) OS=Cronobacter sakazakii (strain ATCC BAA-894) OX=290339 GN=ESA_01396 PE=4 SV=1	0.585	Down	0.0068152	ESA_01396	79.031
	A7MKE7	L-serine ammonia-lyase(predicted) OS=Cronobacter sakazakii (strain ATCC BAA-894) OX=290339 GN=ESA_01439 PE=4 SV=1	2.193	Up	0.000144382	ESA_01439	51.069
	A7MMT9	Glutamine synthetase OS=Cronobacter sakazakii (strain ATCC BAA-894) OX=290339 GN=ESA_04048 PE=3 SV=1	1.771	Up	0.00011668	ESA_04048	51.873
	A7MJC6	Glutamine amidotransferase type-2 domain-containing protein OS=Cronobacter sakazakii (strain ATCC BAA-894) OX=290339 GN=ESA_03606 PE=4 SV=1	3.619	Up	4.4319e-05	ESA_03606	154.24
	A7MP70	4-hydroxy-tetrahydrodipicolinate synthase OS=Cronobacter sakazakii (strain ATCC BAA-894) OX=290339 GN=dapA PE=3 SV=1	1.679	Up	0.002142	dapA	31.373
	A7MEC3	PKS_ER domain-containing protein OS=Cronobacter sakazakii (strain ATCC BAA-894) OX=290339 GN=ESA_01363 PE=3 SV=1	0.316	Down	4.2724e-05	ESA_01363	42.143
	A7ME32	Acetylornithine/succinyldiaminopimelate aminotransferase OS=Cronobacter sakazakii (strain ATCC BAA-894) OX=290339 GN=argD PE=3 SV=1	2.292	Up	0.0092785	argD	44.409
	A7ML85	Argininosuccinate synthase OS=Cronobacter sakazakii (strain ATCC BAA-894) OX=290339 GN=argG PE=3 SV=1	2.233	Up	0.00035757	argG	44.8
	A7MES7	3-phosphoshikimate 1-carboxyvinyltransferase OS=Cronobacter sakazakii (strain ATCC BAA-894) OX=290339 GN=aroA PE=3 SV=1	1.791	Up	0.00110241	aroA	46.058
	A7MR21	Amino-acid acetyltransferase OS=Cronobacter sakazakii (strain ATCC BAA-894) OX=290339 GN=argA PE=3 SV=1	2.127	Up	0.0130972	argA	38.729
	A7MKQ7	SBP_bac_5 domain-containing protein OS=Cronobacter sakazakii (strain ATCC BAA-894) OX=290339 GN=ESA_04193 PE=4 SV=1	0.44	Down	3.6996e-05	ESA_04193	60.257
	A7MIU6	Ornithine carbamoyltransferase OS=Cronobacter sakazakii (strain ATCC BAA-894) OX=290339 GN=argI PE=3 SV=1	4.703	Up	0.0059555	argI	36.978
	A7MEH7	OpuAC domain-containing protein OS=Cronobacter sakazakii (strain ATCC BAA-894) OX=290339 GN=ESA_00587 PE=4 SV=1	2.204	Up	0.00029591	ESA_00587	36.348
	A7MNG6	Bifunctional aspartokinase/homoserine dehydrogenase OS=Cronobacter sakazakii (strain ATCC BAA-894) OX=290339 GN=ESA_03821 PE=3 SV=1	2.827	Up	0.00026405	ESA_03821	88.834
	A7MLE0	Glycine/betaine/carnitine/choline transport ATP-binding protein OpuCA(predicted) OS=Cronobacter sakazakii (strain ATCC BAA-894) OX=290339 GN=ESA_01738 PE=4 SV=1	0.383	Down	6.3219e-05	ESA_01738	42.543
	A7MK19	GntP family permease(predicted) OS=Cronobacter sakazakii (strain ATCC BAA-894) OX=290339 GN=ESA_02715 PE=4 SV=1	0.533	Down	0.036296	ESA_02715	48.354
	A7ML98	Dihydroxy-acid dehydratase OS=Cronobacter sakazakii (strain ATCC BAA-894) OX=290339 GN=ilvD PE=3 SV=1	1.843	Up	0.00056309	ilvD	64.004
	A7MMW6	Aspartate--ammonia ligase OS=Cronobacter sakazakii (strain ATCC BAA-894) OX=290339 GN=asnA PE=3 SV=1	2.401	Up	0.00042453	asnA	36.769
	A7MIG4	DUF5609 domain-containing protein OS=Cronobacter sakazakii (strain ATCC BAA-894) OX=290339 GN=ESA_03364 PE=4 SV=1	2.267	Up	0.0049823	ESA_03364	31.675
	A7MFA8	Oxygen-dependent choline dehydrogenase OS=Cronobacter sakazakii (strain ATCC BAA-894) OX=290339 GN=betA PE=3 SV=1	2.21	Up	0.0055958	betA	62.376
	A7MQM1	5-methyltetrahydropteroyltriglutamate--homocysteine methyltransferase OS=Cronobacter sakazakii (strain ATCC BAA-894) OX=290339 GN=metE PE=3 SV=1	1.526	Up	0.029618	metE	84.546
	A7MJA1	PBPb domain-containing protein OS=Cronobacter sakazakii (strain ATCC BAA-894) OX=290339 GN=ESA_03659 PE=3 SV=1	0.269	Down	6.2473e-05	ESA_03659	36.907
	A7MR05	HAAAP family serine/threonine permease(predicted) OS=Cronobacter sakazakii (strain ATCC BAA-894) OX=290339 GN=ESA_00509 PE=4 SV=1	2.24	Up	0.0079428	ESA_00509	46.656
	A7MG23	Putative hydrolase YcdX(predicted) OS=Cronobacter sakazakii (strain ATCC BAA-894) OX=290339 GN=ESA_02303 PE=4 SV=1	0.586	Down	0.0081165	ESA_02303	13.434
	A7MQR8	ABC transporter domain-containing protein OS=Cronobacter sakazakii (strain ATCC BAA-894) OX=290339 GN=ESA_02684 PE=4 SV=1	0.464	Down	0.00140119	ESA_02684	26.651
	A7MM69	AA_permease domain-containing protein OS=Cronobacter sakazakii (strain ATCC BAA-894) OX=290339 GN=ESA_00208 PE=4 SV=1	0.537	Down	0.0061609	ESA_00208	51.761
	A7MGP1	Polyamine aminopropyltransferase OS=Cronobacter sakazakii (strain ATCC BAA-894) OX=290339 GN=speE PE=3 SV=1	1.831	Up	0.0054552	speE	31.721
	A7MKT0	Aminotran_1_2 domain-containing protein OS=Cronobacter sakazakii (strain ATCC BAA-894) OX=290339 GN=ESA_04155 PE=4 SV=1	2.044	Up	0.00118247	ESA_04155	48.278
	A7MGS1	2,3,4,5-tetrahydropyridine-2,6-dicarboxylate N-succinyltransferase OS=Cronobacter sakazakii (strain ATCC BAA-894) OX=290339 GN=dapD PE=3 SV=1	2.091	Up	0.00175722	dapD	29.832
	A7MGF0	Aspartate-semialdehyde dehydrogenase OS=Cronobacter sakazakii (strain ATCC BAA-894) OX=290339 GN=asd PE=3 SV=1	2.414	Up	0.00074065	asd	39.976
	A7MQF6	Ornithine carbamoyltransferase OS=Cronobacter sakazakii (strain ATCC BAA-894) OX=290339 GN=argI PE=3 SV=1	3.307	Up	2.3814e-05	argI	37.064
	A7MHV0	Thiamine pyrophosphate-requiring protein(predicted) OS=Cronobacter sakazakii (strain ATCC BAA-894) OX=290339 GN=ESA_00671 PE=3 SV=1	0.384	Down	0.00060378	ESA_00671	65.371
	A7MR85	Glycine dehydrogenase (decarboxylating) OS=Cronobacter sakazakii (strain ATCC BAA-894) OX=290339 GN=gcvP PE=3 SV=1	2.79	Up	4.9573e-08	gcvP	104.44
	A7MI27	D,D-heptose 1,7-bisphosphate phosphatase OS=Cronobacter sakazakii (strain ATCC BAA-894) OX=290339 GN=ESA_03138 PE=3 SV=1	2.593	Up	0.0037018	ESA_03138	20.477
	A7MLC4	Peptidase_M3 domain-containing protein OS=Cronobacter sakazakii (strain ATCC BAA-894) OX=290339 GN=ESA_01759 PE=3 SV=1	0.624	Down	0.00042389	ESA_01759	79.562
	A7ML82	N-acetyl-gamma-glutamyl-phosphate reductase OS=Cronobacter sakazakii (strain ATCC BAA-894) OX=290339 GN=argC PE=3 SV=1	3.619	Up	0.00020366	argC	40.55
	A7MHW2	Bifunctional chorismate mutase/prephenate dehydratase(predicted) OS=Cronobacter sakazakii (strain ATCC BAA-894) OX=290339 GN=ESA_00656 PE=4 SV=1	1.664	Up	0.0035004	ESA_00656	42.866
	A7MP15	ABC transporter domain-containing protein OS=Cronobacter sakazakii (strain ATCC BAA-894) OX=290339 GN=ESA_01306 PE=4 SV=1	0.545	Down	1.89091e-05	ESA_01306	27.588
	A7MJT4	GSP_synth domain-containing protein OS=Cronobacter sakazakii (strain ATCC BAA-894) OX=290339 GN=ESA_00371 PE=4 SV=1	0.625	Down	0.0021989	ESA_00371	44.767
	A7MQU0	Glutamine amidotransferase type-2 domain-containing protein OS=Cronobacter sakazakii (strain ATCC BAA-894) OX=290339 GN=ESA_02665 PE=4 SV=1	1.545	Up	0.032777	ESA_02665	62.594
[F] Nucleotide transport and metabolism	A7MR31	Thymidylate synthase OS=Cronobacter sakazakii (strain ATCC BAA-894) OX=290339 GN=thyA PE=3 SV=1	1.563	Up	0.011262	thyA	30.472
	A7MMK0	Anhydro-N-acetylmuramic acid kinase OS=Cronobacter sakazakii (strain ATCC BAA-894) OX=290339 GN=anmK PE=3 SV=1	0.473	Down	0.047639	anmK	41.18
	A7ML15	Uracil phosphoribosyltransferase OS=Cronobacter sakazakii (strain ATCC BAA-894) OX=290339 GN=upp PE=3 SV=1	2.212	Up	8.4293e-05	upp	26.411
	A7MKL9	Shikimate kinase 1 OS=Cronobacter sakazakii (strain ATCC BAA-894) OX=290339 GN=aroK PE=3 SV=1	3.303	Up	5.6489e-05	aroK	24.212
	A7MQA9	Orotate phosphoribosyltransferase OS=Cronobacter sakazakii (strain ATCC BAA-894) OX=290339 GN=pyrE PE=3 SV=1	2.041	Up	0.00020384	pyrE	23.508
	A7MLK2	GTP cyclohydrolase 1 OS=Cronobacter sakazakii (strain ATCC BAA-894) OX=290339 GN=folE PE=3 SV=1	2.475	Up	0.0027409	folE	27.2
	A7MGT0	Uridylate kinase OS=Cronobacter sakazakii (strain ATCC BAA-894) OX=290339 GN=pyrH PE=3 SV=1	1.776	Up	0.043483	pyrH	26.106
	A7MP52	Glucokinase OS=Cronobacter sakazakii (strain ATCC BAA-894) OX=290339 GN=glk PE=3 SV=1	1.839	Up	0.031377	glk	34.568
	A7MM26	Anaerobic ribonucleoside-triphosphate reductase(predicted) OS=Cronobacter sakazakii (strain ATCC BAA-894) OX=290339 GN=ESA_00260 PE=4 SV=1	2.432	Up	0.0194009	ESA_00260	79.832
	A7MLJ4	Cytidine deaminase OS=Cronobacter sakazakii (strain ATCC BAA-894) OX=290339 GN=cdd PE=3 SV=1	2.319	Up	0.00058132	cdd	31.35
	A7MI93	Carbamoyl-phosphate synthase small chain OS=Cronobacter sakazakii (strain ATCC BAA-894) OX=290339 GN=carA PE=3 SV=1	1.875	Up	0.00175762	carA	42.632
	A7MQG0	Aspartate carbamoyltransferase OS=Cronobacter sakazakii (strain ATCC BAA-894) OX=290339 GN=pyrB PE=3 SV=1	1.743	Up	0.00037578	pyrB	34.281
	A7MIF5	GMP reductase OS=Cronobacter sakazakii (strain ATCC BAA-894) OX=290339 GN=guaC PE=3 SV=1	2.128	Up	0.0131193	guaC	38.258
	A7MIY9	DJ-1_PfpI domain-containing protein OS=Cronobacter sakazakii (strain ATCC BAA-894) OX=290339 GN=ESA_02574 PE=4 SV=1	0.42	Down	6.1819e-05	ESA_02574	24.404
	A7MQY9	CTP synthase OS=Cronobacter sakazakii (strain ATCC BAA-894) OX=290339 GN=pyrG PE=3 SV=1	1.902	Up	0.00033525	pyrG	60.27
	A7MQL9	Uridine phosphorylase OS=Cronobacter sakazakii (strain ATCC BAA-894) OX=290339 GN=ESA_03729 PE=3 SV=1	1.561	Up	0.00026397	ESA_03729	26.839
	A7MP88	dITP/XTP pyrophosphatase OS=Cronobacter sakazakii (strain ATCC BAA-894) OX=290339 GN=ESA_00386 PE=3 SV=1	1.595	Up	0.0003981	ESA_00386	20.957
	A7MIE8	D-alanine--D-alanine ligase OS=Cronobacter sakazakii (strain ATCC BAA-894) OX=290339 GN=ddl PE=3 SV=1	2.167	Up	0.0059164	ddl	32.718
	A7MMJ0	Formyltetrahydrofolate deformylase OS=Cronobacter sakazakii (strain ATCC BAA-894) OX=290339 GN=purU PE=3 SV=1	2.086	Up	0.0061209	purU	31.719
	A7MFV4	Adenylosuccinate lyase OS=Cronobacter sakazakii (strain ATCC BAA-894) OX=290339 GN=ESA_02215 PE=3 SV=1	1.512	Up	0.00051765	ESA_02215	51.667
	A7MQB4	Guanylate kinase OS=Cronobacter sakazakii (strain ATCC BAA-894) OX=290339 GN=gmk PE=3 SV=1	2.302	Up	0.0066403	gmk	23.527
	A7MJ89	Bifunctional purine biosynthesis protein PurH OS=Cronobacter sakazakii (strain ATCC BAA-894) OX=290339 GN=purH PE=3 SV=1	1.789	Up	0.00053975	purH	57.243
	A7ME88	Gluconokinase OS=Cronobacter sakazakii (strain ATCC BAA-894) OX=290339 GN=ESA_04302 PE=3 SV=1	2.002	Up	0.0077009	ESA_04302	19.673
	A7ML13	Ppx-GppA domain-containing protein OS=Cronobacter sakazakii (strain ATCC BAA-894) OX=290339 GN=ESA_00759 PE=3 SV=1	1.91	Up	0.0029809	ESA_00759	58.029
	A7MPA8	Ribonucleoside-diphosphate reductase OS=Cronobacter sakazakii (strain ATCC BAA-894) OX=290339 GN=ESA_00967 PE=3 SV=1	1.801	Up	3.7826e-05	ESA_00967	85.782
	A7MLV3	D-alanine--D-alanine ligase OS=Cronobacter sakazakii (strain ATCC BAA-894) OX=290339 GN=ddl PE=3 SV=1	1.656	Up	0.0038197	ddl	39.724
	A7MHG8	Uridine kinase OS=Cronobacter sakazakii (strain ATCC BAA-894) OX=290339 GN=udk PE=3 SV=1	1.8	Up	0.00044037	udk	24.49
	A7MME5	Orotidine 5'-phosphate decarboxylase OS=Cronobacter sakazakii (strain ATCC BAA-894) OX=290339 GN=pyrF PE=3 SV=1	2.034	Up	1.9837e-05	pyrF	28.084
	A7ML71	Glycerol kinase OS=Cronobacter sakazakii (strain ATCC BAA-894) OX=290339 GN=glpK PE=3 SV=1	2.559	Up	3.5739e-05	glpK	56.461
	A7MEN2	Xanthine phosphoribosyltransferase OS=Cronobacter sakazakii (strain ATCC BAA-894) OX=290339 GN=gpt PE=3 SV=1	1.641	Up	0.00182148	gpt	16.913
	A7MHS8	Ribonucleotide reductase of class Ia (Aerobic),beta subunit(predicted) OS=Cronobacter sakazakii (strain ATCC BAA-894) OX=290339 GN=ESA_00966 PE=4 SV=1	1.787	Up	0.0133355	ESA_00966	43.467
	A7MH28	Acetate kinase OS=Cronobacter sakazakii (strain ATCC BAA-894) OX=290339 GN=ackA PE=3 SV=1	1.639	Up	0.000136444	ackA	43.205
	A7MNW9	NH(3)-dependent NAD(+) synthetase OS=Cronobacter sakazakii (strain ATCC BAA-894) OX=290339 GN=nadE PE=3 SV=1	0.418	Down	0.000198945	nadE	30.826
	A7MFR1	Thymidylate kinase OS=Cronobacter sakazakii (strain ATCC BAA-894) OX=290339 GN=tmk PE=3 SV=1	2.601	Up	0.022117	tmk	23.505
	A7MJV7	Adenine phosphoribosyltransferase OS=Cronobacter sakazakii (strain ATCC BAA-894) OX=290339 GN=apt PE=3 SV=1	2.379	Up	0.000103425	apt	20.002
	A7MIA6	Carbamoyl-phosphate synthase large chain OS=Cronobacter sakazakii (strain ATCC BAA-894) OX=290339 GN=carB PE=3 SV=1	2.63	Up	8.1008e-05	carB	118.02
	A7MGB0	Deoxyribose-phosphate aldolase OS=Cronobacter sakazakii (strain ATCC BAA-894) OX=290339 GN=deoC PE=3 SV=1	0.457	Down	0.00012377	deoC	27.565
[H] Coenzyme transport and metabolism	A7MNP9	Lipoyl synthase OS=Cronobacter sakazakii (strain ATCC BAA-894) OX=290339 GN=lipA PE=3 SV=1	2.014	Up	0.00106059	lipA	35.96
	A7MML5	Pyridoxal kinase PdxY OS=Cronobacter sakazakii (strain ATCC BAA-894) OX=290339 GN=pdxY PE=3 SV=1	3.382	Up	0.000124593	pdxY	31.054
	A7MIC8	Acetolactate synthase OS=Cronobacter sakazakii (strain ATCC BAA-894) OX=290339 GN=ESA_03261 PE=3 SV=1	1.517	Up	0.0031403	ESA_03261	62.729
	A7MIJ3	Transaldolase OS=Cronobacter sakazakii (strain ATCC BAA-894) OX=290339 GN=tal PE=3 SV=1	1.578	Up	0.0027376	tal	35.282
	A7MJ69	Sulfate adenylyltransferase subunit 1 OS=Cronobacter sakazakii (strain ATCC BAA-894) OX=290339 GN=cysN PE=3 SV=1	1.847	Up	0.00043534	cysN	52.66
	A7MQJ3	Uroporphyrinogen-III C-methyltransferase(predicted) OS=Cronobacter sakazakii (strain ATCC BAA-894) OX=290339 GN=ESA_03755 PE=4 SV=1	0.32	Down	3.049e-06	ESA_03755	43.526
	A7MNS0	Octaprenyl diphosphate synthase(predicted) OS=Cronobacter sakazakii (strain ATCC BAA-894) OX=290339 GN=ESA_03580 PE=3 SV=1	1.662	Up	0.026996	ESA_03580	35.068
	A7MFG3	Thiamine-monophosphate kinase OS=Cronobacter sakazakii (strain ATCC BAA-894) OX=290339 GN=thiL PE=3 SV=1	0.606	Down	0.0062399	thiL	40.259
	A7MGP8	Aspartate 1-decarboxylase OS=Cronobacter sakazakii (strain ATCC BAA-894) OX=290339 GN=panD PE=3 SV=1	5.518	Up	0.00067812	panD	13.836
	A7MNX4	Phosphofructokinase OS=Cronobacter sakazakii (strain ATCC BAA-894) OX=290339 GN=ESA_02134 PE=3 SV=1	0.516	Down	0.004699	ESA_02134	32.636
	A7MQL7	Ubiquinone/menaquinone biosynthesis C-methyltransferase UbiE OS=Cronobacter sakazakii (strain ATCC BAA-894) OX=290339 GN=ubiE PE=3 SV=1	0.541	Down	0.00089742	ubiE	28.121
	A7MQH1	Ketol-acid reductoisomerase (NADP(+)) OS=Cronobacter sakazakii (strain ATCC BAA-894) OX=290339 GN=ilvC PE=3 SV=1	0.562	Down	0.0079438	ilvC	53.961
	A7MIM6	Dihydropteroate synthase OS=Cronobacter sakazakii (strain ATCC BAA-894) OX=290339 GN=ESA_03568 PE=3 SV=1	2.175	Up	0.00059749	ESA_03568	30.876
	A7MH51	Cell division inhibitor(predicted) OS=Cronobacter sakazakii (strain ATCC BAA-894) OX=290339 GN=ESA_00914 PE=4 SV=1	0.463	Down	0.00094381	ESA_00914	32.942
	A7MHU6	1,4-dihydroxy-2-naphthoyl-CoA synthase OS=Cronobacter sakazakii (strain ATCC BAA-894) OX=290339 GN=menB PE=3 SV=1	2.774	Up	0.000135293	menB	31.643
	A7MP51	Indolepyruvate decarboxylase(predicted) OS=Cronobacter sakazakii (strain ATCC BAA-894) OX=290339 GN=ESA_00851 PE=3 SV=1	0.422	Down	0.00069596	ESA_00851	59.864
	A7MFG6	Riboflavin biosynthesis protein RibD OS=Cronobacter sakazakii (strain ATCC BAA-894) OX=290339 GN=ESA_02888 PE=3 SV=1	1.771	Up	0.0022417	ESA_02888	40.021
	A7MJQ6	S-adenosylmethionine synthase OS=Cronobacter sakazakii (strain ATCC BAA-894) OX=290339 GN=metK PE=3 SV=1	2.915	Up	1.54449e-05	metK	41.961
	A7MFH3	tRNA sulfurtransferase OS=Cronobacter sakazakii (strain ATCC BAA-894) OX=290339 GN=thiI PE=3 SV=1	1.724	Up	0.003124	thiI	60.737
	A7MP10	Phosphoenolpyruvate synthase OS=Cronobacter sakazakii (strain ATCC BAA-894) OX=290339 GN=ESA_02102 PE=3 SV=1	2.181	Up	3.8419e-05	ESA_02102	87.183
	A7MJD2	N-acetylneuraminate lyase OS=Cronobacter sakazakii (strain ATCC BAA-894) OX=290339 GN=nanA PE=3 SV=1	3.8	Up	0.00074476	nanA	31.915
	A7MQJ1	Porphobilinogen deaminase OS=Cronobacter sakazakii (strain ATCC BAA-894) OX=290339 GN=hemC PE=3 SV=1	1.649	Up	0.0030407	hemC	34.044
	A7MRK5	Aerobactin siderophore receptor IutA(predicted) OS=Cronobacter sakazakii (strain ATCC BAA-894) OX=290339 GN=ESA_pESA3p05551 PE=3 SV=1	0.655	Down	6.1654e-05	ESA_pESA3p05551	79.017
	A7MGR5	Glutamate-1-semialdehyde 2,1-aminomutase OS=Cronobacter sakazakii (strain ATCC BAA-894) OX=290339 GN=hemL PE=3 SV=1	1.594	Up	0.0016617	hemL	45.424
	A7MNB7	Citrate lyase alpha chain(predicted) OS=Cronobacter sakazakii (strain ATCC BAA-894) OX=290339 GN=ESA_00324 PE=4 SV=1	7.03	Up	0.0186828	ESA_00324	37.816
	A7MLD8	ATP-dependent dethiobiotin synthetase BioD OS=Cronobacter sakazakii (strain ATCC BAA-894) OX=290339 GN=bioD PE=3 SV=1	5.472	Up	0.00074057	bioD	24.995
	A7MH53	Dihydrofolate synthase/folylpolyglutamate synthase OS=Cronobacter sakazakii (strain ATCC BAA-894) OX=290339 GN=ESA_00901 PE=3 SV=1	2.383	Up	0.037905	ESA_00901	46.399
	A7ML86	Phosphoenolpyruvate carboxylase OS=Cronobacter sakazakii (strain ATCC BAA-894) OX=290339 GN=ppc PE=3 SV=1	1.684	Up	0.00099657	ppc	97.522
	A7MP95	3,4-dihydroxy-2-butanone 4-phosphate synthase OS=Cronobacter sakazakii (strain ATCC BAA-894) OX=290339 GN=ribB PE=3 SV=1	3.191	Up	0.0002381	ribB	23.369
	A7MIJ2	MoCF_biosynth domain-containing protein OS=Cronobacter sakazakii (strain ATCC BAA-894) OX=290339 GN=ESA_03329 PE=4 SV=1	2.328	Up	0.000140342	ESA_03329	21.127
	A7MHV0	Thiamine pyrophosphate-requiring protein(predicted) OS=Cronobacter sakazakii (strain ATCC BAA-894) OX=290339 GN=ESA_00671 PE=3 SV=1	0.384	Down	0.00060378	ESA_00671	65.371
	A7ML69	Regulator of ribonuclease activity A OS=Cronobacter sakazakii (strain ATCC BAA-894) OX=290339 GN=rraA PE=3 SV=1	0.385	Down	0.0005405	rraA	17.329
	A7MGC5	Phosphoenolpyruvate carboxykinase (ATP) OS=Cronobacter sakazakii (strain ATCC BAA-894) OX=290339 GN=pckA PE=3 SV=1	1.717	Up	2.1987e-05	pckA	59.639
[I] Lipid transport and metabolism	A7MH80	3-ketoacyl-CoA thiolase OS=Cronobacter sakazakii (strain ATCC BAA-894) OX=290339 GN=fadI PE=3 SV=1	0.556	Down	0.0002971	fadI	46.525
	A7MEX0	3-hydroxydecanoyl-[acyl-carrier-protein] dehydratase OS=Cronobacter sakazakii (strain ATCC BAA-894) OX=290339 GN=fabA PE=3 SV=1	1.526	Up	0.00151646	fabA	18.932
	A7MR36	Bifunctional protein Aas OS=Cronobacter sakazakii (strain ATCC BAA-894) OX=290339 GN=aas PE=3 SV=1	0.475	Down	0.00053842	aas	79.977
	A7MPR3	Autotransporter domain-containing protein OS=Cronobacter sakazakii (strain ATCC BAA-894) OX=290339 GN=ESA_01825 PE=4 SV=1	0.29	Down	2.1998e-06	ESA_01825	69.329
	A7MH52	Acetyl-coenzyme A carboxylase carboxyl transferase subunit beta OS=Cronobacter sakazakii (strain ATCC BAA-894) OX=290339 GN=accD PE=3 SV=2	0.662	Down	0.0083234	accD	33.518
	A7MIM0	4-hydroxy-3-methylbut-2-enyl diphosphate reductase OS=Cronobacter sakazakii (strain ATCC BAA-894) OX=290339 GN=ispH PE=3 SV=1	3.01	Up	0.000115623	ispH	34.51
	A7MRL8	SDR family oxidoreductase(predicted) OS=Cronobacter sakazakii (strain ATCC BAA-894) OX=290339 GN=ESA_pESA3p05524 PE=4 SV=1	3.283	Up	0.00158344	ESA_pESA3p05524	23.784
	A7MGV7	4-hydroxy-3-methylbut-2-en-1-yl diphosphate synthase (flavodoxin) OS=Cronobacter sakazakii (strain ATCC BAA-894) OX=290339 GN=ispG PE=3 SV=1	2.288	Up	0.00046238	ispG	40.706
	A7MJA4	Biotin carboxylase OS=Cronobacter sakazakii (strain ATCC BAA-894) OX=290339 GN=ESA_03645 PE=4 SV=1	1.854	Up	6.4509e-05	ESA_03645	49.321
	A7MHI5	Probable lipid kinase YegS-like OS=Cronobacter sakazakii (strain ATCC BAA-894) OX=290339 GN=ESA_01136 PE=3 SV=1	0.476	Down	0.01228	ESA_01136	31.897
	A7MFR8	Malonyl CoA-acyl carrier protein transacylase OS=Cronobacter sakazakii (strain ATCC BAA-894) OX=290339 GN=ESA_02253 PE=3 SV=1	1.596	Up	0.00114249	ESA_02253	32.35
	A7MRG8	AB hydrolase-1 domain-containing protein OS=Cronobacter sakazakii (strain ATCC BAA-894) OX=290339 GN=ESA_pESA3p05471 PE=4 SV=1	0.46	Down	0.000199996	ESA_pESA3p05471	29.805
	A7MLH4	Uncharacterized oxidoreductase yghA(predicted) OS=Cronobacter sakazakii (strain ATCC BAA-894) OX=290339 GN=ESA_01678 PE=4 SV=1	0.404	Down	0.000136465	ESA_01678	27.523
	A7MI46	Acyl-CoA dehydrogenase(predicted) OS=Cronobacter sakazakii (strain ATCC BAA-894) OX=290339 GN=ESA_03121 PE=4 SV=1	0.539	Down	0.0024411	ESA_03121	89.091
	A7MFR4	3-oxoacyl-[acyl-carrier-protein] synthase 2 OS=Cronobacter sakazakii (strain ATCC BAA-894) OX=290339 GN=ESA_02249 PE=3 SV=1	1.635	Up	0.00047964	ESA_02249	41.637
	A7MH60	PKS_KS domain-containing protein OS=Cronobacter sakazakii (strain ATCC BAA-894) OX=290339 GN=ESA_00893 PE=3 SV=1	1.616	Up	0.0036009	ESA_00893	42.566
	A7MLG4	Peptidase_S9 domain-containing protein OS=Cronobacter sakazakii (strain ATCC BAA-894) OX=290339 GN=ESA_01705 PE=4 SV=1	0.644	Down	0.0042424	ESA_01705	34.516
	A7MHN3	Oxidoreductase(predicted) OS=Cronobacter sakazakii (strain ATCC BAA-894) OX=290339 GN=ESA_01101 PE=4 SV=1	0.278	Down	0.0024962	ESA_01101	27.233
	A7MFQ4	3-oxoacyl-[acyl-carrier-protein] synthase 3 OS=Cronobacter sakazakii (strain ATCC BAA-894) OX=290339 GN=fabH PE=3 SV=1	2	Up	0.00020257	fabH	33.539
	A7MH78	Long-chain fatty acid outer membrane transporter(predicted) OS=Cronobacter sakazakii (strain ATCC BAA-894) OX=290339 GN=ESA_00879 PE=4 SV=1	0.417	Down	0.00145894	ESA_00879	49.893
	A7MK71	NAD(P)-dependent oxidoreductase(predicted) OS=Cronobacter sakazakii (strain ATCC BAA-894) OX=290339 GN=ESA_01866 PE=4 SV=1	0.332	Down	1.66593e-05	ESA_01866	26.984
	A7MGS8	1-deoxy-D-xylulose 5-phosphate reductoisomerase OS=Cronobacter sakazakii (strain ATCC BAA-894) OX=290339 GN=dxr PE=3 SV=1	1.816	Up	0.00036108	dxr	44.407
	A7MM15	Oxidoreductase(predicted) OS=Cronobacter sakazakii (strain ATCC BAA-894) OX=290339 GN=ESA_00278 PE=4 SV=1	0.442	Down	0.000159626	ESA_00278	32.164
[P] Inorganic ion transport and metabolism	A7MQ57	Thiamine ABC transporter substrate binding subunit(predicted) OS=Cronobacter sakazakii (strain ATCC BAA-894) OX=290339 GN=ESA_03271 PE=4 SV=1	1.776	Up	4.1872e-05	ESA_03271	36.018
	A7MFA5	Choline transporter(predicted) OS=Cronobacter sakazakii (strain ATCC BAA-894) OX=290339 GN=ESA_02046 PE=3 SV=1	0.609	Down	0.0402	ESA_02046	75.943
	A7MEY6	DNA protection during starvation protein OS=Cronobacter sakazakii (strain ATCC BAA-894) OX=290339 GN=dps PE=3 SV=1	0.369	Down	6.2694e-05	dps	18.589
	A7MKI7	Bacterioferritin OS=Cronobacter sakazakii (strain ATCC BAA-894) OX=290339 GN=ESA_04406 PE=3 SV=1	0.244	Down	6.2089e-05	ESA_04406	18.57
	A7MI30	Lipoprotein OS=Cronobacter sakazakii (strain ATCC BAA-894) OX=290339 GN=ESA_03141 PE=3 SV=1	0.519	Down	0.0068559	ESA_03141	29.86
	A7MN83	Lipoprotein OS=Cronobacter sakazakii (strain ATCC BAA-894) OX=290339 GN=ESA_02970 PE=3 SV=1	1.501	Up	0.0048778	ESA_02970	29.402
	A7ME75	Glucans biosynthesis protein G OS=Cronobacter sakazakii (strain ATCC BAA-894) OX=290339 GN=mdoG PE=3 SV=1	1.51	Up	0.0021408	mdoG	58.666
	A7MKW8	Sulfate ABC transporter substrate-binding protein(predicted) OS=Cronobacter sakazakii (strain ATCC BAA-894) OX=290339 GN=ESA_00822 PE=4 SV=1	0.618	Down	0.00183545	ESA_00822	37.594
	A7MPN6	Maltose/maltodextrin import ATP-binding protein MalK OS=Cronobacter sakazakii (strain ATCC BAA-894) OX=290339 GN=malK PE=3 SV=1	1.795	Up	0.00059554	malK	40.671
	A7MQR6	ABC transmembrane type-1 domain-containing protein OS=Cronobacter sakazakii (strain ATCC BAA-894) OX=290339 GN=ESA_02682 PE=3 SV=1	0.411	Down	0.0190817	ESA_02682	27.418
	A7MFY8	Iron uptake system protein EfeO(predicted) OS=Cronobacter sakazakii (strain ATCC BAA-894) OX=290339 GN=ESA_02351 PE=4 SV=1	3.661	Up	0.00079563	ESA_02351	41.007
	A7MKW7	Dyp-type peroxidase family protein(predicted) OS=Cronobacter sakazakii (strain ATCC BAA-894) OX=290339 GN=ESA_00821 PE=4 SV=1	6.702	Up	0.0026953	ESA_00821	33.178
	A7ML13	Ppx-GppA domain-containing protein OS=Cronobacter sakazakii (strain ATCC BAA-894) OX=290339 GN=ESA_00759 PE=3 SV=1	1.91	Up	0.0029809	ESA_00759	58.029
	A7ML93	Vitamin B12 transporter BtuB OS=Cronobacter sakazakii (strain ATCC BAA-894) OX=290339 GN=btuB PE=3 SV=2	0.605	Down	0.0086001	btuB	68.199
	A7MPC7	Na/Pi cotransporter family protein(predicted) OS=Cronobacter sakazakii (strain ATCC BAA-894) OX=290339 GN=ESA_00059 PE=4 SV=1	0.631	Down	0.024825	ESA_00059	59.33
	A7MK31	ABC transporter domain-containing protein OS=Cronobacter sakazakii (strain ATCC BAA-894) OX=290339 GN=ESA_02711 PE=3 SV=1	0.414	Down	0.0033219	ESA_02711	41.453
	A7MI21	NlpE_C domain-containing protein OS=Cronobacter sakazakii (strain ATCC BAA-894) OX=290339 GN=ESA_03145 PE=4 SV=1	0.558	Down	0.0038566	ESA_03145	25.237
	A7MF36	Putrescine-binding periplasmic protein OS=Cronobacter sakazakii (strain ATCC BAA-894) OX=290339 GN=ESA_02483 PE=3 SV=1	0.611	Down	0.00108065	ESA_02483	43.586
	A7MIY2	Molybdate ABC transporter substrate-binding protein(predicted) OS=Cronobacter sakazakii (strain ATCC BAA-894) OX=290339 GN=ESA_02581 PE=4 SV=1	1.792	Up	5.7586e-05	ESA_02581	27.104
	A7MGQ2	Carbonic anhydrase OS=Cronobacter sakazakii (strain ATCC BAA-894) OX=290339 GN=ESA_03206 PE=3 SV=1	1.641	Up	0.00058068	ESA_03206	24.94
	A7MI28	Methionine import ATP-binding protein MetN OS=Cronobacter sakazakii (strain ATCC BAA-894) OX=290339 GN=metN PE=3 SV=1	1.834	Up	0.0074785	metN	37.657
	A7MM52	HlyC/CorC family transporter(predicted) OS=Cronobacter sakazakii (strain ATCC BAA-894) OX=290339 GN=ESA_00223 PE=4 SV=1	1.551	Up	0.0141778	ESA_00223	49.394
	A7MKP5	ABC transmembrane type-1 domain-containing protein OS=Cronobacter sakazakii (strain ATCC BAA-894) OX=290339 GN=ESA_04194 PE=3 SV=1	0.487	Down	0.035556	ESA_04194	37.385
	A7MKP6	ABC transporter domain-containing protein OS=Cronobacter sakazakii (strain ATCC BAA-894) OX=290339 GN=ESA_04197 PE=3 SV=1	0.632	Down	0.035724	ESA_04197	37.742
	A7MIB1	Protein ApaG OS=Cronobacter sakazakii (strain ATCC BAA-894) OX=290339 GN=apaG PE=3 SV=1	2.359	Up	0.0032773	apaG	13.838
	A7MFT3	Putrescine-binding periplasmic protein OS=Cronobacter sakazakii (strain ATCC BAA-894) OX=290339 GN=ESA_02224 PE=3 SV=1	2.012	Up	0.0020159	ESA_02224	38.943
	A7MK77	Manganese catalase(predicted) OS=Cronobacter sakazakii (strain ATCC BAA-894) OX=290339 GN=ESA_01872 PE=4 SV=1	0.179	Down	1.57982e-05	ESA_01872	32.696
	A7MEV6	Lactamase_B domain-containing protein OS=Cronobacter sakazakii (strain ATCC BAA-894) OX=290339 GN=ESA_02415 PE=4 SV=1	2.338	Up	0.00069905	ESA_02415	23.629
	A7MGW3	Alpha-2-macroglobulin OS=Cronobacter sakazakii (strain ATCC BAA-894) OX=290339 GN=ESA_00737 PE=3 SV=1	0.623	Down	0.0049412	ESA_00737	180.2
	A7MPE6	Trk system potassium transporter TrkA(predicted) OS=Cronobacter sakazakii (strain ATCC BAA-894) OX=290339 GN=ESA_00036 PE=4 SV=1	1.997	Up	0.00152434	ESA_00036	50.393
[Q] Secondary metabolites biosynthesis, transport and catabolism	A7MNS8	ABC transporter domain-containing protein OS=Cronobacter sakazakii (strain ATCC BAA-894) OX=290339 GN=ESA_03588 PE=4 SV=1	0.62	Down	0.00093779	ESA_03588	29.422
	A7MJX9	ABC transporter domain-containing protein OS=Cronobacter sakazakii (strain ATCC BAA-894) OX=290339 GN=ESA_02771 PE=4 SV=1	0.457	Down	0.029379	ESA_02771	20.384
	A7MRL8	SDR family oxidoreductase(predicted) OS=Cronobacter sakazakii (strain ATCC BAA-894) OX=290339 GN=ESA_pESA3p05524 PE=4 SV=1	3.283	Up	0.00158344	ESA_pESA3p05524	23.784
	A7MQM0	DLH domain-containing protein OS=Cronobacter sakazakii (strain ATCC BAA-894) OX=290339 GN=ESA_03730 PE=4 SV=1	0.662	Down	0.0095984	ESA_03730	29.526
	A7MRK3	Aerobactin synthase IucC(predicted) OS=Cronobacter sakazakii (strain ATCC BAA-894) OX=290339 GN=ESA_pESA3p05549 PE=4 SV=1	2.119	Up	0.031522	ESA_pESA3p05549	66.106
	A7MLH4	Uncharacterized oxidoreductase yghA(predicted) OS=Cronobacter sakazakii (strain ATCC BAA-894) OX=290339 GN=ESA_01678 PE=4 SV=1	0.404	Down	0.000136465	ESA_01678	27.523
	A7MEB1	Carboxy-S-adenosyl-L-methionine synthase OS=Cronobacter sakazakii (strain ATCC BAA-894) OX=290339 GN=cmoA PE=3 SV=1	1.658	Up	0.0079187	cmoA	27.716
	A7MNS6	MlaD domain-containing protein OS=Cronobacter sakazakii (strain ATCC BAA-894) OX=290339 GN=ESA_03586 PE=4 SV=1	0.468	Down	0.00100347	ESA_03586	19.744
	A7MHN3	Oxidoreductase(predicted) OS=Cronobacter sakazakii (strain ATCC BAA-894) OX=290339 GN=ESA_01101 PE=4 SV=1	0.278	Down	0.0024962	ESA_01101	27.233
	A7MK71	NAD(P)-dependent oxidoreductase(predicted) OS=Cronobacter sakazakii (strain ATCC BAA-894) OX=290339 GN=ESA_01866 PE=4 SV=1	0.332	Down	1.66593e-05	ESA_01866	26.984
	A7MEX2	Intermembrane transport protein PqiB(predicted) OS=Cronobacter sakazakii (strain ATCC BAA-894) OX=290339 GN=ESA_02396 PE=4 SV=1	0.444	Down	0.000164755	ESA_02396	60.699
	A7MM15	Oxidoreductase(predicted) OS=Cronobacter sakazakii (strain ATCC BAA-894) OX=290339 GN=ESA_00278 PE=4 SV=1	0.442	Down	0.000159626	ESA_00278	32.164
[S] Function unknown	A7MNZ6	Protein adenylyltransferase SelO OS=Cronobacter sakazakii (strain ATCC BAA-894) OX=290339 GN=selO PE=3 SV=1	0.391	Down	0.000122821	selO	54.945
	A7MK76	DUF892 domain-containing protein OS=Cronobacter sakazakii (strain ATCC BAA-894) OX=290339 GN=ESA_01871 PE=4 SV=1	0.335	Down	8.4964e-05	ESA_01871	19.052
	A7MQ06	Type VI secretion system contractile sheath small subunit(predicted) OS=Cronobacter sakazakii (strain ATCC BAA-894) OX=290339 GN=ESA_03942 PE=4 SV=1	0.413	Down	4.1076e-05	ESA_03942	20.06
	A7MIN4	Lipoprotein NlpI OS=Cronobacter sakazakii (strain ATCC BAA-894) OX=290339 GN=ESA_03556 PE=4 SV=1	0.22	Down	0.0026575	ESA_03556	33.543
	A7ME69	UPF0312 protein ESA_02291 OS=Cronobacter sakazakii (strain ATCC BAA-894) OX=290339 GN=ESA_02291 PE=3 SV=1	0.582	Down	0.0061818	ESA_02291	21.36
	A7MIQ0	DJ-1_PfpI domain-containing protein OS=Cronobacter sakazakii (strain ATCC BAA-894) OX=290339 GN=ESA_03543 PE=4 SV=1	0.223	Down	6.4737e-05	ESA_03543	18.714
	A7MLF7	DUF1338 domain-containing protein OS=Cronobacter sakazakii (strain ATCC BAA-894) OX=290339 GN=ESA_01715 PE=4 SV=1	0.616	Down	0.000164228	ESA_01715	50.625
	A7MFS0	DUF1425 domain-containing protein(predicted) OS=Cronobacter sakazakii (strain ATCC BAA-894) OX=290339 GN=ESA_02240 PE=4 SV=1	0.638	Down	0.0074951	ESA_02240	13.556
	A7MQ30	ANK_REP_REGION domain-containing protein OS=Cronobacter sakazakii (strain ATCC BAA-894) OX=290339 GN=ESA_03918 PE=4 SV=1	0.475	Down	0.0041958	ESA_03918	27.979
	A7MQ19	EvpB family type VI secretion protein(predicted) OS=Cronobacter sakazakii (strain ATCC BAA-894) OX=290339 GN=ESA_03941 PE=4 SV=1	0.519	Down	0.00024012	ESA_03941	56.723
	A7MPL2	Cation/acetate symporter ActP OS=Cronobacter sakazakii (strain ATCC BAA-894) OX=290339 GN=actP PE=3 SV=1	0.362	Down	1.80326e-05	actP	58.874
	A7MRB5	Cupin_2 domain-containing protein OS=Cronobacter sakazakii (strain ATCC BAA-894) OX=290339 GN=ESA_pESA2p06567 PE=4 SV=1	2.472	Up	0.0027775	ESA_pESA2p06567	12.782
	A7MQA7	Protein YicC(predicted) OS=Cronobacter sakazakii (strain ATCC BAA-894) OX=290339 GN=ESA_04088 PE=4 SV=1	0.629	Down	0.0025027	ESA_04088	33.044
	A7MKD1	SpoVR family protein(predicted) OS=Cronobacter sakazakii (strain ATCC BAA-894) OX=290339 GN=ESA_01468 PE=4 SV=1	1.503	Up	0.040756	ESA_01468	61.94
	A7MJC4	Cytochrome d ubiquinol oxidase subunit III(predicted) OS=Cronobacter sakazakii (strain ATCC BAA-894) OX=290339 GN=ESA_03619 PE=4 SV=1	0.498	Down	2.3738e-05	ESA_03619	19.717
	A7MP94	Accessory factor UbiK family protein(predicted) OS=Cronobacter sakazakii (strain ATCC BAA-894) OX=290339 GN=ESA_00367 PE=4 SV=1	0.303	Down	5.6756e-05	ESA_00367	13.095
	A7MJX6	Cys-tRNA(Pro)/Cys-tRNA(Cys) deacylase OS=Cronobacter sakazakii (strain ATCC BAA-894) OX=290339 GN=ESA_02783 PE=3 SV=1	0.656	Down	0.022239	ESA_02783	17.177
	A7MGP3	UPF0231 protein ESA_03214 OS=Cronobacter sakazakii (strain ATCC BAA-894) OX=290339 GN=ESA_03214 PE=3 SV=1	0.636	Down	0.0074398	ESA_03214	13.95
	A7MH79	DUF406 domain-containing protein(predicted) OS=Cronobacter sakazakii (strain ATCC BAA-894) OX=290339 GN=ESA_00880 PE=4 SV=1	2.003	Up	0.00118081	ESA_00880	10.27
	A7MEX1	ABC_trans_aux domain-containing protein OS=Cronobacter sakazakii (strain ATCC BAA-894) OX=290339 GN=ESA_02395 PE=4 SV=1	0.428	Down	0.00102347	ESA_02395	20.829
	A7MFK0	Thioesterase(predicted) OS=Cronobacter sakazakii (strain ATCC BAA-894) OX=290339 GN=ESA_02855 PE=4 SV=1	1.505	Up	0.038218	ESA_02855	15.009
	A7MJI8	DUF4142 domain-containing protein OS=Cronobacter sakazakii (strain ATCC BAA-894) OX=290339 GN=ESA_01275 PE=4 SV=1	6.453	Up	1.76554e-05	ESA_01275	20.333
	A7MMU2	DUF1040 domain-containing protein(predicted) OS=Cronobacter sakazakii (strain ATCC BAA-894) OX=290339 GN=ESA_04035 PE=4 SV=1	0.628	Down	0.0147794	ESA_04035	10.354
	A7MEZ2	Flavin_Reduct domain-containing protein OS=Cronobacter sakazakii (strain ATCC BAA-894) OX=290339 GN=ESA_02534 PE=4 SV=1	1.667	Up	0.038504	ESA_02534	22.559
	A7MLG1	DUF218 domain-containing protein OS=Cronobacter sakazakii (strain ATCC BAA-894) OX=290339 GN=ESA_01702 PE=4 SV=1	0.548	Down	0.020503	ESA_01702	30.375
	A7MK59	KR domain-containing protein(predicted) OS=Cronobacter sakazakii (strain ATCC BAA-894) OX=290339 GN=ESA_01889 PE=4 SV=1	0.455	Down	0.000157787	ESA_01889	35.918
	A7MJS5	ABM domain-containing protein OS=Cronobacter sakazakii (strain ATCC BAA-894) OX=290339 GN=ESA_00380 PE=4 SV=1	1.894	Up	0.047317	ESA_00380	11.344
	A7ME70	UPF0176 protein ESA_02292 OS=Cronobacter sakazakii (strain ATCC BAA-894) OX=290339 GN=ESA_02292 PE=3 SV=1	2.035	Up	0.0122026	ESA_02292	39.7
	A7MGU5	TPR_21 domain-containing protein OS=Cronobacter sakazakii (strain ATCC BAA-894) OX=290339 GN=ESA_00747 PE=4 SV=1	0.641	Down	0.0023967	ESA_00747	22.682
	A7MIS7	GFO_IDH_MocA domain-containing protein OS=Cronobacter sakazakii (strain ATCC BAA-894) OX=290339 GN=ESA_03498 PE=4 SV=1	2.384	Up	0.0048034	ESA_03498	36.387
	A7MQW2	DUF1722 domain-containing protein(predicted) OS=Cronobacter sakazakii (strain ATCC BAA-894) OX=290339 GN=ESA_02639 PE=4 SV=1	1.513	Up	0.027437	ESA_02639	36.683
	A7MM22	ABM domain-containing protein OS=Cronobacter sakazakii (strain ATCC BAA-894) OX=290339 GN=ESA_00268 PE=4 SV=1	2.571	Up	0.00191542	ESA_00268	11.537
	A7MI10	DUF883 domain-containing protein(predicted) OS=Cronobacter sakazakii (strain ATCC BAA-894) OX=290339 GN=ESA_00595 PE=4 SV=1	0.352	Down	8.2536e-05	ESA_00595	11.7
	A7MEC2	Polyketide_cyc domain-containing protein OS=Cronobacter sakazakii (strain ATCC BAA-894) OX=290339 GN=ESA_01362 PE=4 SV=1	0.33	Down	0.00078037	ESA_01362	20.571
	A7MLW9	Pyrimidine/purine nucleoside phosphorylase OS=Cronobacter sakazakii (strain ATCC BAA-894) OX=290339 GN=ppnP PE=3 SV=1	2.734	Up	7.8454e-05	ppnP	10.308
	A7MMT5	Der GTPase-activating protein YihI OS=Cronobacter sakazakii (strain ATCC BAA-894) OX=290339 GN=yihI PE=3 SV=1	2.128	Up	0.0056769	yihI	19.814
	A7MM36	Metalloprotease PmbA(predicted) OS=Cronobacter sakazakii (strain ATCC BAA-894) OX=290339 GN=ESA_00244 PE=4 SV=1	0.593	Down	0.00043797	ESA_00244	48.579
	A7ME21	ABC transporter ATP-binding protein(predicted) OS=Cronobacter sakazakii (strain ATCC BAA-894) OX=290339 GN=ESA_04387 PE=4 SV=1	1.84	Up	0.0021752	ESA_04387	71.532
	A7MLA2	DUF413 domain-containing protein(predicted) OS=Cronobacter sakazakii (strain ATCC BAA-894) OX=290339 GN=ESA_03790 PE=4 SV=1	1.951	Up	0.000161177	ESA_03790	13.203
	A7ML08	Abhydrolase_2 domain-containing protein OS=Cronobacter sakazakii (strain ATCC BAA-894) OX=290339 GN=ESA_00776 PE=4 SV=1	0.445	Down	0.001679	ESA_00776	25.468
	A7MF63	Fe-S_biosyn domain-containing protein OS=Cronobacter sakazakii (strain ATCC BAA-894) OX=290339 GN=ESA_02094 PE=3 SV=1	0.503	Down	0.0035018	ESA_02094	13.718
	A7MMY2	FMN_red domain-containing protein OS=Cronobacter sakazakii (strain ATCC BAA-894) OX=290339 GN=ESA_03989 PE=4 SV=1	1.605	Up	0.0092838	ESA_03989	20.643
	A7MH30	UPF0304 protein ESA_00925 OS=Cronobacter sakazakii (strain ATCC BAA-894) OX=290339 GN=ESA_00925 PE=3 SV=1	2.205	Up	0.00025562	ESA_00925	19.444
	A7MEA9	LysM domain/BON superfamily protein(predicted) OS=Cronobacter sakazakii (strain ATCC BAA-894) OX=290339 GN=ESA_01369 PE=4 SV=1	0.373	Down	2.564e-07	ESA_01369	15.828
	A7MFK1	Glycoprotein-polysaccharide metabolism(predicted) OS=Cronobacter sakazakii (strain ATCC BAA-894) OX=290339 GN=ESA_02840 PE=4 SV=1	0.293	Down	0.00039982	ESA_02840	21.187
	A7MMD4	Probable membrane protein YPO1482(predicted) OS=Cronobacter sakazakii (strain ATCC BAA-894) OX=290339 GN=ESA_00142 PE=4 SV=1	0.394	Down	0.042943	ESA_00142	117.3
	A7MQM4	Cof protein, HD superfamily hydrolase(predicted) OS=Cronobacter sakazakii (strain ATCC BAA-894) OX=290339 GN=ESA_03734 PE=4 SV=1	3.55	Up	0.00106438	ESA_03734	29.423
	A7MPE3	Gamma carbonic anhydrase family protein(predicted) OS=Cronobacter sakazakii (strain ATCC BAA-894) OX=290339 GN=ESA_00046 PE=4 SV=1	0.416	Down	0.000116314	ESA_00046	17.902
	A7MLK0	S-formylglutathione hydrolase OS=Cronobacter sakazakii (strain ATCC BAA-894) OX=290339 GN=ESA_01083 PE=3 SV=1	0.606	Down	0.0194375	ESA_01083	27.284
	A7MNS4	STAS domain-containing protein OS=Cronobacter sakazakii (strain ATCC BAA-894) OX=290339 GN=ESA_03584 PE=4 SV=1	0.555	Down	0.047384	ESA_03584	11.092
	A7MHU1	ElaB protein(predicted) OS=Cronobacter sakazakii (strain ATCC BAA-894) OX=290339 GN=ESA_00947 PE=4 SV=1	0.34	Down	0.030056	ESA_00947	12.363
	A7MMM7	Putative GTP-binding protein YdgA(predicted) OS=Cronobacter sakazakii (strain ATCC BAA-894) OX=290339 GN=ESA_01969 PE=4 SV=1	0.382	Down	6.015e-05	ESA_01969	55.5
	A7MIJ5	UPF0246 protein ESA_03332 OS=Cronobacter sakazakii (strain ATCC BAA-894) OX=290339 GN=ESA_03332 PE=3 SV=1	1.944	Up	0.00028039	ESA_03332	29.112
	A7MIS4	DUF883 domain-containing protein(predicted) OS=Cronobacter sakazakii (strain ATCC BAA-894) OX=290339 GN=ESA_03509 PE=4 SV=1	0.332	Down	0.001804	ESA_03509	11.052
	A7MPJ6	Putative membrane protein, clustering with ActP(predicted) OS=Cronobacter sakazakii (strain ATCC BAA-894) OX=290339 GN=ESA_00121 PE=4 SV=1	0.424	Down	0.00163727	ESA_00121	11.706
	A7MHS5	CinA-like protein OS=Cronobacter sakazakii (strain ATCC BAA-894) OX=290339 GN=ESA_00961 PE=3 SV=1	1.868	Up	0.0093789	ESA_00961	43.64
	A7MH19	Autonomous glycyl radical cofactor OS=Cronobacter sakazakii (strain ATCC BAA-894) OX=290339 GN=grcA PE=3 SV=1	1.994	Up	0.0036647	grcA	14.433
	A7MI37	Hydroxyacylglutathione hydrolase OS=Cronobacter sakazakii (strain ATCC BAA-894) OX=290339 GN=gloB PE=3 SV=1	1.507	Up	0.0070599	gloB	28.647
	A7MQ51	DUF1795 domain-containing protein(predicted) OS=Cronobacter sakazakii (strain ATCC BAA-894) OX=290339 GN=ESA_03904 PE=4 SV=1	0.608	Down	0.0077409	ESA_03904	15.737
	A7MR90	Oxidative stress defense protein(predicted) OS=Cronobacter sakazakii (strain ATCC BAA-894) OX=290339 GN=ESA_00413 PE=4 SV=1	0.333	Down	0.00025724	ESA_00413	27.736
	A7MP11	Putative phosphoenolpyruvate synthase regulatory protein OS=Cronobacter sakazakii (strain ATCC BAA-894) OX=290339 GN=ESA_02103 PE=3 SV=1	1.549	Up	0.0140795	ESA_02103	31.413
	A7MK72	PKS_ER domain-containing protein OS=Cronobacter sakazakii (strain ATCC BAA-894) OX=290339 GN=ESA_01867 PE=3 SV=1	0.456	Down	0.0022383	ESA_01867	39.163
	A7MPZ5	Type VI secretion lipoprotein/VasD(predicted) OS=Cronobacter sakazakii (strain ATCC BAA-894) OX=290339 GN=ESA_03948 PE=4 SV=1	0.357	Down	0.0026156	ESA_03948	18.703
	A7MKA9	Cation transport regulator chaB(predicted) OS=Cronobacter sakazakii (strain ATCC BAA-894) OX=290339 GN=ESA_01504 PE=4 SV=1	0.635	Down	0.002879	ESA_01504	8.9896
	A7MLH8	PKS_ER domain-containing protein OS=Cronobacter sakazakii (strain ATCC BAA-894) OX=290339 GN=ESA_01682 PE=3 SV=1	0.665	Down	0.0187229	ESA_01682	36.428
	A7MLF2	DUF892 domain-containing protein OS=Cronobacter sakazakii (strain ATCC BAA-894) OX=290339 GN=ESA_01711 PE=4 SV=1	0.214	Down	2.1795e-05	ESA_01711	18.149
	A7MKI1	Tellurite resistance TerB family protein(predicted) OS=Cronobacter sakazakii (strain ATCC BAA-894) OX=290339 GN=ESA_01395 PE=4 SV=1	0.345	Down	9.7213e-07	ESA_01395	24.518
	A7MPY2	PKS_ER domain-containing protein OS=Cronobacter sakazakii (strain ATCC BAA-894) OX=290339 GN=ESA_01900 PE=4 SV=1	0.565	Down	0.000135762	ESA_01900	39.451
	A7MG54	PKS_ER domain-containing protein OS=Cronobacter sakazakii (strain ATCC BAA-894) OX=290339 GN=ESA_03438 PE=3 SV=1	0.549	Down	0.000199078	ESA_03438	36.383
	A7MQ07	ImpA_N domain-containing protein OS=Cronobacter sakazakii (strain ATCC BAA-894) OX=290339 GN=ESA_03943 PE=4 SV=1	0.371	Down	0.00033544	ESA_03943	37.949
	A7MH31	Phosphatase(predicted) OS=Cronobacter sakazakii (strain ATCC BAA-894) OX=290339 GN=ESA_00926 PE=4 SV=1	2.749	Up	0.0002406	ESA_00926	23.461
	A7MM74	DUF1471 domain-containing protein OS=Cronobacter sakazakii (strain ATCC BAA-894) OX=290339 GN=ESA_00198 PE=4 SV=1	0.172	Down	3.8993e-06	ESA_00198	11.146
	A7MN78	KR domain-containing protein(predicted) OS=Cronobacter sakazakii (strain ATCC BAA-894) OX=290339 GN=ESA_02979 PE=3 SV=1	0.466	Down	0.0002205	ESA_02979	32.398
	A7MJR4	Pyridoxal phosphate homeostasis protein OS=Cronobacter sakazakii (strain ATCC BAA-894) OX=290339 GN=ESA_00389 PE=3 SV=1	1.513	Up	0.008804	ESA_00389	25.698
	A7MM24	Aldo_ket_red domain-containing protein OS=Cronobacter sakazakii (strain ATCC BAA-894) OX=290339 GN=ESA_00270 PE=4 SV=1	0.39	Down	4.157e-05	ESA_00270	31.014

## Sheet: Up Classification
Table S4 COG categories of DEPs in desiccated C. sakazakii
COG/KOG category	Category description	No. of Protein
INFORMATION STORAGE AND PROCESSING	[J] Translation, ribosomal structure and biogenesis	70
	[K] Transcription	14
	[L] Replication, recombination and repair	7
CELLULAR PROCESSES AND SIGNALING	[D] Cell cycle control, cell division, chromosome partitioning	4
	[V] Defense mechanisms	2
	[T] Signal transduction mechanisms	11
	[M] Cell wall/membrane/envelope biogenesis	23
	[N] Cell motility	5
	[U] Intracellular trafficking, secretion, and vesicular transport	2
	[O] Posttranslational modification, protein turnover, chaperones	9
METABOLISM	[C] Energy production and conversion	27
	[G] Carbohydrate transport and metabolism	31
	[E] Amino acid transport and metabolism	49
	[F] Nucleotide transport and metabolism	33
	[H] Coenzyme transport and metabolism	23
	[I] Lipid transport and metabolism	10
	[P] Inorganic ion transport and metabolism	15
	[Q] Secondary metabolites biosynthesis, transport and catabolism	3
POORLY CHARACTERIZED	[S] Function unknown	25

## Sheet: Up list
Table S4 COG categories of DEPs in desiccated C. sakazakii
Category	Protein accession	Protein description	Ratio	Regulated Type	P value	Gene name	Mol. weight [kDa]
[J] Translation, ribosomal structure and biogenesis	A7MHV6	Pseudouridine synthase OS=Cronobacter sakazakii (strain ATCC BAA-894) OX=290339 GN=ESA_00660 PE=3 SV=1	2.351	Up	0.0104627	ESA_00660	36.936
	A7MPF6	30S ribosomal protein S13 OS=Cronobacter sakazakii (strain ATCC BAA-894) OX=290339 GN=rpsM PE=3 SV=1	1.603	Up	0.0059602	rpsM	13.233
	A7MJ24	ATP-dependent RNA helicase RhlE OS=Cronobacter sakazakii (strain ATCC BAA-894) OX=290339 GN=rhlE PE=3 SV=1	2.309	Up	6.3558e-05	rhlE	51.987
	A7MGV8	Histidine--tRNA ligase OS=Cronobacter sakazakii (strain ATCC BAA-894) OX=290339 GN=hisS PE=3 SV=1	1.833	Up	3.8629e-05	hisS	46.059
	A7MK00	Cysteine--tRNA ligase OS=Cronobacter sakazakii (strain ATCC BAA-894) OX=290339 GN=cysS PE=3 SV=2	1.539	Up	0.00084073	cysS	52.105
	A7MPE8	Methionyl-tRNA formyltransferase OS=Cronobacter sakazakii (strain ATCC BAA-894) OX=290339 GN=fmt PE=3 SV=1	1.655	Up	0.0101572	fmt	34.084
	A7ML95	tRNA/tmRNA (uracil-C(5))-methyltransferase OS=Cronobacter sakazakii (strain ATCC BAA-894) OX=290339 GN=trmA PE=3 SV=2	1.789	Up	0.0043849	trmA	42.136
	A7MQT2	Glutamine--tRNA ligase OS=Cronobacter sakazakii (strain ATCC BAA-894) OX=290339 GN=glnS PE=3 SV=1	1.519	Up	8.26e-05	glnS	63.638
	A7MEG5	50S ribosomal protein L19 OS=Cronobacter sakazakii (strain ATCC BAA-894) OX=290339 GN=rplS PE=3 SV=1	1.936	Up	0.0139189	rplS	13.133
	A7MNZ1	50S ribosomal protein L20 OS=Cronobacter sakazakii (strain ATCC BAA-894) OX=290339 GN=rplT PE=3 SV=1	2.494	Up	3.8929e-05	rplT	13.483
	A7MPH5	50S ribosomal protein L24 OS=Cronobacter sakazakii (strain ATCC BAA-894) OX=290339 GN=rplX PE=3 SV=1	1.602	Up	0.0114969	rplX	11.316
	A7MJF4	50S ribosomal protein L27 OS=Cronobacter sakazakii (strain ATCC BAA-894) OX=290339 GN=rpmA PE=3 SV=1	2.953	Up	0.00045727	rpmA	9.1393
	A7MR65	Lysine--tRNA ligase OS=Cronobacter sakazakii (strain ATCC BAA-894) OX=290339 GN=lysS PE=3 SV=1	1.859	Up	6.4281e-05	lysS	57.552
	A7MPI7	50S ribosomal protein L3 OS=Cronobacter sakazakii (strain ATCC BAA-894) OX=290339 GN=rplC PE=3 SV=1	1.878	Up	0.0059419	rplC	22.241
	A7MKC1	Peptide chain release factor 1 OS=Cronobacter sakazakii (strain ATCC BAA-894) OX=290339 GN=prfA PE=3 SV=1	2.389	Up	0.00188328	prfA	40.226
	A7MQQ0	50S ribosomal protein L11 OS=Cronobacter sakazakii (strain ATCC BAA-894) OX=290339 GN=rplK PE=3 SV=1	1.686	Up	0.00182004	rplK	14.88
	A7MNY8	Phenylalanine--tRNA ligase beta subunit OS=Cronobacter sakazakii (strain ATCC BAA-894) OX=290339 GN=pheT PE=3 SV=1	1.639	Up	4.296e-05	pheT	86.705
	A7MLL9	Elongation factor P-like protein OS=Cronobacter sakazakii (strain ATCC BAA-894) OX=290339 GN=ESA_01069 PE=3 SV=1	1.559	Up	0.0115195	ESA_01069	21.42
	A7MLN0	50S ribosomal protein L25 OS=Cronobacter sakazakii (strain ATCC BAA-894) OX=290339 GN=rplY PE=3 SV=1	2.834	Up	0.028436	rplY	10.695
	A7MIS8	Ribosomal RNA large subunit methyltransferase G OS=Cronobacter sakazakii (strain ATCC BAA-894) OX=290339 GN=rlmG PE=3 SV=1	2.044	Up	0.0097629	rlmG	42.016
	A7MQD9	tRNA pseudouridine synthase B OS=Cronobacter sakazakii (strain ATCC BAA-894) OX=290339 GN=truB PE=3 SV=1	1.701	Up	0.0024041	truB	35.059
	A7MEU2	30S ribosomal protein S1 OS=Cronobacter sakazakii (strain ATCC BAA-894) OX=290339 GN=ESA_02433 PE=3 SV=1	1.868	Up	4.4545e-06	ESA_02433	61.134
	A7MLX8	Queuine tRNA-ribosyltransferase OS=Cronobacter sakazakii (strain ATCC BAA-894) OX=290339 GN=tgt PE=3 SV=1	1.802	Up	0.022137	tgt	43.05
	A7MPG2	30S ribosomal protein S14 OS=Cronobacter sakazakii (strain ATCC BAA-894) OX=290339 GN=rpsN PE=3 SV=1	3.855	Up	0.029101	rpsN	11.608
	A7MIM3	Isoleucine--tRNA ligase OS=Cronobacter sakazakii (strain ATCC BAA-894) OX=290339 GN=ileS PE=3 SV=1	1.693	Up	1.65406e-05	ileS	104.21
	A7MM81	23S rRNA (guanosine-2'-O-)-methyltransferase RlmB OS=Cronobacter sakazakii (strain ATCC BAA-894) OX=290339 GN=rlmB PE=3 SV=1	2.027	Up	0.00145505	rlmB	26.305
	A7MPG5	50S ribosomal protein L6 OS=Cronobacter sakazakii (strain ATCC BAA-894) OX=290339 GN=rplF PE=3 SV=1	2.478	Up	0.00113992	rplF	18.888
	A7MLI7	tRNA-cytidine(32) 2-sulfurtransferase OS=Cronobacter sakazakii (strain ATCC BAA-894) OX=290339 GN=ttcA PE=3 SV=1	2.681	Up	0.00037851	ttcA	35.222
	A7MQE1	Translation initiation factor IF-2 OS=Cronobacter sakazakii (strain ATCC BAA-894) OX=290339 GN=infB PE=3 SV=1	1.841	Up	3.7586e-05	infB	98.676
	A7MER7	Serine--tRNA ligase OS=Cronobacter sakazakii (strain ATCC BAA-894) OX=290339 GN=serS PE=3 SV=1	1.712	Up	0.00023657	serS	48.564
	A7MPN2	tRNA-dihydrouridine(20/20a) synthase OS=Cronobacter sakazakii (strain ATCC BAA-894) OX=290339 GN=dusA PE=3 SV=1	1.903	Up	0.026599	dusA	34.82
	A7MQA8	Ribonuclease PH OS=Cronobacter sakazakii (strain ATCC BAA-894) OX=290339 GN=rph PE=3 SV=1	1.759	Up	0.021045	rph	22.148
	A7MM76	30S ribosomal protein S6 OS=Cronobacter sakazakii (strain ATCC BAA-894) OX=290339 GN=rpsF PE=3 SV=1	1.53	Up	0.0023783	rpsF	15.173
	A7MFV2	tRNA-specific 2-thiouridylase MnmA OS=Cronobacter sakazakii (strain ATCC BAA-894) OX=290339 GN=mnmA PE=3 SV=1	1.568	Up	0.0168591	mnmA	40.959
	A7ME38	Tryptophan--tRNA ligase OS=Cronobacter sakazakii (strain ATCC BAA-894) OX=290339 GN=trpS PE=3 SV=1	1.886	Up	0.00040014	trpS	37.358
	A7MPI0	50S ribosomal protein L23 OS=Cronobacter sakazakii (strain ATCC BAA-894) OX=290339 GN=rplW PE=3 SV=1	2.066	Up	0.0024979	rplW	11.227
	A7MGX5	tRNA (cytidine/uridine-2'-O-)-methyltransferase TrmJ OS=Cronobacter sakazakii (strain ATCC BAA-894) OX=290339 GN=trmJ PE=3 SV=1	2	Up	0.0101557	trmJ	26.753
	A7MPG9	50S ribosomal protein L15 OS=Cronobacter sakazakii (strain ATCC BAA-894) OX=290339 GN=ESA_00026 PE=3 SV=1	1.947	Up	0.0098233	ESA_00026	7.6709
	A7MPG4	30S ribosomal protein S8 OS=Cronobacter sakazakii (strain ATCC BAA-894) OX=290339 GN=rpsH PE=3 SV=1	1.922	Up	0.0027022	rpsH	14.112
	A7MPI2	50S ribosomal protein L2 OS=Cronobacter sakazakii (strain ATCC BAA-894) OX=290339 GN=rplB PE=3 SV=1	2.168	Up	0.00033949	rplB	27.917
	A7MIK9	30S ribosomal protein S20(predicted) OS=Cronobacter sakazakii (strain ATCC BAA-894) OX=290339 GN=ESA_03314 PE=4 SV=1	1.836	Up	0.00096398	ESA_03314	6.6638
	A7MIV4	Valine--tRNA ligase OS=Cronobacter sakazakii (strain ATCC BAA-894) OX=290339 GN=valS PE=3 SV=1	1.666	Up	0.00023867	valS	108.24
	A7MPG8	50S ribosomal protein L30 OS=Cronobacter sakazakii (strain ATCC BAA-894) OX=290339 GN=rpmD PE=3 SV=1	4.245	Up	6.5394e-07	rpmD	6.5137
	A7MLY2	tRNA (guanine-N(7)-)-methyltransferase OS=Cronobacter sakazakii (strain ATCC BAA-894) OX=290339 GN=trmB PE=3 SV=1	2.303	Up	0.00124066	trmB	27.184
	A7MMW2	Ribosomal RNA small subunit methyltransferase G OS=Cronobacter sakazakii (strain ATCC BAA-894) OX=290339 GN=rsmG PE=3 SV=1	1.923	Up	0.00175705	rsmG	23.242
	A7MH65	tRNA pseudouridine synthase A OS=Cronobacter sakazakii (strain ATCC BAA-894) OX=290339 GN=truA PE=3 SV=1	1.603	Up	0.047498	truA	30.276
	A7MGV3	Dual-specificity RNA methyltransferase RlmN OS=Cronobacter sakazakii (strain ATCC BAA-894) OX=290339 GN=rlmN PE=3 SV=1	1.953	Up	0.0026009	rlmN	43.264
	A7MFR0	Pseudouridine synthase OS=Cronobacter sakazakii (strain ATCC BAA-894) OX=290339 GN=ESA_02260 PE=3 SV=1	2.797	Up	0.0021172	ESA_02260	35.644
	A7MMD8	Exoribonuclease 2 OS=Cronobacter sakazakii (strain ATCC BAA-894) OX=290339 GN=rnb PE=3 SV=1	2.507	Up	0.00077821	rnb	72.443
	A7MQ96	50S ribosomal protein L33 OS=Cronobacter sakazakii (strain ATCC BAA-894) OX=290339 GN=rpmG PE=3 SV=1	3.501	Up	0.00188459	rpmG	6.3715
	A7MN94	Pseudouridine synthase OS=Cronobacter sakazakii (strain ATCC BAA-894) OX=290339 GN=ESA_01565 PE=3 SV=1	1.724	Up	0.00035627	ESA_01565	39.116
	A7MPI5	30S ribosomal protein S3 OS=Cronobacter sakazakii (strain ATCC BAA-894) OX=290339 GN=rpsC PE=3 SV=1	1.659	Up	0.00120356	rpsC	25.954
	A7MKR9	Glycine--tRNA ligase alpha subunit OS=Cronobacter sakazakii (strain ATCC BAA-894) OX=290339 GN=glyQ PE=3 SV=1	1.508	Up	0.0122029	glyQ	34.739
	A7MPI3	30S ribosomal protein S19 OS=Cronobacter sakazakii (strain ATCC BAA-894) OX=290339 GN=rpsS PE=3 SV=1	1.833	Up	0.0029625	rpsS	10.416
	A7MEG2	30S ribosomal protein S16 OS=Cronobacter sakazakii (strain ATCC BAA-894) OX=290339 GN=rpsP PE=3 SV=1	2.153	Up	0.00022313	rpsP	10.51
	A7MHW3	Ribosome hibernation protein YfiA(predicted) OS=Cronobacter sakazakii (strain ATCC BAA-894) OX=290339 GN=ESA_00657 PE=4 SV=1	3.035	Up	0.000181853	ESA_00657	14.596
	A7MLN3	Pseudouridine synthase OS=Cronobacter sakazakii (strain ATCC BAA-894) OX=290339 GN=ESA_01053 PE=3 SV=1	2.044	Up	0.00142072	ESA_01053	26.165
	A7MK38	Ribosomal silencing factor RsfS OS=Cronobacter sakazakii (strain ATCC BAA-894) OX=290339 GN=rsfS PE=3 SV=1	2.035	Up	0.0023627	rsfS	20.262
	A7MQS5	tRNA-2-methylthio-N(6)-dimethylallyladenosine synthase OS=Cronobacter sakazakii (strain ATCC BAA-894) OX=290339 GN=miaB PE=3 SV=1	2.848	Up	6.1688e-05	miaB	53.612
	A7MEQ6	Translation initiation factor IF-1 OS=Cronobacter sakazakii (strain ATCC BAA-894) OX=290339 GN=infA PE=3 SV=1	4.698	Up	0.00069815	infA	8.2495
	A7MIN3	ATP-dependent RNA helicase DeaD OS=Cronobacter sakazakii (strain ATCC BAA-894) OX=290339 GN=deaD PE=3 SV=1	4.424	Up	1.5246e-06	deaD	71.222
	A7MEI1	N-acetyltransferase domain-containing protein OS=Cronobacter sakazakii (strain ATCC BAA-894) OX=290339 GN=ESA_01749 PE=4 SV=1	2.031	Up	0.0037427	ESA_01749	21.85
	A7MEC0	Arginine--tRNA ligase OS=Cronobacter sakazakii (strain ATCC BAA-894) OX=290339 GN=argS PE=3 SV=1	2.028	Up	8.1448e-05	argS	63.925
	A7MPH0	Ribosomal_L16 domain-containing protein OS=Cronobacter sakazakii (strain ATCC BAA-894) OX=290339 GN=ESA_00012 PE=4 SV=1	1.933	Up	0.00051536	ESA_00012	6.0692
	A7MFQ6	50S ribosomal protein L32 OS=Cronobacter sakazakii (strain ATCC BAA-894) OX=290339 GN=rpmF PE=3 SV=1	5.572	Up	1.71428e-05	rpmF	6.4493
	A7MGA3	Peptide chain release factor 3 OS=Cronobacter sakazakii (strain ATCC BAA-894) OX=290339 GN=prfC PE=3 SV=1	1.675	Up	0.00048167	prfC	59.633
	A7ML80	50S ribosomal protein L31 OS=Cronobacter sakazakii (strain ATCC BAA-894) OX=290339 GN=rpmE PE=3 SV=1	2.183	Up	0.0047235	rpmE	7.7959
	A7MPI6	30S ribosomal protein S10 OS=Cronobacter sakazakii (strain ATCC BAA-894) OX=290339 GN=rpsJ PE=3 SV=1	1.556	Up	0.0143968	rpsJ	11.766
	A7MQS0	Leucine--tRNA ligase OS=Cronobacter sakazakii (strain ATCC BAA-894) OX=290339 GN=leuS PE=3 SV=1	1.752	Up	0.00058307	leuS	96.845
	A7MHL3	Methionine--tRNA ligase OS=Cronobacter sakazakii (strain ATCC BAA-894) OX=290339 GN=metG PE=3 SV=2	1.778	Up	0.0026772	metG	75.922
[K] Transcription	A7MJ24	ATP-dependent RNA helicase RhlE OS=Cronobacter sakazakii (strain ATCC BAA-894) OX=290339 GN=rhlE PE=3 SV=1	2.309	Up	6.3558e-05	rhlE	51.987
	A7MNP8	HTH lysR-type domain-containing protein OS=Cronobacter sakazakii (strain ATCC BAA-894) OX=290339 GN=ESA_02699 PE=3 SV=1	1.657	Up	0.037877	ESA_02699	37.302
	A7MPP3	LexA repressor OS=Cronobacter sakazakii (strain ATCC BAA-894) OX=290339 GN=lexA PE=3 SV=1	1.835	Up	0.0098202	lexA	22.366
	A7MED1	Response regulatory domain-containing protein OS=Cronobacter sakazakii (strain ATCC BAA-894) OX=290339 GN=ESA_01352 PE=4 SV=1	2.003	Up	0.02622	ESA_01352	14.088
	A7MF67	HTH cro/C1-type domain-containing protein OS=Cronobacter sakazakii (strain ATCC BAA-894) OX=290339 GN=ESA_02080 PE=4 SV=1	2.239	Up	0.0139387	ESA_02080	20.091
	A7MH35	HTH lysR-type domain-containing protein OS=Cronobacter sakazakii (strain ATCC BAA-894) OX=290339 GN=ESA_00930 PE=3 SV=1	1.842	Up	0.0028205	ESA_00930	34.676
	A7MNS3	YrbA protein(predicted) OS=Cronobacter sakazakii (strain ATCC BAA-894) OX=290339 GN=ESA_03583 PE=3 SV=1	2.48	Up	0.0037774	ESA_03583	9.697
	A7MIC1	RNA polymerase-associated protein RapA OS=Cronobacter sakazakii (strain ATCC BAA-894) OX=290339 GN=rapA PE=3 SV=1	2.398	Up	0.000123664	rapA	109.78
	A7MPB2	Transcriptional regulatory protein RcsB OS=Cronobacter sakazakii (strain ATCC BAA-894) OX=290339 GN=rcsB PE=3 SV=1	1.505	Up	0.0078036	rcsB	23.684
	A7MGD7	S1 motif domain-containing protein OS=Cronobacter sakazakii (strain ATCC BAA-894) OX=290339 GN=ESA_04332 PE=4 SV=1	2.157	Up	0.000124378	ESA_04332	85.039
	A7MK20	Regulator of nucleoside diphosphate kinase OS=Cronobacter sakazakii (strain ATCC BAA-894) OX=290339 GN=rnk PE=3 SV=1	1.797	Up	0.00135808	rnk	14.944
	A7MIN3	ATP-dependent RNA helicase DeaD OS=Cronobacter sakazakii (strain ATCC BAA-894) OX=290339 GN=deaD PE=3 SV=1	4.424	Up	1.5246e-06	deaD	71.222
	A7MQH3	HTH lysR-type domain-containing protein OS=Cronobacter sakazakii (strain ATCC BAA-894) OX=290339 GN=ESA_03783 PE=3 SV=1	1.712	Up	0.007442	ESA_03783	32.239
	A7MQQ1	Transcription termination/antitermination protein NusG OS=Cronobacter sakazakii (strain ATCC BAA-894) OX=290339 GN=nusG PE=3 SV=1	1.817	Up	0.006721	nusG	20.545
[L] Replication, recombination and repair	A7MJ24	ATP-dependent RNA helicase RhlE OS=Cronobacter sakazakii (strain ATCC BAA-894) OX=290339 GN=rhlE PE=3 SV=1	2.309	Up	6.3558e-05	rhlE	51.987
	A7MH18	Uracil-DNA glycosylase OS=Cronobacter sakazakii (strain ATCC BAA-894) OX=290339 GN=ung PE=3 SV=1	1.782	Up	0.0162207	ung	28.223
	A7MPB0	DNA gyrase subunit A OS=Cronobacter sakazakii (strain ATCC BAA-894) OX=290339 GN=gyrA PE=3 SV=1	1.54	Up	3.3558e-06	gyrA	97.209
	A7MQJ8	DNA helicase OS=Cronobacter sakazakii (strain ATCC BAA-894) OX=290339 GN=ESA_03745 PE=3 SV=1	1.504	Up	0.0060563	ESA_03745	81.757
	A7MIG3	DNA repair protein RadA OS=Cronobacter sakazakii (strain ATCC BAA-894) OX=290339 GN=radA PE=3 SV=1	1.777	Up	0.026225	radA	45.387
	A7MIN3	ATP-dependent RNA helicase DeaD OS=Cronobacter sakazakii (strain ATCC BAA-894) OX=290339 GN=deaD PE=3 SV=1	4.424	Up	1.5246e-06	deaD	71.222
	A7MFS4	Putative deoxyribonuclease YcfH(predicted) OS=Cronobacter sakazakii (strain ATCC BAA-894) OX=290339 GN=ESA_02244 PE=4 SV=1	2.525	Up	0.0023023	ESA_02244	29.83
[D] Cell cycle control, cell division, chromosome partitioning	A7MIE6	Cell division protein FtsA OS=Cronobacter sakazakii (strain ATCC BAA-894) OX=290339 GN=ftsA PE=3 SV=1	1.726	Up	0.0033959	ftsA	45.203
	A7MES0	FtsK domain-containing protein OS=Cronobacter sakazakii (strain ATCC BAA-894) OX=290339 GN=ESA_02449 PE=3 SV=1	2.006	Up	0.0030387	ESA_02449	150.5
	A7MMW3	tRNA uridine 5-carboxymethylaminomethyl modification enzyme MnmG OS=Cronobacter sakazakii (strain ATCC BAA-894) OX=290339 GN=mnmG PE=3 SV=1	4.119	Up	0.0058846	mnmG	69.55
	A7ML77	Cell division protein FtsN OS=Cronobacter sakazakii (strain ATCC BAA-894) OX=290339 GN=ftsN PE=3 SV=1	2.025	Up	0.00138334	ftsN	34.98
[V] Defense mechanisms	A7MJ31	HlyD_D23 domain-containing protein OS=Cronobacter sakazakii (strain ATCC BAA-894) OX=290339 GN=ESA_00584 PE=4 SV=1	1.51	Up	0.00614	ESA_00584	42.557
	A7MK62	Beta-lactamase OS=Cronobacter sakazakii (strain ATCC BAA-894) OX=290339 GN=ESA_01875 PE=3 SV=1	2.75	Up	0.0053825	ESA_01875	41.071
[T] Signal transduction mechanisms	A7MMT7	DNA-binding transcriptional regulator NtrC OS=Cronobacter sakazakii (strain ATCC BAA-894) OX=290339 GN=ntrC PE=4 SV=1	1.76	Up	0.002456	ntrC	52.328
	A7MF47	Arginine ABC transporter substrate-binding protein(predicted) OS=Cronobacter sakazakii (strain ATCC BAA-894) OX=290339 GN=ESA_02477 PE=3 SV=1	2.222	Up	4.4414e-05	ESA_02477	26.565
	A7MF43	Arginine-binding periplasmic protein 1(predicted) OS=Cronobacter sakazakii (strain ATCC BAA-894) OX=290339 GN=ESA_02473 PE=3 SV=1	1.7	Up	0.00151801	ESA_02473	27.401
	A7MED0	Protein-glutamate methylesterase/protein-glutamine glutaminase OS=Cronobacter sakazakii (strain ATCC BAA-894) OX=290339 GN=cheB PE=3 SV=1	3.219	Up	0.00082318	cheB	37.538
	A7MK17	Usp domain-containing protein OS=Cronobacter sakazakii (strain ATCC BAA-894) OX=290339 GN=ESA_02718 PE=4 SV=1	2.373	Up	0.00107701	ESA_02718	16.06
	A7MED1	Response regulatory domain-containing protein OS=Cronobacter sakazakii (strain ATCC BAA-894) OX=290339 GN=ESA_01352 PE=4 SV=1	2.003	Up	0.02622	ESA_01352	14.088
	A7MJE3	Lipopolysaccharide export system protein LptA OS=Cronobacter sakazakii (strain ATCC BAA-894) OX=290339 GN=lptA PE=3 SV=1	2.464	Up	0.00075653	lptA	20.128
	A7MED8	Chemotaxis protein CheA(predicted) OS=Cronobacter sakazakii (strain ATCC BAA-894) OX=290339 GN=ESA_01341 PE=4 SV=1	1.783	Up	0.003361	ESA_01341	72.024
	A7MJV2	Carbon starvation protein A(predicted) OS=Cronobacter sakazakii (strain ATCC BAA-894) OX=290339 GN=ESA_00339 PE=4 SV=1	1.6	Up	0.000197312	ESA_00339	76.903
	A7MKG1	GAF domain-containing protein OS=Cronobacter sakazakii (strain ATCC BAA-894) OX=290339 GN=ESA_01418 PE=4 SV=1	1.675	Up	0.0070202	ESA_01418	17.824
	A7MKG2	RNA chaperone ProQ OS=Cronobacter sakazakii (strain ATCC BAA-894) OX=290339 GN=proQ PE=3 SV=1	1.71	Up	0.00105824	proQ	25.588
[M] Cell wall/membrane/envelope biogenesis	A7MMA1	MurNAc-LAA domain-containing protein OS=Cronobacter sakazakii (strain ATCC BAA-894) OX=290339 GN=ESA_00179 PE=4 SV=1	2.222	Up	0.0025244	ESA_00179	47.918
	A7MMY0	Bifunctional protein GlmU OS=Cronobacter sakazakii (strain ATCC BAA-894) OX=290339 GN=glmU PE=3 SV=2	1.681	Up	0.00064068	glmU	49.059
	A7MR50	Wzz domain-containing protein OS=Cronobacter sakazakii (strain ATCC BAA-894) OX=290339 GN=ESA_00459 PE=4 SV=1	1.74	Up	0.007341	ESA_00459	41.921
	A7MGT5	UDP-3-O-(3-hydroxymyristoyl)glucosamine N-acyltransferase OS=Cronobacter sakazakii (strain ATCC BAA-894) OX=290339 GN=lpxD PE=3 SV=1	2.04	Up	0.00141699	lpxD	36.014
	A7MIM0	4-hydroxy-3-methylbut-2-enyl diphosphate reductase OS=Cronobacter sakazakii (strain ATCC BAA-894) OX=290339 GN=ispH PE=3 SV=1	3.01	Up	0.000115623	ispH	34.51
	A7MI18	Acyl-[acyl-carrier-protein]--UDP-N-acetylglucosamine O-acyltransferase OS=Cronobacter sakazakii (strain ATCC BAA-894) OX=290339 GN=lpxA PE=3 SV=1	1.742	Up	0.0135182	lpxA	28.067
	A7MMI6	UDP-glucose 6-dehydrogenase OS=Cronobacter sakazakii (strain ATCC BAA-894) OX=290339 GN=ESA_01534 PE=3 SV=1	1.774	Up	0.000158508	ESA_01534	49.587
	A7MNS2	UDP-N-acetylglucosamine 1-carboxyvinyltransferase OS=Cronobacter sakazakii (strain ATCC BAA-894) OX=290339 GN=murA PE=3 SV=1	2.036	Up	0.00057507	murA	44.709
	A7MM50	UDP-N-acetylmuramate--L-alanyl-gamma-D-glutamyl-meso-2,6-diaminoheptandioate ligase OS=Cronobacter sakazakii (strain ATCC BAA-894) OX=290339 GN=mpl PE=3 SV=1	2.913	Up	0.000164685	mpl	50.123
	A7MQH7	UDP-N-acetylglucosamine 2-epimerase OS=Cronobacter sakazakii (strain ATCC BAA-894) OX=290339 GN=wecB PE=3 SV=1	1.677	Up	0.00130069	wecB	40.456
	A7MKL3	Peptidyl-prolyl cis-trans isomerase OS=Cronobacter sakazakii (strain ATCC BAA-894) OX=290339 GN=ESA_04370 PE=3 SV=1	2.127	Up	0.00103506	ESA_04370	20.09
	A7MIF1	UDP-N-acetylmuramoylalanine--D-glutamate ligase OS=Cronobacter sakazakii (strain ATCC BAA-894) OX=290339 GN=murD PE=3 SV=1	1.662	Up	0.023499	murD	47.041
	A7MMI7	NAD(P)-bd_dom domain-containing protein OS=Cronobacter sakazakii (strain ATCC BAA-894) OX=290339 GN=ESA_01535 PE=4 SV=1	1.893	Up	0.00056495	ESA_01535	37.718
	A7MR24	MurNAc-LAA domain-containing protein OS=Cronobacter sakazakii (strain ATCC BAA-894) OX=290339 GN=ESA_00494 PE=4 SV=1	1.966	Up	0.044135	ESA_00494	45.492
	A7MH13	Elongation factor 4 OS=Cronobacter sakazakii (strain ATCC BAA-894) OX=290339 GN=lepA PE=3 SV=1	1.642	Up	0.0018849	lepA	66.507
	A7MEV1	3-deoxy-manno-octulosonate cytidylyltransferase OS=Cronobacter sakazakii (strain ATCC BAA-894) OX=290339 GN=kdsB PE=3 SV=1	1.55	Up	0.00183574	kdsB	27.22
	A7MEZ5	L,D-transpeptidase(predicted) OS=Cronobacter sakazakii (strain ATCC BAA-894) OX=290339 GN=ESA_02518 PE=4 SV=1	2.866	Up	0.00029659	ESA_02518	33.299
	A7MIF0	UDP-N-acetylmuramate--L-alanine ligase OS=Cronobacter sakazakii (strain ATCC BAA-894) OX=290339 GN=murC PE=3 SV=1	1.611	Up	0.00122091	murC	52.858
	A7MMX9	Glutamine--fructose-6-phosphate aminotransferase [isomerizing] OS=Cronobacter sakazakii (strain ATCC BAA-894) OX=290339 GN=glmS PE=3 SV=1	1.87	Up	3.8918e-05	glmS	66.472
	A7MHF7	Epimerase domain-containing protein OS=Cronobacter sakazakii (strain ATCC BAA-894) OX=290339 GN=ESA_01176 PE=4 SV=1	2.221	Up	0.00144351	ESA_01176	37.339
	A7MID7	UDP-N-acetylmuramoyl-tripeptide--D-alanyl-D-alanine ligase OS=Cronobacter sakazakii (strain ATCC BAA-894) OX=290339 GN=murF PE=3 SV=1	1.606	Up	0.00171927	murF	47.559
	A7MID8	UDP-N-acetylmuramoyl-L-alanyl-D-glutamate--2,6-diaminopimelate ligase OS=Cronobacter sakazakii (strain ATCC BAA-894) OX=290339 GN=murE PE=3 SV=1	1.915	Up	0.0023953	murE	50.299
	A7MQH6	UDP-N-acetyl-D-mannosamine dehydrogenase OS=Cronobacter sakazakii (strain ATCC BAA-894) OX=290339 GN=wecC PE=3 SV=1	1.59	Up	0.00031764	wecC	45.812
[N] Cell motility	A7MED0	Protein-glutamate methylesterase/protein-glutamine glutaminase OS=Cronobacter sakazakii (strain ATCC BAA-894) OX=290339 GN=cheB PE=3 SV=1	3.219	Up	0.00082318	cheB	37.538
	A7MJK4	Flagellar motor switch protein FliM OS=Cronobacter sakazakii (strain ATCC BAA-894) OX=290339 GN=ESA_01253 PE=3 SV=1	2.03	Up	0.036935	ESA_01253	37.886
	A7MJK3	Flagellar motor switch protein FliN OS=Cronobacter sakazakii (strain ATCC BAA-894) OX=290339 GN=ESA_01252 PE=3 SV=1	2.861	Up	0.000161797	ESA_01252	16.691
	A7MED4	Flagellar biosynthesis protein FlhA OS=Cronobacter sakazakii (strain ATCC BAA-894) OX=290339 GN=flhA PE=3 SV=1	1.998	Up	0.031356	flhA	74.641
	A7MG38	FlgM domain-containing protein OS=Cronobacter sakazakii (strain ATCC BAA-894) OX=290339 GN=ESA_02276 PE=4 SV=1	2.585	Up	0.0033594	ESA_02276	10.903
[U] Intracellular trafficking, secretion, and vesicular transport	A7MIW7	Tol-Pal system protein TolB OS=Cronobacter sakazakii (strain ATCC BAA-894) OX=290339 GN=tolB PE=3 SV=1	1.548	Up	0.0067816	tolB	46.046
	A7ML70	Aquaporin(predicted) OS=Cronobacter sakazakii (strain ATCC BAA-894) OX=290339 GN=ESA_03834 PE=3 SV=1	1.643	Up	0.034102	ESA_03834	29.539
[O] Posttranslational modification, protein turnover, chaperones	A7MMU4	Thiol:disulfide interchange protein OS=Cronobacter sakazakii (strain ATCC BAA-894) OX=290339 GN=ESA_04037 PE=3 SV=1	1.837	Up	0.0045039	ESA_04037	23.045
	A7MM21	Glutaredoxin 2(predicted) OS=Cronobacter sakazakii (strain ATCC BAA-894) OX=290339 GN=ESA_00267 PE=4 SV=1	1.571	Up	0.00147958	ESA_00267	23.568
	A7MPZ0	Small heat shock protein IbpA OS=Cronobacter sakazakii (strain ATCC BAA-894) OX=290339 GN=ibpA PE=3 SV=1	1.557	Up	0.00125601	ibpA	15.815
	A7MJW4	Chaperone protein HtpG OS=Cronobacter sakazakii (strain ATCC BAA-894) OX=290339 GN=htpG PE=3 SV=1	1.528	Up	6.0519e-05	htpG	71.061
	A7MK18	Glutaredoxin domain-containing protein OS=Cronobacter sakazakii (strain ATCC BAA-894) OX=290339 GN=ESA_02719 PE=4 SV=1	2.534	Up	0.000104458	ESA_02719	55.925
	A7MEQ7	ATP-dependent Clp protease ATP-binding subunit ClpA(predicted) OS=Cronobacter sakazakii (strain ATCC BAA-894) OX=290339 GN=ESA_02456 PE=3 SV=1	2.05	Up	0.00045702	ESA_02456	84.099
	A7MHI6	Peptidase_U32_C domain-containing protein OS=Cronobacter sakazakii (strain ATCC BAA-894) OX=290339 GN=ESA_01138 PE=4 SV=1	3.21	Up	0.025695	ESA_01138	51.173
	A7MGW6	Chaperone protein HscA OS=Cronobacter sakazakii (strain ATCC BAA-894) OX=290339 GN=hscA PE=3 SV=1	1.956	Up	0.00185671	hscA	65.773
	A7MPY9	SHSP domain-containing protein OS=Cronobacter sakazakii (strain ATCC BAA-894) OX=290339 GN=ESA_03959 PE=3 SV=1	1.998	Up	5.5409e-05	ESA_03959	18.339
[C] Energy production and conversion	A7MPS1	Aldedh domain-containing protein OS=Cronobacter sakazakii (strain ATCC BAA-894) OX=290339 GN=ESA_01815 PE=4 SV=1	1.869	Up	0.0139202	ESA_01815	49.184
	A7MF69	Aldedh domain-containing protein OS=Cronobacter sakazakii (strain ATCC BAA-894) OX=290339 GN=ESA_02082 PE=3 SV=1	2.556	Up	0.0003572	ESA_02082	53.807
	A7MNF6	L-lactate dehydrogenase OS=Cronobacter sakazakii (strain ATCC BAA-894) OX=290339 GN=lldD PE=3 SV=1	2.323	Up	0.00044047	lldD	43.624
	A7MMP4	HAD family hydrolase(predicted) OS=Cronobacter sakazakii (strain ATCC BAA-894) OX=290339 GN=ESA_01950 PE=4 SV=1	2.074	Up	0.00194294	ESA_01950	30.318
	A7MGX9	Iron-sulfur cluster assembly scaffold protein IscU OS=Cronobacter sakazakii (strain ATCC BAA-894) OX=290339 GN=ESA_00723 PE=3 SV=1	2.058	Up	0.000124496	ESA_00723	13.819
	A7MGE3	Glycerol-3-phosphate dehydrogenase OS=Cronobacter sakazakii (strain ATCC BAA-894) OX=290339 GN=ESA_04316 PE=3 SV=1	4.029	Up	7.2663e-07	ESA_04316	57.036
	A7MFA7	NAD/NADP-dependent betaine aldehyde dehydrogenase OS=Cronobacter sakazakii (strain ATCC BAA-894) OX=290339 GN=betB PE=3 SV=1	2.488	Up	0.00039945	betB	53.089
	A7MGW7	2Fe-2S ferredoxin-type domain-containing protein OS=Cronobacter sakazakii (strain ATCC BAA-894) OX=290339 GN=ESA_00727 PE=4 SV=1	2.195	Up	0.0040374	ESA_00727	12.426
	A7MM37	Cytochrome b562(predicted) OS=Cronobacter sakazakii (strain ATCC BAA-894) OX=290339 GN=ESA_00245 PE=4 SV=1	3.026	Up	0.00168221	ESA_00245	14.286
	A7MNH6	Biotin sulfoxide reductase(predicted) OS=Cronobacter sakazakii (strain ATCC BAA-894) OX=290339 GN=ESA_04182 PE=3 SV=1	2.048	Up	0.0109431	ESA_04182	84.234
	A7MFZ1	Bifunctional protein PutA OS=Cronobacter sakazakii (strain ATCC BAA-894) OX=290339 GN=ESA_02357 PE=3 SV=1	3.036	Up	2.4431e-05	ESA_02357	144.04
	A7MF98	4Fe-4S Mo/W bis-MGD-type domain-containing protein OS=Cronobacter sakazakii (strain ATCC BAA-894) OX=290339 GN=ESA_02058 PE=3 SV=1	3.964	Up	0.00021779	ESA_02058	79.05
	A7MFS9	Pyr_redox_2 domain-containing protein OS=Cronobacter sakazakii (strain ATCC BAA-894) OX=290339 GN=ESA_02235 PE=4 SV=1	1.813	Up	7.8521e-05	ESA_02235	47.297
	A7MMB6	Fumarate reductase flavoprotein subunit OS=Cronobacter sakazakii (strain ATCC BAA-894) OX=290339 GN=ESA_00165 PE=3 SV=1	1.638	Up	0.0007611	ESA_00165	68.808
	A7MH43	Phosphate acetyltransferase OS=Cronobacter sakazakii (strain ATCC BAA-894) OX=290339 GN=ESA_00922 PE=3 SV=1	1.691	Up	0.00024161	ESA_00922	76.411
	A7MEJ8	FMN-dependent NADH-azoreductase OS=Cronobacter sakazakii (strain ATCC BAA-894) OX=290339 GN=azoR PE=3 SV=1	2.264	Up	0.0101364	azoR	21.739
	A7MMB5	Succinate dehydrogenase iron-sulfur subunit OS=Cronobacter sakazakii (strain ATCC BAA-894) OX=290339 GN=ESA_00164 PE=3 SV=1	1.621	Up	0.00161505	ESA_00164	27.668
	A7MKZ0	NADP-dependent oxaloacetate-decarboxylating malate dehydrogenase(predicted) OS=Cronobacter sakazakii (strain ATCC BAA-894) OX=290339 GN=ESA_00790 PE=4 SV=1	2.033	Up	1.9347e-05	ESA_00790	82.166
	A7MJC7	4Fe-4S ferredoxin-type domain-containing protein OS=Cronobacter sakazakii (strain ATCC BAA-894) OX=290339 GN=ESA_03607 PE=4 SV=1	2.139	Up	0.00041977	ESA_03607	52.062
	A7MGM9	Aconitate hydratase B OS=Cronobacter sakazakii (strain ATCC BAA-894) OX=290339 GN=ESA_03216 PE=3 SV=1	1.501	Up	0.00021925	ESA_03216	94.804
	A7MMM4	Fumarate hydratase class I OS=Cronobacter sakazakii (strain ATCC BAA-894) OX=290339 GN=ESA_01967 PE=3 SV=1	3.173	Up	4.3602e-05	ESA_01967	59.992
	A7MQW5	Citrate synthase OS=Cronobacter sakazakii (strain ATCC BAA-894) OX=290339 GN=ESA_02627 PE=3 SV=1	2.306	Up	8.1102e-05	ESA_02627	48.205
	A7MJM0	Protein MtfA OS=Cronobacter sakazakii (strain ATCC BAA-894) OX=290339 GN=mtfA PE=3 SV=1	1.701	Up	0.0190567	mtfA	29.955
	A7MES2	Thioredoxin reductase OS=Cronobacter sakazakii (strain ATCC BAA-894) OX=290339 GN=ESA_02451 PE=3 SV=1	2.185	Up	0.00067643	ESA_02451	34.723
	A7MKL1	Nitrite reductase large subunit(predicted) OS=Cronobacter sakazakii (strain ATCC BAA-894) OX=290339 GN=ESA_04368 PE=3 SV=1	2.701	Up	0.030317	ESA_04368	93.308
	A7MK61	Nitroreductase domain-containing protein OS=Cronobacter sakazakii (strain ATCC BAA-894) OX=290339 GN=ESA_01874 PE=4 SV=1	1.893	Up	0.0029586	ESA_01874	24.055
	A7MM25	Fe-ADH domain-containing protein OS=Cronobacter sakazakii (strain ATCC BAA-894) OX=290339 GN=ESA_00271 PE=4 SV=1	2.324	Up	0.0065985	ESA_00271	42.059
[G] Carbohydrate transport and metabolism	A7ML50	Alpha-galactosidase OS=Cronobacter sakazakii (strain ATCC BAA-894) OX=290339 GN=ESA_03854 PE=3 SV=1	2.041	Up	0.00134052	ESA_03854	79.66
	A7MFC0	6-phospho-beta-glucosidase(predicted) OS=Cronobacter sakazakii (strain ATCC BAA-894) OX=290339 GN=ESA_02024 PE=3 SV=1	1.789	Up	0.0111206	ESA_02024	54.06
	A7MG99	Permease IIC component OS=Cronobacter sakazakii (strain ATCC BAA-894) OX=290339 GN=ESA_03388 PE=4 SV=1	2.336	Up	0.00041579	ESA_03388	49.02
	A7MM18	PTS system trehalose(Maltose)-specific transporter subunits IIBC(predicted) OS=Cronobacter sakazakii (strain ATCC BAA-894) OX=290339 GN=ESA_00264 PE=4 SV=1	2.191	Up	0.0039782	ESA_00264	50.912
	A7MIR9	Uronate isomerase OS=Cronobacter sakazakii (strain ATCC BAA-894) OX=290339 GN=uxaC PE=3 SV=1	1.872	Up	0.00020356	uxaC	53.954
	A7MGE9	Gluconate transporter(predicted) OS=Cronobacter sakazakii (strain ATCC BAA-894) OX=290339 GN=ESA_04304 PE=4 SV=1	1.792	Up	0.0152956	ESA_04304	44.973
	A7MNM7	PfkB domain-containing protein OS=Cronobacter sakazakii (strain ATCC BAA-894) OX=290339 GN=ESA_02787 PE=4 SV=1	2.11	Up	0.00112288	ESA_02787	48.543
	A7MR87	6-phospho-beta-glucosidase(predicted) OS=Cronobacter sakazakii (strain ATCC BAA-894) OX=290339 GN=ESA_00429 PE=3 SV=1	1.732	Up	0.042518	ESA_00429	54.885
	A7MQU6	CHB_HEX domain-containing protein OS=Cronobacter sakazakii (strain ATCC BAA-894) OX=290339 GN=ESA_02655 PE=4 SV=1	2.302	Up	0.000103943	ESA_02655	98.079
	A7MKV9	HPr domain-containing protein OS=Cronobacter sakazakii (strain ATCC BAA-894) OX=290339 GN=ESA_00830 PE=4 SV=1	1.562	Up	0.031175	ESA_00830	9.1193
	A7MJP9	Transketolase OS=Cronobacter sakazakii (strain ATCC BAA-894) OX=290339 GN=ESA_00406 PE=3 SV=1	3.073	Up	9.4124e-07	ESA_00406	72.143
	A7MKF5	PTS mannose transporter subunit IIAB(predicted) OS=Cronobacter sakazakii (strain ATCC BAA-894) OX=290339 GN=ESA_01435 PE=4 SV=1	1.606	Up	0.00088168	ESA_01435	34.748
	A7ME95	Pyruvate kinase OS=Cronobacter sakazakii (strain ATCC BAA-894) OX=290339 GN=ESA_01387 PE=3 SV=1	1.969	Up	2.0512e-05	ESA_01387	51.399
	A7MR92	Ribose-5-phosphate isomerase A OS=Cronobacter sakazakii (strain ATCC BAA-894) OX=290339 GN=rpiA PE=3 SV=1	1.659	Up	0.0033551	rpiA	24.12
	A7MNU0	Putative glucose-6-phosphate 1-epimerase OS=Cronobacter sakazakii (strain ATCC BAA-894) OX=290339 GN=ESA_02171 PE=3 SV=1	1.741	Up	0.00123966	ESA_02171	32.648
	A7MNE7	Fructose-1,6-bisphosphatase OS=Cronobacter sakazakii (strain ATCC BAA-894) OX=290339 GN=ESA_03880 PE=3 SV=1	1.553	Up	0.0051647	ESA_03880	35.844
	A7MEI6	Fructuronate reductase(predicted) OS=Cronobacter sakazakii (strain ATCC BAA-894) OX=290339 GN=ESA_01754 PE=3 SV=1	4.431	Up	1.1127e-06	ESA_01754	53.62
	A7MKP0	Glucanase OS=Cronobacter sakazakii (strain ATCC BAA-894) OX=290339 GN=ESA_04206 PE=3 SV=1	1.869	Up	0.049117	ESA_04206	41.712
	A7MQH0	Peptidylprolyl isomerase OS=Cronobacter sakazakii (strain ATCC BAA-894) OX=290339 GN=ESA_03780 PE=4 SV=1	2.805	Up	0.0175578	ESA_03780	10.284
	A7MG69	Maltodextrin-binding protein OS=Cronobacter sakazakii (strain ATCC BAA-894) OX=290339 GN=ESA_03421 PE=3 SV=1	1.77	Up	0.0050226	ESA_03421	44.301
	A7MQQ5	PTS lactose transporter subunit IIA(predicted) OS=Cronobacter sakazakii (strain ATCC BAA-894) OX=290339 GN=ESA_03686 PE=4 SV=1	1.633	Up	0.0047583	ESA_03686	11.631
	A7MM32	Aamy domain-containing protein OS=Cronobacter sakazakii (strain ATCC BAA-894) OX=290339 GN=ESA_00263 PE=4 SV=1	2.325	Up	1.5817e-06	ESA_00263	63.532
	A7MM48	Fructose-1,6-bisphosphatase class 1 OS=Cronobacter sakazakii (strain ATCC BAA-894) OX=290339 GN=fbp PE=3 SV=1	1.97	Up	0.0028579	fbp	36.801
	A7ML98	Dihydroxy-acid dehydratase OS=Cronobacter sakazakii (strain ATCC BAA-894) OX=290339 GN=ilvD PE=3 SV=1	1.843	Up	0.00056309	ilvD	64.004
	A7MJ73	Putative N-acetylmannosamine-6-phosphate 2-epimerase OS=Cronobacter sakazakii (strain ATCC BAA-894) OX=290339 GN=nanE PE=3 SV=1	5.423	Up	0.00025949	nanE	24.212
	A7MJQ2	D-erythrose-4-phosphate dehydrogenase OS=Cronobacter sakazakii (strain ATCC BAA-894) OX=290339 GN=epd PE=3 SV=1	1.637	Up	0.0156185	epd	37.294
	A7MGX4	Inositol-1-monophosphatase OS=Cronobacter sakazakii (strain ATCC BAA-894) OX=290339 GN=ESA_00718 PE=3 SV=1	3.211	Up	3.7466e-06	ESA_00718	28.94
	A7MQQ4	PTS EIIB type-3 domain-containing protein OS=Cronobacter sakazakii (strain ATCC BAA-894) OX=290339 GN=ESA_03685 PE=4 SV=1	2.46	Up	0.00177912	ESA_03685	13.488
	A7MNB4	HpcH_HpaI domain-containing protein OS=Cronobacter sakazakii (strain ATCC BAA-894) OX=290339 GN=ESA_00322 PE=3 SV=1	3.754	Up	0.00030205	ESA_00322	31.866
	A7MID1	2,3-bisphosphoglycerate-independent phosphoglycerate mutase OS=Cronobacter sakazakii (strain ATCC BAA-894) OX=290339 GN=gpmI PE=3 SV=1	1.953	Up	0.0073602	gpmI	55.982
	A7MIX5	Galactokinase OS=Cronobacter sakazakii (strain ATCC BAA-894) OX=290339 GN=galK PE=3 SV=1	1.54	Up	0.0094598	galK	41.392
[E] Amino acid transport and metabolism	A7MF47	Arginine ABC transporter substrate-binding protein(predicted) OS=Cronobacter sakazakii (strain ATCC BAA-894) OX=290339 GN=ESA_02477 PE=3 SV=1	2.222	Up	4.4414e-05	ESA_02477	26.565
	A7MKD3	D-amino acid dehydrogenase OS=Cronobacter sakazakii (strain ATCC BAA-894) OX=290339 GN=dadA PE=3 SV=1	1.918	Up	0.00033842	dadA	47.402
	A7MQV3	OKR_DC_1 domain-containing protein OS=Cronobacter sakazakii (strain ATCC BAA-894) OX=290339 GN=ESA_02646 PE=4 SV=1	5.725	Up	0.0027786	ESA_02646	82.041
	A7MF43	Arginine-binding periplasmic protein 1(predicted) OS=Cronobacter sakazakii (strain ATCC BAA-894) OX=290339 GN=ESA_02473 PE=3 SV=1	1.7	Up	0.00151801	ESA_02473	27.401
	A7MGE9	Gluconate transporter(predicted) OS=Cronobacter sakazakii (strain ATCC BAA-894) OX=290339 GN=ESA_04304 PE=4 SV=1	1.792	Up	0.0152956	ESA_04304	44.973
	A7MIC5	2-isopropylmalate synthase OS=Cronobacter sakazakii (strain ATCC BAA-894) OX=290339 GN=leuA PE=3 SV=1	1.616	Up	0.0089839	leuA	57.529
	A7MHW0	Phospho-2-dehydro-3-deoxyheptonate aldolase OS=Cronobacter sakazakii (strain ATCC BAA-894) OX=290339 GN=ESA_00653 PE=3 SV=1	2.578	Up	0.00062205	ESA_00653	38.752
	A7MH34	Aminotran_1_2 domain-containing protein OS=Cronobacter sakazakii (strain ATCC BAA-894) OX=290339 GN=ESA_00929 PE=4 SV=1	2.25	Up	0.0129016	ESA_00929	45.287
	A7ML88	Acetylglutamate kinase OS=Cronobacter sakazakii (strain ATCC BAA-894) OX=290339 GN=argB PE=3 SV=1	1.714	Up	0.0023551	argB	27.079
	A7MPE1	Shikimate dehydrogenase (NADP(+)) OS=Cronobacter sakazakii (strain ATCC BAA-894) OX=290339 GN=aroE PE=3 SV=1	2.038	Up	0.000176626	aroE	29.192
	A7MF65	Gln-synt_C domain-containing protein OS=Cronobacter sakazakii (strain ATCC BAA-894) OX=290339 GN=ESA_02078 PE=3 SV=1	2.394	Up	0.00026098	ESA_02078	52.642
	A7MR82	Aminomethyltransferase OS=Cronobacter sakazakii (strain ATCC BAA-894) OX=290339 GN=gcvT PE=3 SV=1	2.407	Up	0.0027838	gcvT	40.021
	A7MIJ7	Homoserine kinase OS=Cronobacter sakazakii (strain ATCC BAA-894) OX=290339 GN=thrB PE=3 SV=1	1.822	Up	0.0097634	thrB	33.423
	A7ML84	Argininosuccinate lyase OS=Cronobacter sakazakii (strain ATCC BAA-894) OX=290339 GN=argH PE=3 SV=1	2.081	Up	0.00042039	argH	49.96
	A7MMB7	Aspartate ammonia-lyase OS=Cronobacter sakazakii (strain ATCC BAA-894) OX=290339 GN=ESA_00151 PE=3 SV=1	1.811	Up	0.00038029	ESA_00151	52.422
	A7MF70	DAO domain-containing protein OS=Cronobacter sakazakii (strain ATCC BAA-894) OX=290339 GN=ESA_02083 PE=4 SV=1	2.511	Up	0.000143094	ESA_02083	46.635
	A7MGX8	Cysteine desulfurase IscS OS=Cronobacter sakazakii (strain ATCC BAA-894) OX=290339 GN=iscS PE=3 SV=1	2.306	Up	1.50538e-05	iscS	45.069
	A7MPE0	Methionine synthase OS=Cronobacter sakazakii (strain ATCC BAA-894) OX=290339 GN=ESA_00058 PE=4 SV=1	1.691	Up	0.0048163	ESA_00058	134.05
	A7MQH4	L-threonine dehydratase OS=Cronobacter sakazakii (strain ATCC BAA-894) OX=290339 GN=ilvA PE=3 SV=1	3.241	Up	0.00169775	ilvA	56.253
	A7MH92	4-aminobutyrate aminotransferase(predicted) OS=Cronobacter sakazakii (strain ATCC BAA-894) OX=290339 GN=ESA_04278 PE=3 SV=1	6.802	Up	0.0048163	ESA_04278	42.829
	A7MIU7	Arginine deiminase OS=Cronobacter sakazakii (strain ATCC BAA-894) OX=290339 GN=arcA PE=3 SV=1	4.994	Up	2.0719e-06	arcA	50.662
	A7MQF5	Carbamate kinase OS=Cronobacter sakazakii (strain ATCC BAA-894) OX=290339 GN=ESA_03476 PE=3 SV=1	4.659	Up	2.4038e-06	ESA_03476	32.473
	A7MKE7	L-serine ammonia-lyase(predicted) OS=Cronobacter sakazakii (strain ATCC BAA-894) OX=290339 GN=ESA_01439 PE=4 SV=1	2.193	Up	0.000144382	ESA_01439	51.069
	A7MMT9	Glutamine synthetase OS=Cronobacter sakazakii (strain ATCC BAA-894) OX=290339 GN=ESA_04048 PE=3 SV=1	1.771	Up	0.00011668	ESA_04048	51.873
	A7MJC6	Glutamine amidotransferase type-2 domain-containing protein OS=Cronobacter sakazakii (strain ATCC BAA-894) OX=290339 GN=ESA_03606 PE=4 SV=1	3.619	Up	4.4319e-05	ESA_03606	154.24
	A7MP70	4-hydroxy-tetrahydrodipicolinate synthase OS=Cronobacter sakazakii (strain ATCC BAA-894) OX=290339 GN=dapA PE=3 SV=1	1.679	Up	0.002142	dapA	31.373
	A7ME32	Acetylornithine/succinyldiaminopimelate aminotransferase OS=Cronobacter sakazakii (strain ATCC BAA-894) OX=290339 GN=argD PE=3 SV=1	2.292	Up	0.0092785	argD	44.409
	A7ML85	Argininosuccinate synthase OS=Cronobacter sakazakii (strain ATCC BAA-894) OX=290339 GN=argG PE=3 SV=1	2.233	Up	0.00035757	argG	44.8
	A7MES7	3-phosphoshikimate 1-carboxyvinyltransferase OS=Cronobacter sakazakii (strain ATCC BAA-894) OX=290339 GN=aroA PE=3 SV=1	1.791	Up	0.00110241	aroA	46.058
	A7MR21	Amino-acid acetyltransferase OS=Cronobacter sakazakii (strain ATCC BAA-894) OX=290339 GN=argA PE=3 SV=1	2.127	Up	0.0130972	argA	38.729
	A7MIU6	Ornithine carbamoyltransferase OS=Cronobacter sakazakii (strain ATCC BAA-894) OX=290339 GN=argI PE=3 SV=1	4.703	Up	0.0059555	argI	36.978
	A7MEH7	OpuAC domain-containing protein OS=Cronobacter sakazakii (strain ATCC BAA-894) OX=290339 GN=ESA_00587 PE=4 SV=1	2.204	Up	0.00029591	ESA_00587	36.348
	A7MNG6	Bifunctional aspartokinase/homoserine dehydrogenase OS=Cronobacter sakazakii (strain ATCC BAA-894) OX=290339 GN=ESA_03821 PE=3 SV=1	2.827	Up	0.00026405	ESA_03821	88.834
	A7ML98	Dihydroxy-acid dehydratase OS=Cronobacter sakazakii (strain ATCC BAA-894) OX=290339 GN=ilvD PE=3 SV=1	1.843	Up	0.00056309	ilvD	64.004
	A7MMW6	Aspartate--ammonia ligase OS=Cronobacter sakazakii (strain ATCC BAA-894) OX=290339 GN=asnA PE=3 SV=1	2.401	Up	0.00042453	asnA	36.769
	A7MIG4	DUF5609 domain-containing protein OS=Cronobacter sakazakii (strain ATCC BAA-894) OX=290339 GN=ESA_03364 PE=4 SV=1	2.267	Up	0.0049823	ESA_03364	31.675
	A7MFA8	Oxygen-dependent choline dehydrogenase OS=Cronobacter sakazakii (strain ATCC BAA-894) OX=290339 GN=betA PE=3 SV=1	2.21	Up	0.0055958	betA	62.376
	A7MQM1	5-methyltetrahydropteroyltriglutamate--homocysteine methyltransferase OS=Cronobacter sakazakii (strain ATCC BAA-894) OX=290339 GN=metE PE=3 SV=1	1.526	Up	0.029618	metE	84.546
	A7MR05	HAAAP family serine/threonine permease(predicted) OS=Cronobacter sakazakii (strain ATCC BAA-894) OX=290339 GN=ESA_00509 PE=4 SV=1	2.24	Up	0.0079428	ESA_00509	46.656
	A7MGP1	Polyamine aminopropyltransferase OS=Cronobacter sakazakii (strain ATCC BAA-894) OX=290339 GN=speE PE=3 SV=1	1.831	Up	0.0054552	speE	31.721
	A7MKT0	Aminotran_1_2 domain-containing protein OS=Cronobacter sakazakii (strain ATCC BAA-894) OX=290339 GN=ESA_04155 PE=4 SV=1	2.044	Up	0.00118247	ESA_04155	48.278
	A7MGS1	2,3,4,5-tetrahydropyridine-2,6-dicarboxylate N-succinyltransferase OS=Cronobacter sakazakii (strain ATCC BAA-894) OX=290339 GN=dapD PE=3 SV=1	2.091	Up	0.00175722	dapD	29.832
	A7MGF0	Aspartate-semialdehyde dehydrogenase OS=Cronobacter sakazakii (strain ATCC BAA-894) OX=290339 GN=asd PE=3 SV=1	2.414	Up	0.00074065	asd	39.976
	A7MQF6	Ornithine carbamoyltransferase OS=Cronobacter sakazakii (strain ATCC BAA-894) OX=290339 GN=argI PE=3 SV=1	3.307	Up	2.3814e-05	argI	37.064
	A7MR85	Glycine dehydrogenase (decarboxylating) OS=Cronobacter sakazakii (strain ATCC BAA-894) OX=290339 GN=gcvP PE=3 SV=1	2.79	Up	4.9573e-08	gcvP	104.44
	A7MI27	D,D-heptose 1,7-bisphosphate phosphatase OS=Cronobacter sakazakii (strain ATCC BAA-894) OX=290339 GN=ESA_03138 PE=3 SV=1	2.593	Up	0.0037018	ESA_03138	20.477
	A7ML82	N-acetyl-gamma-glutamyl-phosphate reductase OS=Cronobacter sakazakii (strain ATCC BAA-894) OX=290339 GN=argC PE=3 SV=1	3.619	Up	0.00020366	argC	40.55
	A7MHW2	Bifunctional chorismate mutase/prephenate dehydratase(predicted) OS=Cronobacter sakazakii (strain ATCC BAA-894) OX=290339 GN=ESA_00656 PE=4 SV=1	1.664	Up	0.0035004	ESA_00656	42.866
	A7MQU0	Glutamine amidotransferase type-2 domain-containing protein OS=Cronobacter sakazakii (strain ATCC BAA-894) OX=290339 GN=ESA_02665 PE=4 SV=1	1.545	Up	0.032777	ESA_02665	62.594
[F] Nucleotide transport and metabolism	A7MR31	Thymidylate synthase OS=Cronobacter sakazakii (strain ATCC BAA-894) OX=290339 GN=thyA PE=3 SV=1	1.563	Up	0.011262	thyA	30.472
	A7ML15	Uracil phosphoribosyltransferase OS=Cronobacter sakazakii (strain ATCC BAA-894) OX=290339 GN=upp PE=3 SV=1	2.212	Up	8.4293e-05	upp	26.411
	A7MKL9	Shikimate kinase 1 OS=Cronobacter sakazakii (strain ATCC BAA-894) OX=290339 GN=aroK PE=3 SV=1	3.303	Up	5.6489e-05	aroK	24.212
	A7MQA9	Orotate phosphoribosyltransferase OS=Cronobacter sakazakii (strain ATCC BAA-894) OX=290339 GN=pyrE PE=3 SV=1	2.041	Up	0.00020384	pyrE	23.508
	A7MLK2	GTP cyclohydrolase 1 OS=Cronobacter sakazakii (strain ATCC BAA-894) OX=290339 GN=folE PE=3 SV=1	2.475	Up	0.0027409	folE	27.2
	A7MGT0	Uridylate kinase OS=Cronobacter sakazakii (strain ATCC BAA-894) OX=290339 GN=pyrH PE=3 SV=1	1.776	Up	0.043483	pyrH	26.106
	A7MP52	Glucokinase OS=Cronobacter sakazakii (strain ATCC BAA-894) OX=290339 GN=glk PE=3 SV=1	1.839	Up	0.031377	glk	34.568
	A7MM26	Anaerobic ribonucleoside-triphosphate reductase(predicted) OS=Cronobacter sakazakii (strain ATCC BAA-894) OX=290339 GN=ESA_00260 PE=4 SV=1	2.432	Up	0.0194009	ESA_00260	79.832
	A7MLJ4	Cytidine deaminase OS=Cronobacter sakazakii (strain ATCC BAA-894) OX=290339 GN=cdd PE=3 SV=1	2.319	Up	0.00058132	cdd	31.35
	A7MI93	Carbamoyl-phosphate synthase small chain OS=Cronobacter sakazakii (strain ATCC BAA-894) OX=290339 GN=carA PE=3 SV=1	1.875	Up	0.00175762	carA	42.632
	A7MQG0	Aspartate carbamoyltransferase OS=Cronobacter sakazakii (strain ATCC BAA-894) OX=290339 GN=pyrB PE=3 SV=1	1.743	Up	0.00037578	pyrB	34.281
	A7MIF5	GMP reductase OS=Cronobacter sakazakii (strain ATCC BAA-894) OX=290339 GN=guaC PE=3 SV=1	2.128	Up	0.0131193	guaC	38.258
	A7MQY9	CTP synthase OS=Cronobacter sakazakii (strain ATCC BAA-894) OX=290339 GN=pyrG PE=3 SV=1	1.902	Up	0.00033525	pyrG	60.27
	A7MQL9	Uridine phosphorylase OS=Cronobacter sakazakii (strain ATCC BAA-894) OX=290339 GN=ESA_03729 PE=3 SV=1	1.561	Up	0.00026397	ESA_03729	26.839
	A7MP88	dITP/XTP pyrophosphatase OS=Cronobacter sakazakii (strain ATCC BAA-894) OX=290339 GN=ESA_00386 PE=3 SV=1	1.595	Up	0.0003981	ESA_00386	20.957
	A7MIE8	D-alanine--D-alanine ligase OS=Cronobacter sakazakii (strain ATCC BAA-894) OX=290339 GN=ddl PE=3 SV=1	2.167	Up	0.0059164	ddl	32.718
	A7MMJ0	Formyltetrahydrofolate deformylase OS=Cronobacter sakazakii (strain ATCC BAA-894) OX=290339 GN=purU PE=3 SV=1	2.086	Up	0.0061209	purU	31.719
	A7MFV4	Adenylosuccinate lyase OS=Cronobacter sakazakii (strain ATCC BAA-894) OX=290339 GN=ESA_02215 PE=3 SV=1	1.512	Up	0.00051765	ESA_02215	51.667
	A7MQB4	Guanylate kinase OS=Cronobacter sakazakii (strain ATCC BAA-894) OX=290339 GN=gmk PE=3 SV=1	2.302	Up	0.0066403	gmk	23.527
	A7MJ89	Bifunctional purine biosynthesis protein PurH OS=Cronobacter sakazakii (strain ATCC BAA-894) OX=290339 GN=purH PE=3 SV=1	1.789	Up	0.00053975	purH	57.243
	A7ME88	Gluconokinase OS=Cronobacter sakazakii (strain ATCC BAA-894) OX=290339 GN=ESA_04302 PE=3 SV=1	2.002	Up	0.0077009	ESA_04302	19.673
	A7ML13	Ppx-GppA domain-containing protein OS=Cronobacter sakazakii (strain ATCC BAA-894) OX=290339 GN=ESA_00759 PE=3 SV=1	1.91	Up	0.0029809	ESA_00759	58.029
	A7MPA8	Ribonucleoside-diphosphate reductase OS=Cronobacter sakazakii (strain ATCC BAA-894) OX=290339 GN=ESA_00967 PE=3 SV=1	1.801	Up	3.7826e-05	ESA_00967	85.782
	A7MLV3	D-alanine--D-alanine ligase OS=Cronobacter sakazakii (strain ATCC BAA-894) OX=290339 GN=ddl PE=3 SV=1	1.656	Up	0.0038197	ddl	39.724
	A7MHG8	Uridine kinase OS=Cronobacter sakazakii (strain ATCC BAA-894) OX=290339 GN=udk PE=3 SV=1	1.8	Up	0.00044037	udk	24.49
	A7MME5	Orotidine 5'-phosphate decarboxylase OS=Cronobacter sakazakii (strain ATCC BAA-894) OX=290339 GN=pyrF PE=3 SV=1	2.034	Up	1.9837e-05	pyrF	28.084
	A7ML71	Glycerol kinase OS=Cronobacter sakazakii (strain ATCC BAA-894) OX=290339 GN=glpK PE=3 SV=1	2.559	Up	3.5739e-05	glpK	56.461
	A7MEN2	Xanthine phosphoribosyltransferase OS=Cronobacter sakazakii (strain ATCC BAA-894) OX=290339 GN=gpt PE=3 SV=1	1.641	Up	0.00182148	gpt	16.913
	A7MHS8	Ribonucleotide reductase of class Ia (Aerobic),beta subunit(predicted) OS=Cronobacter sakazakii (strain ATCC BAA-894) OX=290339 GN=ESA_00966 PE=4 SV=1	1.787	Up	0.0133355	ESA_00966	43.467
	A7MH28	Acetate kinase OS=Cronobacter sakazakii (strain ATCC BAA-894) OX=290339 GN=ackA PE=3 SV=1	1.639	Up	0.000136444	ackA	43.205
	A7MFR1	Thymidylate kinase OS=Cronobacter sakazakii (strain ATCC BAA-894) OX=290339 GN=tmk PE=3 SV=1	2.601	Up	0.022117	tmk	23.505
	A7MJV7	Adenine phosphoribosyltransferase OS=Cronobacter sakazakii (strain ATCC BAA-894) OX=290339 GN=apt PE=3 SV=1	2.379	Up	0.000103425	apt	20.002
	A7MIA6	Carbamoyl-phosphate synthase large chain OS=Cronobacter sakazakii (strain ATCC BAA-894) OX=290339 GN=carB PE=3 SV=1	2.63	Up	8.1008e-05	carB	118.02
[H] Coenzyme transport and metabolism	A7MNP9	Lipoyl synthase OS=Cronobacter sakazakii (strain ATCC BAA-894) OX=290339 GN=lipA PE=3 SV=1	2.014	Up	0.00106059	lipA	35.96
	A7MML5	Pyridoxal kinase PdxY OS=Cronobacter sakazakii (strain ATCC BAA-894) OX=290339 GN=pdxY PE=3 SV=1	3.382	Up	0.000124593	pdxY	31.054
	A7MIC8	Acetolactate synthase OS=Cronobacter sakazakii (strain ATCC BAA-894) OX=290339 GN=ESA_03261 PE=3 SV=1	1.517	Up	0.0031403	ESA_03261	62.729
	A7MIJ3	Transaldolase OS=Cronobacter sakazakii (strain ATCC BAA-894) OX=290339 GN=tal PE=3 SV=1	1.578	Up	0.0027376	tal	35.282
	A7MJ69	Sulfate adenylyltransferase subunit 1 OS=Cronobacter sakazakii (strain ATCC BAA-894) OX=290339 GN=cysN PE=3 SV=1	1.847	Up	0.00043534	cysN	52.66
	A7MNS0	Octaprenyl diphosphate synthase(predicted) OS=Cronobacter sakazakii (strain ATCC BAA-894) OX=290339 GN=ESA_03580 PE=3 SV=1	1.662	Up	0.026996	ESA_03580	35.068
	A7MGP8	Aspartate 1-decarboxylase OS=Cronobacter sakazakii (strain ATCC BAA-894) OX=290339 GN=panD PE=3 SV=1	5.518	Up	0.00067812	panD	13.836
	A7MIM6	Dihydropteroate synthase OS=Cronobacter sakazakii (strain ATCC BAA-894) OX=290339 GN=ESA_03568 PE=3 SV=1	2.175	Up	0.00059749	ESA_03568	30.876
	A7MHU6	1,4-dihydroxy-2-naphthoyl-CoA synthase OS=Cronobacter sakazakii (strain ATCC BAA-894) OX=290339 GN=menB PE=3 SV=1	2.774	Up	0.000135293	menB	31.643
	A7MFG6	Riboflavin biosynthesis protein RibD OS=Cronobacter sakazakii (strain ATCC BAA-894) OX=290339 GN=ESA_02888 PE=3 SV=1	1.771	Up	0.0022417	ESA_02888	40.021
	A7MJQ6	S-adenosylmethionine synthase OS=Cronobacter sakazakii (strain ATCC BAA-894) OX=290339 GN=metK PE=3 SV=1	2.915	Up	1.54449e-05	metK	41.961
	A7MFH3	tRNA sulfurtransferase OS=Cronobacter sakazakii (strain ATCC BAA-894) OX=290339 GN=thiI PE=3 SV=1	1.724	Up	0.003124	thiI	60.737
	A7MP10	Phosphoenolpyruvate synthase OS=Cronobacter sakazakii (strain ATCC BAA-894) OX=290339 GN=ESA_02102 PE=3 SV=1	2.181	Up	3.8419e-05	ESA_02102	87.183
	A7MJD2	N-acetylneuraminate lyase OS=Cronobacter sakazakii (strain ATCC BAA-894) OX=290339 GN=nanA PE=3 SV=1	3.8	Up	0.00074476	nanA	31.915
	A7MQJ1	Porphobilinogen deaminase OS=Cronobacter sakazakii (strain ATCC BAA-894) OX=290339 GN=hemC PE=3 SV=1	1.649	Up	0.0030407	hemC	34.044
	A7MGR5	Glutamate-1-semialdehyde 2,1-aminomutase OS=Cronobacter sakazakii (strain ATCC BAA-894) OX=290339 GN=hemL PE=3 SV=1	1.594	Up	0.0016617	hemL	45.424
	A7MNB7	Citrate lyase alpha chain(predicted) OS=Cronobacter sakazakii (strain ATCC BAA-894) OX=290339 GN=ESA_00324 PE=4 SV=1	7.03	Up	0.0186828	ESA_00324	37.816
	A7MLD8	ATP-dependent dethiobiotin synthetase BioD OS=Cronobacter sakazakii (strain ATCC BAA-894) OX=290339 GN=bioD PE=3 SV=1	5.472	Up	0.00074057	bioD	24.995
	A7MH53	Dihydrofolate synthase/folylpolyglutamate synthase OS=Cronobacter sakazakii (strain ATCC BAA-894) OX=290339 GN=ESA_00901 PE=3 SV=1	2.383	Up	0.037905	ESA_00901	46.399
	A7ML86	Phosphoenolpyruvate carboxylase OS=Cronobacter sakazakii (strain ATCC BAA-894) OX=290339 GN=ppc PE=3 SV=1	1.684	Up	0.00099657	ppc	97.522
	A7MP95	3,4-dihydroxy-2-butanone 4-phosphate synthase OS=Cronobacter sakazakii (strain ATCC BAA-894) OX=290339 GN=ribB PE=3 SV=1	3.191	Up	0.0002381	ribB	23.369
	A7MIJ2	MoCF_biosynth domain-containing protein OS=Cronobacter sakazakii (strain ATCC BAA-894) OX=290339 GN=ESA_03329 PE=4 SV=1	2.328	Up	0.000140342	ESA_03329	21.127
	A7MGC5	Phosphoenolpyruvate carboxykinase (ATP) OS=Cronobacter sakazakii (strain ATCC BAA-894) OX=290339 GN=pckA PE=3 SV=1	1.717	Up	2.1987e-05	pckA	59.639
[I] Lipid transport and metabolism	A7MEX0	3-hydroxydecanoyl-[acyl-carrier-protein] dehydratase OS=Cronobacter sakazakii (strain ATCC BAA-894) OX=290339 GN=fabA PE=3 SV=1	1.526	Up	0.00151646	fabA	18.932
	A7MIM0	4-hydroxy-3-methylbut-2-enyl diphosphate reductase OS=Cronobacter sakazakii (strain ATCC BAA-894) OX=290339 GN=ispH PE=3 SV=1	3.01	Up	0.000115623	ispH	34.51
	A7MRL8	SDR family oxidoreductase(predicted) OS=Cronobacter sakazakii (strain ATCC BAA-894) OX=290339 GN=ESA_pESA3p05524 PE=4 SV=1	3.283	Up	0.00158344	ESA_pESA3p05524	23.784
	A7MGV7	4-hydroxy-3-methylbut-2-en-1-yl diphosphate synthase (flavodoxin) OS=Cronobacter sakazakii (strain ATCC BAA-894) OX=290339 GN=ispG PE=3 SV=1	2.288	Up	0.00046238	ispG	40.706
	A7MJA4	Biotin carboxylase OS=Cronobacter sakazakii (strain ATCC BAA-894) OX=290339 GN=ESA_03645 PE=4 SV=1	1.854	Up	6.4509e-05	ESA_03645	49.321
	A7MFR8	Malonyl CoA-acyl carrier protein transacylase OS=Cronobacter sakazakii (strain ATCC BAA-894) OX=290339 GN=ESA_02253 PE=3 SV=1	1.596	Up	0.00114249	ESA_02253	32.35
	A7MFR4	3-oxoacyl-[acyl-carrier-protein] synthase 2 OS=Cronobacter sakazakii (strain ATCC BAA-894) OX=290339 GN=ESA_02249 PE=3 SV=1	1.635	Up	0.00047964	ESA_02249	41.637
	A7MH60	PKS_KS domain-containing protein OS=Cronobacter sakazakii (strain ATCC BAA-894) OX=290339 GN=ESA_00893 PE=3 SV=1	1.616	Up	0.0036009	ESA_00893	42.566
	A7MFQ4	3-oxoacyl-[acyl-carrier-protein] synthase 3 OS=Cronobacter sakazakii (strain ATCC BAA-894) OX=290339 GN=fabH PE=3 SV=1	2	Up	0.00020257	fabH	33.539
	A7MGS8	1-deoxy-D-xylulose 5-phosphate reductoisomerase OS=Cronobacter sakazakii (strain ATCC BAA-894) OX=290339 GN=dxr PE=3 SV=1	1.816	Up	0.00036108	dxr	44.407
[P] Inorganic ion transport and metabolism	A7MQ57	Thiamine ABC transporter substrate binding subunit(predicted) OS=Cronobacter sakazakii (strain ATCC BAA-894) OX=290339 GN=ESA_03271 PE=4 SV=1	1.776	Up	4.1872e-05	ESA_03271	36.018
	A7MN83	Lipoprotein OS=Cronobacter sakazakii (strain ATCC BAA-894) OX=290339 GN=ESA_02970 PE=3 SV=1	1.501	Up	0.0048778	ESA_02970	29.402
	A7ME75	Glucans biosynthesis protein G OS=Cronobacter sakazakii (strain ATCC BAA-894) OX=290339 GN=mdoG PE=3 SV=1	1.51	Up	0.0021408	mdoG	58.666
	A7MPN6	Maltose/maltodextrin import ATP-binding protein MalK OS=Cronobacter sakazakii (strain ATCC BAA-894) OX=290339 GN=malK PE=3 SV=1	1.795	Up	0.00059554	malK	40.671
	A7MFY8	Iron uptake system protein EfeO(predicted) OS=Cronobacter sakazakii (strain ATCC BAA-894) OX=290339 GN=ESA_02351 PE=4 SV=1	3.661	Up	0.00079563	ESA_02351	41.007
	A7MKW7	Dyp-type peroxidase family protein(predicted) OS=Cronobacter sakazakii (strain ATCC BAA-894) OX=290339 GN=ESA_00821 PE=4 SV=1	6.702	Up	0.0026953	ESA_00821	33.178
	A7ML13	Ppx-GppA domain-containing protein OS=Cronobacter sakazakii (strain ATCC BAA-894) OX=290339 GN=ESA_00759 PE=3 SV=1	1.91	Up	0.0029809	ESA_00759	58.029
	A7MIY2	Molybdate ABC transporter substrate-binding protein(predicted) OS=Cronobacter sakazakii (strain ATCC BAA-894) OX=290339 GN=ESA_02581 PE=4 SV=1	1.792	Up	5.7586e-05	ESA_02581	27.104
	A7MGQ2	Carbonic anhydrase OS=Cronobacter sakazakii (strain ATCC BAA-894) OX=290339 GN=ESA_03206 PE=3 SV=1	1.641	Up	0.00058068	ESA_03206	24.94
	A7MI28	Methionine import ATP-binding protein MetN OS=Cronobacter sakazakii (strain ATCC BAA-894) OX=290339 GN=metN PE=3 SV=1	1.834	Up	0.0074785	metN	37.657
	A7MM52	HlyC/CorC family transporter(predicted) OS=Cronobacter sakazakii (strain ATCC BAA-894) OX=290339 GN=ESA_00223 PE=4 SV=1	1.551	Up	0.0141778	ESA_00223	49.394
	A7MIB1	Protein ApaG OS=Cronobacter sakazakii (strain ATCC BAA-894) OX=290339 GN=apaG PE=3 SV=1	2.359	Up	0.0032773	apaG	13.838
	A7MFT3	Putrescine-binding periplasmic protein OS=Cronobacter sakazakii (strain ATCC BAA-894) OX=290339 GN=ESA_02224 PE=3 SV=1	2.012	Up	0.0020159	ESA_02224	38.943
	A7MEV6	Lactamase_B domain-containing protein OS=Cronobacter sakazakii (strain ATCC BAA-894) OX=290339 GN=ESA_02415 PE=4 SV=1	2.338	Up	0.00069905	ESA_02415	23.629
	A7MPE6	Trk system potassium transporter TrkA(predicted) OS=Cronobacter sakazakii (strain ATCC BAA-894) OX=290339 GN=ESA_00036 PE=4 SV=1	1.997	Up	0.00152434	ESA_00036	50.393
[Q] Secondary metabolites biosynthesis, transport and catabolism	A7MRL8	SDR family oxidoreductase(predicted) OS=Cronobacter sakazakii (strain ATCC BAA-894) OX=290339 GN=ESA_pESA3p05524 PE=4 SV=1	3.283	Up	0.00158344	ESA_pESA3p05524	23.784
	A7MRK3	Aerobactin synthase IucC(predicted) OS=Cronobacter sakazakii (strain ATCC BAA-894) OX=290339 GN=ESA_pESA3p05549 PE=4 SV=1	2.119	Up	0.031522	ESA_pESA3p05549	66.106
	A7MEB1	Carboxy-S-adenosyl-L-methionine synthase OS=Cronobacter sakazakii (strain ATCC BAA-894) OX=290339 GN=cmoA PE=3 SV=1	1.658	Up	0.0079187	cmoA	27.716
[S] Function unknown	A7MRB5	Cupin_2 domain-containing protein OS=Cronobacter sakazakii (strain ATCC BAA-894) OX=290339 GN=ESA_pESA2p06567 PE=4 SV=1	2.472	Up	0.0027775	ESA_pESA2p06567	12.782
	A7MKD1	SpoVR family protein(predicted) OS=Cronobacter sakazakii (strain ATCC BAA-894) OX=290339 GN=ESA_01468 PE=4 SV=1	1.503	Up	0.040756	ESA_01468	61.94
	A7MH79	DUF406 domain-containing protein(predicted) OS=Cronobacter sakazakii (strain ATCC BAA-894) OX=290339 GN=ESA_00880 PE=4 SV=1	2.003	Up	0.00118081	ESA_00880	10.27
	A7MFK0	Thioesterase(predicted) OS=Cronobacter sakazakii (strain ATCC BAA-894) OX=290339 GN=ESA_02855 PE=4 SV=1	1.505	Up	0.038218	ESA_02855	15.009
	A7MJI8	DUF4142 domain-containing protein OS=Cronobacter sakazakii (strain ATCC BAA-894) OX=290339 GN=ESA_01275 PE=4 SV=1	6.453	Up	1.76554e-05	ESA_01275	20.333
	A7MEZ2	Flavin_Reduct domain-containing protein OS=Cronobacter sakazakii (strain ATCC BAA-894) OX=290339 GN=ESA_02534 PE=4 SV=1	1.667	Up	0.038504	ESA_02534	22.559
	A7MJS5	ABM domain-containing protein OS=Cronobacter sakazakii (strain ATCC BAA-894) OX=290339 GN=ESA_00380 PE=4 SV=1	1.894	Up	0.047317	ESA_00380	11.344
	A7ME70	UPF0176 protein ESA_02292 OS=Cronobacter sakazakii (strain ATCC BAA-894) OX=290339 GN=ESA_02292 PE=3 SV=1	2.035	Up	0.0122026	ESA_02292	39.7
	A7MIS7	GFO_IDH_MocA domain-containing protein OS=Cronobacter sakazakii (strain ATCC BAA-894) OX=290339 GN=ESA_03498 PE=4 SV=1	2.384	Up	0.0048034	ESA_03498	36.387
	A7MQW2	DUF1722 domain-containing protein(predicted) OS=Cronobacter sakazakii (strain ATCC BAA-894) OX=290339 GN=ESA_02639 PE=4 SV=1	1.513	Up	0.027437	ESA_02639	36.683
	A7MM22	ABM domain-containing protein OS=Cronobacter sakazakii (strain ATCC BAA-894) OX=290339 GN=ESA_00268 PE=4 SV=1	2.571	Up	0.00191542	ESA_00268	11.537
	A7MLW9	Pyrimidine/purine nucleoside phosphorylase OS=Cronobacter sakazakii (strain ATCC BAA-894) OX=290339 GN=ppnP PE=3 SV=1	2.734	Up	7.8454e-05	ppnP	10.308
	A7MMT5	Der GTPase-activating protein YihI OS=Cronobacter sakazakii (strain ATCC BAA-894) OX=290339 GN=yihI PE=3 SV=1	2.128	Up	0.0056769	yihI	19.814
	A7ME21	ABC transporter ATP-binding protein(predicted) OS=Cronobacter sakazakii (strain ATCC BAA-894) OX=290339 GN=ESA_04387 PE=4 SV=1	1.84	Up	0.0021752	ESA_04387	71.532
	A7MLA2	DUF413 domain-containing protein(predicted) OS=Cronobacter sakazakii (strain ATCC BAA-894) OX=290339 GN=ESA_03790 PE=4 SV=1	1.951	Up	0.000161177	ESA_03790	13.203
	A7MMY2	FMN_red domain-containing protein OS=Cronobacter sakazakii (strain ATCC BAA-894) OX=290339 GN=ESA_03989 PE=4 SV=1	1.605	Up	0.0092838	ESA_03989	20.643
	A7MH30	UPF0304 protein ESA_00925 OS=Cronobacter sakazakii (strain ATCC BAA-894) OX=290339 GN=ESA_00925 PE=3 SV=1	2.205	Up	0.00025562	ESA_00925	19.444
	A7MQM4	Cof protein, HD superfamily hydrolase(predicted) OS=Cronobacter sakazakii (strain ATCC BAA-894) OX=290339 GN=ESA_03734 PE=4 SV=1	3.55	Up	0.00106438	ESA_03734	29.423
	A7MIJ5	UPF0246 protein ESA_03332 OS=Cronobacter sakazakii (strain ATCC BAA-894) OX=290339 GN=ESA_03332 PE=3 SV=1	1.944	Up	0.00028039	ESA_03332	29.112
	A7MHS5	CinA-like protein OS=Cronobacter sakazakii (strain ATCC BAA-894) OX=290339 GN=ESA_00961 PE=3 SV=1	1.868	Up	0.0093789	ESA_00961	43.64
	A7MH19	Autonomous glycyl radical cofactor OS=Cronobacter sakazakii (strain ATCC BAA-894) OX=290339 GN=grcA PE=3 SV=1	1.994	Up	0.0036647	grcA	14.433
	A7MI37	Hydroxyacylglutathione hydrolase OS=Cronobacter sakazakii (strain ATCC BAA-894) OX=290339 GN=gloB PE=3 SV=1	1.507	Up	0.0070599	gloB	28.647
	A7MP11	Putative phosphoenolpyruvate synthase regulatory protein OS=Cronobacter sakazakii (strain ATCC BAA-894) OX=290339 GN=ESA_02103 PE=3 SV=1	1.549	Up	0.0140795	ESA_02103	31.413
	A7MH31	Phosphatase(predicted) OS=Cronobacter sakazakii (strain ATCC BAA-894) OX=290339 GN=ESA_00926 PE=4 SV=1	2.749	Up	0.0002406	ESA_00926	23.461
	A7MJR4	Pyridoxal phosphate homeostasis protein OS=Cronobacter sakazakii (strain ATCC BAA-894) OX=290339 GN=ESA_00389 PE=3 SV=1	1.513	Up	0.008804	ESA_00389	25.698

## Sheet: Down Classification
Table S4 COG categories of DEPs in desiccated C. sakazakii
COG/KOG category	Category description	No. of Protein
INFORMATION STORAGE AND PROCESSING	[J] Translation, ribosomal structure and biogenesis	4
	[K] Transcription	17
	[L] Replication, recombination and repair	6
CELLULAR PROCESSES AND SIGNALING	[D] Cell cycle control, cell division, chromosome partitioning	8
	[V] Defense mechanisms	1
	[T] Signal transduction mechanisms	17
	[M] Cell wall/membrane/envelope biogenesis	50
	[N] Cell motility	13
	[U] Intracellular trafficking, secretion, and vesicular transport	6
	[O] Posttranslational modification, protein turnover, chaperones	18
METABOLISM	[C] Energy production and conversion	31
	[G] Carbohydrate transport and metabolism	29
	[E] Amino acid transport and metabolism	22
	[F] Nucleotide transport and metabolism	4
	[H] Coenzyme transport and metabolism	10
	[I] Lipid transport and metabolism	13
	[P] Inorganic ion transport and metabolism	15
	[Q] Secondary metabolites biosynthesis, transport and catabolism	9
POORLY CHARACTERIZED	[S] Function unknown	50

## Sheet: Down list
Table S4 COG categories of DEPs in desiccated C. sakazakii
Category	Protein accession	Protein description	Ratio	Regulated Type	P value	Gene name	Mol. weight [kDa]
[J] Translation, ribosomal structure and biogenesis	A7MQR9	Zinc ribbon-containing protein(predicted) OS=Cronobacter sakazakii (strain ATCC BAA-894) OX=290339 GN=ESA_02685 PE=4 SV=1	0.36	Down	8.4028e-05	ESA_02685	21.856
	A7MNW8	SmpA_OmlA domain-containing protein OS=Cronobacter sakazakii (strain ATCC BAA-894) OX=290339 GN=ESA_02147 PE=4 SV=1	0.286	Down	3.8061e-05	ESA_02147	12.309
	A7MMG8	YrdC-like domain-containing protein OS=Cronobacter sakazakii (strain ATCC BAA-894) OX=290339 GN=ESA_01564 PE=3 SV=1	0.521	Down	0.00052371	ESA_01564	20.395
	A7MFY6	DUF3574 domain-containing protein(predicted) OS=Cronobacter sakazakii (strain ATCC BAA-894) OX=290339 GN=ESA_02354 PE=4 SV=1	0.48	Down	0.0173381	ESA_02354	15.377
[K] Transcription	A7MKB8	HTH merR-type domain-containing protein OS=Cronobacter sakazakii (strain ATCC BAA-894) OX=290339 GN=ESA_01491 PE=4 SV=1	0.151	Down	3.9647e-05	ESA_01491	39.391
	A7MLX1	Transcriptional repressor NrdR OS=Cronobacter sakazakii (strain ATCC BAA-894) OX=290339 GN=nrdR PE=3 SV=1	0.584	Down	0.028903	nrdR	17.22
	A7MJU7	RNA polymerase sigma factor RpoD OS=Cronobacter sakazakii (strain ATCC BAA-894) OX=290339 GN=rpoD PE=3 SV=1	0.601	Down	0.000135349	rpoD	70.414
	A7MJR7	HTH iclR-type domain-containing protein OS=Cronobacter sakazakii (strain ATCC BAA-894) OX=290339 GN=ESA_00392 PE=4 SV=1	0.414	Down	0.0024011	ESA_00392	26.253
	A7MGL7	Phage shock protein PspA(predicted) OS=Cronobacter sakazakii (strain ATCC BAA-894) OX=290339 GN=ESA_01598 PE=4 SV=1	0.074	Down	6.1846e-07	ESA_01598	25.403
	A7MMH7	DNA-binding protein OS=Cronobacter sakazakii (strain ATCC BAA-894) OX=290339 GN=ESA_01537 PE=3 SV=1	0.57	Down	0.00070123	ESA_01537	15.583
	A7MQ32	Protein kinase domain-containing protein OS=Cronobacter sakazakii (strain ATCC BAA-894) OX=290339 GN=ESA_03920 PE=4 SV=1	0.578	Down	0.00093526	ESA_03920	52.36
	A7MF00	HTH dtxR-type domain-containing protein OS=Cronobacter sakazakii (strain ATCC BAA-894) OX=290339 GN=ESA_02523 PE=4 SV=1	0.545	Down	0.03946	ESA_02523	17.75
	A7MII4	Aerobic respiration control protein arcA(predicted) OS=Cronobacter sakazakii (strain ATCC BAA-894) OX=290339 GN=ESA_03337 PE=4 SV=1	0.559	Down	0.0117782	ESA_03337	27.225
	A7MMK5	Transcriptional regulator SlyA OS=Cronobacter sakazakii (strain ATCC BAA-894) OX=290339 GN=slyA PE=3 SV=1	0.482	Down	1.82201e-05	slyA	16.629
	A7MIE2	Transcriptional regulator MraZ OS=Cronobacter sakazakii (strain ATCC BAA-894) OX=290339 GN=mraZ PE=3 SV=1	0.629	Down	0.049542	mraZ	17.312
	A7MNY7	Integration host factor subunit alpha OS=Cronobacter sakazakii (strain ATCC BAA-894) OX=290339 GN=ihfA PE=3 SV=1	0.657	Down	0.00103902	ihfA	11.353
	A7MPD8	IclR family transcriptional regulator(predicted) OS=Cronobacter sakazakii (strain ATCC BAA-894) OX=290339 GN=ESA_00056 PE=4 SV=1	0.427	Down	0.00076372	ESA_00056	29.906
	A7MJE5	RNA polymerase sigma-54 factor OS=Cronobacter sakazakii (strain ATCC BAA-894) OX=290339 GN=ESA_03595 PE=3 SV=1	0.379	Down	0.008416	ESA_03595	53.706
	A7MKD4	Fatty acid metabolism regulator protein OS=Cronobacter sakazakii (strain ATCC BAA-894) OX=290339 GN=fadR PE=3 SV=1	0.587	Down	0.0026393	fadR	27.153
	A7MLD5	Mlc, transcriptional repressor of MalT (The transcriptional activator of maltose regulon) and manXYZ operon(predicted) OS=Cronobacter sakazakii (strain ATCC BAA-894) OX=290339 GN=ESA_01736 PE=4 SV=1	0.594	Down	0.026417	ESA_01736	44.002
	A7MKW6	N-acetyltransferase domain-containing protein OS=Cronobacter sakazakii (strain ATCC BAA-894) OX=290339 GN=ESA_00816 PE=4 SV=1	0.592	Down	0.0031047	ESA_00816	9.5047
[L] Replication, recombination and repair	A7MJW5	Recombination protein RecR OS=Cronobacter sakazakii (strain ATCC BAA-894) OX=290339 GN=recR PE=3 SV=1	0.34	Down	0.02428	recR	21.823
	A7MLI9	Endo/exonuclease/phosphatase domain-containing protein OS=Cronobacter sakazakii (strain ATCC BAA-894) OX=290339 GN=ESA_01676 PE=4 SV=1	0.322	Down	0.00021721	ESA_01676	40.847
	A7MQ32	Protein kinase domain-containing protein OS=Cronobacter sakazakii (strain ATCC BAA-894) OX=290339 GN=ESA_03920 PE=4 SV=1	0.578	Down	0.00093526	ESA_03920	52.36
	A7MJU3	G/U mismatch-specific DNA glycosylase OS=Cronobacter sakazakii (strain ATCC BAA-894) OX=290339 GN=mug PE=3 SV=1	0.431	Down	0.00029807	mug	18.945
	A7MMA8	Oligoribonuclease OS=Cronobacter sakazakii (strain ATCC BAA-894) OX=290339 GN=orn PE=3 SV=1	0.587	Down	0.00151934	orn	21.278
	A7MG93	AAA domain-containing protein OS=Cronobacter sakazakii (strain ATCC BAA-894) OX=290339 GN=ESA_03397 PE=4 SV=1	0.603	Down	0.0030402	ESA_03397	28.154
[D] Cell cycle control, cell division, chromosome partitioning	A7MH91	Cell division ATP-binding protein FtsE OS=Cronobacter sakazakii (strain ATCC BAA-894) OX=290339 GN=ftsE PE=3 SV=1	0.663	Down	0.0078957	ftsE	24.322
	A7ME30	Fido domain-containing protein OS=Cronobacter sakazakii (strain ATCC BAA-894) OX=290339 GN=ESA_04372 PE=4 SV=1	0.649	Down	0.00088078	ESA_04372	22.796
	A7MEU4	Chromosome partition protein MukE OS=Cronobacter sakazakii (strain ATCC BAA-894) OX=290339 GN=mukE PE=3 SV=1	0.63	Down	0.0052009	mukE	26.12
	A7MIG0	Cell division protein ZapD OS=Cronobacter sakazakii (strain ATCC BAA-894) OX=290339 GN=zapD PE=3 SV=1	0.474	Down	1.1171e-06	zapD	28.747
	A7MHA6	Signal recognition particle receptor FtsY OS=Cronobacter sakazakii (strain ATCC BAA-894) OX=290339 GN=ftsY PE=3 SV=1	0.651	Down	5.7356e-05	ftsY	56.262
	A7ML67	Cell division protein ZapB OS=Cronobacter sakazakii (strain ATCC BAA-894) OX=290339 GN=zapB PE=3 SV=1	0.591	Down	0.0042633	zapB	9.3143
	A7MKW3	Cell division protein ZipA OS=Cronobacter sakazakii (strain ATCC BAA-894) OX=290339 GN=zipA PE=3 SV=1	0.638	Down	0.00128	zipA	35.463
	A7MFW6	Macrodomain Ter protein OS=Cronobacter sakazakii (strain ATCC BAA-894) OX=290339 GN=matP PE=3 SV=1	0.389	Down	0.000181206	matP	17.93
[V] Defense mechanisms	A7MFT7	Lipoprotein-releasing system ATP-binding protein LolD OS=Cronobacter sakazakii (strain ATCC BAA-894) OX=290339 GN=lolD PE=3 SV=1	0.619	Down	0.025822	lolD	25.424
[T] Signal transduction mechanisms	A7MMT8	Histidine kinase domain-containing protein OS=Cronobacter sakazakii (strain ATCC BAA-894) OX=290339 GN=ESA_04047 PE=4 SV=1	0.608	Down	0.0047627	ESA_04047	38.543
	A7MHI8	Signal transduction histidine-protein kinase BaeS(predicted) OS=Cronobacter sakazakii (strain ATCC BAA-894) OX=290339 GN=ESA_01140 PE=4 SV=1	0.477	Down	0.0131046	ESA_01140	52.392
	A7MK60	HAMP domain-containing protein(predicted) OS=Cronobacter sakazakii (strain ATCC BAA-894) OX=290339 GN=ESA_01890 PE=4 SV=1	0.554	Down	0.00087779	ESA_01890	69.395
	A7MJ45	HAMP domain-containing protein(predicted) OS=Cronobacter sakazakii (strain ATCC BAA-894) OX=290339 GN=ESA_00560 PE=4 SV=1	0.66	Down	0.000140229	ESA_00560	59.075
	A7MQT0	PBPb domain-containing protein OS=Cronobacter sakazakii (strain ATCC BAA-894) OX=290339 GN=ESA_02680 PE=4 SV=1	0.438	Down	3.8651e-05	ESA_02680	34.82
	A7MG95	GGDEF domain-containing protein OS=Cronobacter sakazakii (strain ATCC BAA-894) OX=290339 GN=ESA_03399 PE=4 SV=1	0.406	Down	0.00051771	ESA_03399	36.611
	A7MGL7	Phage shock protein PspA(predicted) OS=Cronobacter sakazakii (strain ATCC BAA-894) OX=290339 GN=ESA_01598 PE=4 SV=1	0.074	Down	6.1846e-07	ESA_01598	25.403
	A7MQ32	Protein kinase domain-containing protein OS=Cronobacter sakazakii (strain ATCC BAA-894) OX=290339 GN=ESA_03920 PE=4 SV=1	0.578	Down	0.00093526	ESA_03920	52.36
	A7MQ23	FHA domain-containing protein OS=Cronobacter sakazakii (strain ATCC BAA-894) OX=290339 GN=ESA_03928 PE=4 SV=1	0.53	Down	0.00070013	ESA_03928	69.56
	A7MMI3	Regulator of RpoS OS=Cronobacter sakazakii (strain ATCC BAA-894) OX=290339 GN=rssB PE=3 SV=1	0.484	Down	0.0185609	rssB	37.482
	A7MFN8	Methyl-accepting chemotaxis protein(predicted) OS=Cronobacter sakazakii (strain ATCC BAA-894) OX=290339 GN=ESA_02815 PE=4 SV=1	0.589	Down	0.03588	ESA_02815	69.836
	A7MQ78	Two-component system sensor histidine kinase CpxA(predicted) OS=Cronobacter sakazakii (strain ATCC BAA-894) OX=290339 GN=ESA_04122 PE=4 SV=1	0.478	Down	0.00033856	ESA_04122	51.734
	A7MIT5	Aerotaxis receptor(predicted) OS=Cronobacter sakazakii (strain ATCC BAA-894) OX=290339 GN=ESA_03489 PE=4 SV=1	0.642	Down	0.0099163	ESA_03489	55.685
	A7MJA1	PBPb domain-containing protein OS=Cronobacter sakazakii (strain ATCC BAA-894) OX=290339 GN=ESA_03659 PE=3 SV=1	0.269	Down	6.2473e-05	ESA_03659	36.907
	A7MP90	SH3b domain-containing protein OS=Cronobacter sakazakii (strain ATCC BAA-894) OX=290339 GN=ESA_00363 PE=4 SV=1	0.607	Down	0.0063969	ESA_00363	23.046
	A7MMR3	Methyl-accepting chemotaxis protein(predicted) OS=Cronobacter sakazakii (strain ATCC BAA-894) OX=290339 GN=ESA_01914 PE=4 SV=1	0.632	Down	0.0047589	ESA_01914	55.758
	A7MG82	Methyl-accepting chemotaxis protein(predicted) OS=Cronobacter sakazakii (strain ATCC BAA-894) OX=290339 GN=ESA_03402 PE=4 SV=1	0.651	Down	0.00021777	ESA_03402	59.534
[M] Cell wall/membrane/envelope biogenesis	A7MPE5	Large-conductance mechanosensitive channel OS=Cronobacter sakazakii (strain ATCC BAA-894) OX=290339 GN=mscL PE=3 SV=1	0.519	Down	0.005636	mscL	14.933
	A7MHW5	Outer membrane protein assembly factor BamD OS=Cronobacter sakazakii (strain ATCC BAA-894) OX=290339 GN=bamD PE=3 SV=1	0.454	Down	0.00117767	bamD	27.562
	A7MKN9	Cyclic di-GMP-binding protein OS=Cronobacter sakazakii (strain ATCC BAA-894) OX=290339 GN=ESA_04205 PE=3 SV=1	0.569	Down	0.00024447	ESA_04205	88.77
	A7MQD8	AsmA domain-containing protein OS=Cronobacter sakazakii (strain ATCC BAA-894) OX=290339 GN=ESA_04065 PE=4 SV=1	0.482	Down	0.00088424	ESA_04065	60.104
	A7MF71	Autotransporter domain-containing protein OS=Cronobacter sakazakii (strain ATCC BAA-894) OX=290339 GN=ESA_02084 PE=4 SV=1	0.518	Down	0.00047931	ESA_02084	234.45
	A7MGS3	Periplasmic serine endoprotease DegP-like OS=Cronobacter sakazakii (strain ATCC BAA-894) OX=290339 GN=ESA_03179 PE=3 SV=1	0.613	Down	0.00193587	ESA_03179	49.078
	A7MQ89	Lipopolysaccharide heptosyltransferase I(predicted) OS=Cronobacter sakazakii (strain ATCC BAA-894) OX=290339 GN=ESA_04107 PE=4 SV=1	0.605	Down	0.026863	ESA_04107	37.183
	A7MQH8	ECA polysaccharide chain length modulation protein OS=Cronobacter sakazakii (strain ATCC BAA-894) OX=290339 GN=wzzE PE=3 SV=1	0.593	Down	0.0017375	wzzE	39.657
	A7MGQ4	Penicillin-binding protein 1B OS=Cronobacter sakazakii (strain ATCC BAA-894) OX=290339 GN=ESA_03191 PE=3 SV=1	0.607	Down	0.0051836	ESA_03191	93.986
	A7MLE6	FIG005189: putative transferase clustered with tellurite resistance proteins TehA/TehB(predicted) OS=Cronobacter sakazakii (strain ATCC BAA-894) OX=290339 GN=ESA_01719 PE=4 SV=1	0.522	Down	0.00101655	ESA_01719	35.112
	A7MKB7	Outer-membrane lipoprotein LolB OS=Cronobacter sakazakii (strain ATCC BAA-894) OX=290339 GN=lolB PE=3 SV=1	0.371	Down	0.0004212	lolB	25.159
	A7MHM3	OpuAC domain-containing protein OS=Cronobacter sakazakii (strain ATCC BAA-894) OX=290339 GN=ESA_01108 PE=4 SV=1	0.635	Down	0.0098169	ESA_01108	32.479
	A7MF52	Epimerase domain-containing protein OS=Cronobacter sakazakii (strain ATCC BAA-894) OX=290339 GN=ESA_02468 PE=4 SV=1	0.652	Down	0.0183168	ESA_02468	38.051
	A7MFH6	Hypothetical lipoprotein YajG(predicted) OS=Cronobacter sakazakii (strain ATCC BAA-894) OX=290339 GN=ESA_02866 PE=4 SV=1	0.501	Down	0.0147373	ESA_02866	20.88
	A7MHH0	Outer membrane assembly protein AsmA(predicted) OS=Cronobacter sakazakii (strain ATCC BAA-894) OX=290339 GN=ESA_01154 PE=4 SV=1	0.522	Down	1.86942e-05	ESA_01154	67.556
	A7MND8	POTRA domain-containing protein OS=Cronobacter sakazakii (strain ATCC BAA-894) OX=290339 GN=ESA_00227 PE=4 SV=1	0.436	Down	0.00032472	ESA_00227	64.089
	A7MJC5	Periplasmic serine endoprotease DegP-like OS=Cronobacter sakazakii (strain ATCC BAA-894) OX=290339 GN=ESA_03620 PE=3 SV=1	0.509	Down	3.5226e-05	ESA_03620	47.153
	A7MLX9	Membrane-bound lytic murein transglycosylase C OS=Cronobacter sakazakii (strain ATCC BAA-894) OX=290339 GN=mltC PE=3 SV=2	0.48	Down	0.0084644	mltC	40.352
	A7MF16	PBP5_C domain-containing protein OS=Cronobacter sakazakii (strain ATCC BAA-894) OX=290339 GN=ESA_02500 PE=3 SV=1	0.546	Down	2.2227e-05	ESA_02500	44.399
	A7MFW5	OmpA-like domain-containing protein OS=Cronobacter sakazakii (strain ATCC BAA-894) OX=290339 GN=ESA_02391 PE=3 SV=1	0.436	Down	0.0023186	ESA_02391	38.343
	A7MNH1	AsmA domain-containing protein OS=Cronobacter sakazakii (strain ATCC BAA-894) OX=290339 GN=ESA_04213 PE=4 SV=1	0.424	Down	0.00021831	ESA_04213	74.72
	A7MFR9	Penicillin-binding protein activator LpoB OS=Cronobacter sakazakii (strain ATCC BAA-894) OX=290339 GN=lpoB PE=3 SV=1	0.488	Down	0.00168341	lpoB	23.219
	A7MKD9	Outer membrane protein Slp(predicted) OS=Cronobacter sakazakii (strain ATCC BAA-894) OX=290339 GN=ESA_01454 PE=4 SV=1	0.227	Down	2.2053e-05	ESA_01454	21.091
	A7MNR2	PDZ domain-containing protein OS=Cronobacter sakazakii (strain ATCC BAA-894) OX=290339 GN=ESA_03621 PE=4 SV=1	0.484	Down	0.023842	ESA_03621	37.994
	A7MJ26	SPOR domain-containing protein OS=Cronobacter sakazakii (strain ATCC BAA-894) OX=290339 GN=ESA_02550 PE=4 SV=1	0.553	Down	0.0006793	ESA_02550	36.494
	A7MHF8	NTP_transferase domain-containing protein OS=Cronobacter sakazakii (strain ATCC BAA-894) OX=290339 GN=ESA_01177 PE=4 SV=1	0.593	Down	0.021637	ESA_01177	32.712
	A7MNY6	Ecotin(predicted) OS=Cronobacter sakazakii (strain ATCC BAA-894) OX=290339 GN=ESA_02129 PE=4 SV=1	0.439	Down	0.000115418	ESA_02129	18.733
	A7MMB2	Outer membrane lipoprotein Blc OS=Cronobacter sakazakii (strain ATCC BAA-894) OX=290339 GN=ESA_00161 PE=3 SV=1	0.483	Down	0.0099232	ESA_00161	20.232
	A7MGU6	Outer membrane protein assembly factor BamB OS=Cronobacter sakazakii (strain ATCC BAA-894) OX=290339 GN=bamB PE=3 SV=1	0.544	Down	0.00132374	bamB	42.168
	A7MLE2	OpuAC domain-containing protein OS=Cronobacter sakazakii (strain ATCC BAA-894) OX=290339 GN=ESA_01740 PE=4 SV=1	0.575	Down	0.0028217	ESA_01740	33.839
	A7MP45	Outer membrane protein C(predicted) OS=Cronobacter sakazakii (strain ATCC BAA-894) OX=290339 GN=ESA_01235 PE=4 SV=1	0.636	Down	0.0046205	ESA_01235	43.881
	A7MHS0	Outer membrane porin protein C(predicted) OS=Cronobacter sakazakii (strain ATCC BAA-894) OX=290339 GN=ESA_00974 PE=3 SV=1	0.392	Down	1.56306e-05	ESA_00974	41.36
	A7ME82	Gamma-glutamyltransferase(predicted) OS=Cronobacter sakazakii (strain ATCC BAA-894) OX=290339 GN=ESA_04296 PE=4 SV=1	0.511	Down	1.6163e-06	ESA_04296	62.382
	A7MGT7	Outer membrane protein assembly factor BamA OS=Cronobacter sakazakii (strain ATCC BAA-894) OX=290339 GN=bamA PE=3 SV=1	0.629	Down	7.5515e-05	bamA	89.064
	A7MPN7	Maltoporin OS=Cronobacter sakazakii (strain ATCC BAA-894) OX=290339 GN=lamB PE=3 SV=2	0.543	Down	0.00115948	lamB	49.743
	A7MIB0	LPS-assembly protein LptD OS=Cronobacter sakazakii (strain ATCC BAA-894) OX=290339 GN=lptD PE=3 SV=1	0.46	Down	0.000183197	lptD	89.866
	A7MHD9	Wzz domain-containing protein OS=Cronobacter sakazakii (strain ATCC BAA-894) OX=290339 GN=ESA_01190 PE=4 SV=1	0.581	Down	0.000119559	ESA_01190	37.55
	A7MQS1	LPS-assembly lipoprotein LptE OS=Cronobacter sakazakii (strain ATCC BAA-894) OX=290339 GN=lptE PE=3 SV=1	0.396	Down	8.4726e-05	lptE	20.16
	A7MNC9	Mechanosensitive ion channel(predicted) OS=Cronobacter sakazakii (strain ATCC BAA-894) OX=290339 GN=ESA_00284 PE=4 SV=1	0.427	Down	0.0050967	ESA_00284	42.3
	A7MI21	NlpE_C domain-containing protein OS=Cronobacter sakazakii (strain ATCC BAA-894) OX=290339 GN=ESA_03145 PE=4 SV=1	0.558	Down	0.0038566	ESA_03145	25.237
	A7MLX2	DUF3251 domain-containing protein OS=Cronobacter sakazakii (strain ATCC BAA-894) OX=290339 GN=ESA_02890 PE=4 SV=1	0.548	Down	0.0076026	ESA_02890	22.431
	A7MR88	Small-conductance mechanosensitive channel MscS(predicted) OS=Cronobacter sakazakii (strain ATCC BAA-894) OX=290339 GN=ESA_00411 PE=4 SV=1	0.492	Down	0.022719	ESA_00411	33.714
	A7MJT0	Outer membrane channel protein(predicted) OS=Cronobacter sakazakii (strain ATCC BAA-894) OX=290339 GN=ESA_00373 PE=4 SV=1	0.482	Down	0.0032192	ESA_00373	53.66
	A7ML06	Outer membrane protein assembly factor BamC OS=Cronobacter sakazakii (strain ATCC BAA-894) OX=290339 GN=bamC PE=3 SV=1	0.516	Down	0.000101709	bamC	37.169
	A7MMK3	Rick_17kDa_Anti domain-containing protein OS=Cronobacter sakazakii (strain ATCC BAA-894) OX=290339 GN=ESA_02000 PE=4 SV=1	0.473	Down	0.00182101	ESA_02000	15.428
	A7MK37	Endolytic peptidoglycan transglycosylase RlpA OS=Cronobacter sakazakii (strain ATCC BAA-894) OX=290339 GN=rlpA PE=3 SV=1	0.66	Down	0.025023	rlpA	40.406
	A7MIW6	Peptidoglycan-associated protein OS=Cronobacter sakazakii (strain ATCC BAA-894) OX=290339 GN=pal PE=3 SV=1	0.504	Down	4.0253e-05	pal	18.693
	A7MQE8	Penicillin-binding protein activator LpoA OS=Cronobacter sakazakii (strain ATCC BAA-894) OX=290339 GN=lpoA PE=3 SV=1	0.453	Down	0.00028488	lpoA	72.705
	A7MM66	Cell envelope opacity-associated protein A(predicted) OS=Cronobacter sakazakii (strain ATCC BAA-894) OX=290339 GN=ESA_00205 PE=4 SV=1	0.424	Down	2.1421e-05	ESA_00205	21.347
	A7MH77	Lipoprotein(predicted) OS=Cronobacter sakazakii (strain ATCC BAA-894) OX=290339 GN=ESA_00878 PE=4 SV=1	0.407	Down	0.00032004	ESA_00878	27.954
[N] Cell motility	A7MPR3	Autotransporter domain-containing protein OS=Cronobacter sakazakii (strain ATCC BAA-894) OX=290339 GN=ESA_01825 PE=4 SV=1	0.29	Down	2.1998e-06	ESA_01825	69.329
	A7MFP9	Flagellin_D0/D1 domain-containing protein OS=Cronobacter sakazakii (strain ATCC BAA-894) OX=290339 GN=ESA_02264 PE=4 SV=1	0.373	Down	0.0133825	ESA_02264	33.814
	A7MJI3	Flagellar hook-associated protein 2 OS=Cronobacter sakazakii (strain ATCC BAA-894) OX=290339 GN=ESA_01287 PE=3 SV=1	0.099	Down	0.00026492	ESA_01287	49.436
	A7MFN9	Flagellar basal-body rod protein FlgG OS=Cronobacter sakazakii (strain ATCC BAA-894) OX=290339 GN=ESA_02269 PE=3 SV=1	0.647	Down	0.0185178	ESA_02269	27.729
	A7MK60	HAMP domain-containing protein(predicted) OS=Cronobacter sakazakii (strain ATCC BAA-894) OX=290339 GN=ESA_01890 PE=4 SV=1	0.554	Down	0.00087779	ESA_01890	69.395
	A7MJ45	HAMP domain-containing protein(predicted) OS=Cronobacter sakazakii (strain ATCC BAA-894) OX=290339 GN=ESA_00560 PE=4 SV=1	0.66	Down	0.000140229	ESA_00560	59.075
	A7MQ10	OmpA-like domain-containing protein OS=Cronobacter sakazakii (strain ATCC BAA-894) OX=290339 GN=ESA_03946 PE=4 SV=1	0.637	Down	0.00047933	ESA_03946	45.589
	A7MFQ0	Flagellar hook-associated protein 1 OS=Cronobacter sakazakii (strain ATCC BAA-894) OX=290339 GN=flgK PE=3 SV=1	0.127	Down	3.1743e-08	flgK	58.568
	A7MFN8	Methyl-accepting chemotaxis protein(predicted) OS=Cronobacter sakazakii (strain ATCC BAA-894) OX=290339 GN=ESA_02815 PE=4 SV=1	0.589	Down	0.03588	ESA_02815	69.836
	A7MIT5	Aerotaxis receptor(predicted) OS=Cronobacter sakazakii (strain ATCC BAA-894) OX=290339 GN=ESA_03489 PE=4 SV=1	0.642	Down	0.0099163	ESA_03489	55.685
	A7MQ09	Type VI secretion system membrane subunit TssM(predicted) OS=Cronobacter sakazakii (strain ATCC BAA-894) OX=290339 GN=ESA_03945 PE=4 SV=1	0.642	Down	0.00047938	ESA_03945	134.53
	A7MMR3	Methyl-accepting chemotaxis protein(predicted) OS=Cronobacter sakazakii (strain ATCC BAA-894) OX=290339 GN=ESA_01914 PE=4 SV=1	0.632	Down	0.0047589	ESA_01914	55.758
	A7MG82	Methyl-accepting chemotaxis protein(predicted) OS=Cronobacter sakazakii (strain ATCC BAA-894) OX=290339 GN=ESA_03402 PE=4 SV=1	0.651	Down	0.00021777	ESA_03402	59.534
[U] Intracellular trafficking, secretion, and vesicular transport	A7MQN3	Sec-independent protein translocase protein TatB OS=Cronobacter sakazakii (strain ATCC BAA-894) OX=290339 GN=tatB PE=3 SV=1	0.658	Down	0.0116365	tatB	19.979
	A7MIW9	Tol-Pal system protein TolR OS=Cronobacter sakazakii (strain ATCC BAA-894) OX=290339 GN=tolR PE=3 SV=1	0.628	Down	0.0074039	tolR	15.54
	A7MF71	Autotransporter domain-containing protein OS=Cronobacter sakazakii (strain ATCC BAA-894) OX=290339 GN=ESA_02084 PE=4 SV=1	0.518	Down	0.00047931	ESA_02084	234.45
	A7MM14	Biopolymer transport protein exbD(predicted) OS=Cronobacter sakazakii (strain ATCC BAA-894) OX=290339 GN=ESA_00277 PE=3 SV=1	0.625	Down	0.0070435	ESA_00277	15.594
	A7MM13	MotA_ExbB domain-containing protein OS=Cronobacter sakazakii (strain ATCC BAA-894) OX=290339 GN=ESA_00276 PE=3 SV=1	0.567	Down	0.00031501	ESA_00276	25.763
	A7MJT0	Outer membrane channel protein(predicted) OS=Cronobacter sakazakii (strain ATCC BAA-894) OX=290339 GN=ESA_00373 PE=4 SV=1	0.482	Down	0.0032192	ESA_00373	53.66
[O] Posttranslational modification, protein turnover, chaperones	A7MKP2	TPR_REGION domain-containing protein OS=Cronobacter sakazakii (strain ATCC BAA-894) OX=290339 GN=ESA_04207 PE=4 SV=1	0.601	Down	0.0043551	ESA_04207	127.63
	A7MJY5	Thioredoxin domain-containing protein OS=Cronobacter sakazakii (strain ATCC BAA-894) OX=290339 GN=ESA_02774 PE=4 SV=1	0.606	Down	0.0006356	ESA_02774	31.875
	A7MLH0	META domain-containing protein OS=Cronobacter sakazakii (strain ATCC BAA-894) OX=290339 GN=ESA_01686 PE=4 SV=1	0.467	Down	0.00123569	ESA_01686	15.575
	A7MM91	Protein HflK OS=Cronobacter sakazakii (strain ATCC BAA-894) OX=290339 GN=ESA_00184 PE=3 SV=1	0.431	Down	1.0228e-06	ESA_00184	45.102
	A7MM92	Protein HflC OS=Cronobacter sakazakii (strain ATCC BAA-894) OX=290339 GN=ESA_00185 PE=3 SV=1	0.489	Down	0.00091527	ESA_00185	37.524
	A7MKG5	Protease HtpX OS=Cronobacter sakazakii (strain ATCC BAA-894) OX=290339 GN=htpX PE=3 SV=1	0.641	Down	0.0136648	htpX	31.839
	A7MG84	Autotransporter domain-containing protein OS=Cronobacter sakazakii (strain ATCC BAA-894) OX=290339 GN=ESA_03404 PE=4 SV=1	0.16	Down	5.4417e-07	ESA_03404	106.01
	A7MIQ8	GST C-terminal domain-containing protein OS=Cronobacter sakazakii (strain ATCC BAA-894) OX=290339 GN=ESA_03523 PE=4 SV=1	0.627	Down	0.000136638	ESA_03523	37.476
	A7MPK8	Glutathione S-transferase(predicted) OS=Cronobacter sakazakii (strain ATCC BAA-894) OX=290339 GN=ESA_00116 PE=4 SV=1	0.43	Down	0.00115574	ESA_00116	25.277
	A7MIK5	Chaperone protein DnaK OS=Cronobacter sakazakii (strain ATCC BAA-894) OX=290339 GN=dnaK PE=3 SV=1	0.646	Down	0.000163042	dnaK	69.216
	A7MG32	GST N-terminal domain-containing protein OS=Cronobacter sakazakii (strain ATCC BAA-894) OX=290339 GN=ESA_02284 PE=4 SV=1	0.124	Down	2.0032e-06	ESA_02284	22.619
	A7ML38	Uncharacterized GST-like protein yibF(predicted) OS=Cronobacter sakazakii (strain ATCC BAA-894) OX=290339 GN=ESA_03876 PE=4 SV=1	0.504	Down	0.0073444	ESA_03876	22.283
	A7MMD0	Glutathione-dependent disulfide-bond oxidoreductase(predicted) OS=Cronobacter sakazakii (strain ATCC BAA-894) OX=290339 GN=ESA_00138 PE=4 SV=1	0.555	Down	0.00040237	ESA_00138	32.525
	A7MFI4	Peptidylprolyl isomerase OS=Cronobacter sakazakii (strain ATCC BAA-894) OX=290339 GN=ESA_02857 PE=4 SV=1	0.58	Down	6.4838e-05	ESA_02857	68.354
	A7MF17	Glutathione S-transferase(predicted) OS=Cronobacter sakazakii (strain ATCC BAA-894) OX=290339 GN=ESA_02501 PE=4 SV=1	0.548	Down	0.00060041	ESA_02501	23.773
	A7MF61	ABC transporter domain-containing protein OS=Cronobacter sakazakii (strain ATCC BAA-894) OX=290339 GN=ESA_02092 PE=4 SV=1	0.527	Down	0.00038379	ESA_02092	27.899
	A7MJY0	PHB domain-containing protein OS=Cronobacter sakazakii (strain ATCC BAA-894) OX=290339 GN=ESA_02775 PE=4 SV=1	0.592	Down	0.0061989	ESA_02775	33.796
	A7MKQ4	Organic hydroperoxide resistance protein(predicted) OS=Cronobacter sakazakii (strain ATCC BAA-894) OX=290339 GN=ESA_04187 PE=4 SV=1	0.372	Down	0.00078138	ESA_04187	16.09
[C] Energy production and conversion	A7ME80	Fe/S biogenesis protein NfuA OS=Cronobacter sakazakii (strain ATCC BAA-894) OX=290339 GN=nfuA PE=3 SV=1	0.543	Down	2.246e-06	nfuA	20.984
	A7MKT6	Ald_Xan_dh_C domain-containing protein OS=Cronobacter sakazakii (strain ATCC BAA-894) OX=290339 GN=ESA_04146 PE=4 SV=1	0.397	Down	0.00026329	ESA_04146	78.591
	A7MMQ0	Cytochrome bd-l oxidase subunit I(predicted) OS=Cronobacter sakazakii (strain ATCC BAA-894) OX=290339 GN=ESA_01935 PE=3 SV=1	0.534	Down	0.022523	ESA_01935	52.012
	A7MPD5	Malate synthase OS=Cronobacter sakazakii (strain ATCC BAA-894) OX=290339 GN=ESA_00053 PE=3 SV=1	0.201	Down	1.83158e-05	ESA_00053	60.434
	A7ML43	Formate dehydrogenase iron-sulfur subunit OS=Cronobacter sakazakii (strain ATCC BAA-894) OX=290339 GN=ESA_03863 PE=4 SV=1	0.547	Down	0.023425	ESA_03863	33.137
	A7MP06	FAD-binding oxidoreductase(predicted) OS=Cronobacter sakazakii (strain ATCC BAA-894) OX=290339 GN=ESA_02097 PE=4 SV=1	0.615	Down	0.0060839	ESA_02097	113.17
	A7MGN5	Acetyltransferase component of pyruvate dehydrogenase complex OS=Cronobacter sakazakii (strain ATCC BAA-894) OX=290339 GN=ESA_03222 PE=3 SV=1	0.651	Down	0.00072351	ESA_03222	66.274
	A7MFI1	COX1 domain-containing protein OS=Cronobacter sakazakii (strain ATCC BAA-894) OX=290339 GN=ESA_02871 PE=3 SV=1	0.574	Down	0.00158465	ESA_02871	74.526
	A7MMN0	Fumarate hydratase class II OS=Cronobacter sakazakii (strain ATCC BAA-894) OX=290339 GN=fumC PE=3 SV=1	0.431	Down	0.0022415	fumC	50.191
	A7MH14	N-acetyltransferase domain-containing protein OS=Cronobacter sakazakii (strain ATCC BAA-894) OX=290339 GN=ESA_00676 PE=4 SV=1	0.624	Down	0.0022815	ESA_00676	97.392
	A7MQX8	Succinate dehydrogenase iron-sulfur subunit OS=Cronobacter sakazakii (strain ATCC BAA-894) OX=290339 GN=ESA_02623 PE=3 SV=1	0.509	Down	1.78054e-05	ESA_02623	26.691
	A7MMF6	Aconitate hydratase OS=Cronobacter sakazakii (strain ATCC BAA-894) OX=290339 GN=ESA_01574 PE=3 SV=1	0.659	Down	3.9479e-05	ESA_01574	97.263
	A7MKS8	Aldo_ket_red domain-containing protein OS=Cronobacter sakazakii (strain ATCC BAA-894) OX=290339 GN=ESA_04149 PE=4 SV=1	0.545	Down	0.00051578	ESA_04149	33.253
	A7MFI0	Ubiquinol oxidase subunit 2 OS=Cronobacter sakazakii (strain ATCC BAA-894) OX=290339 GN=ESA_02870 PE=3 SV=1	0.663	Down	0.00848	ESA_02870	34.881
	A7MPD6	Isocitrate lyase(predicted) OS=Cronobacter sakazakii (strain ATCC BAA-894) OX=290339 GN=ESA_00054 PE=4 SV=1	0.143	Down	3.7083e-08	ESA_00054	47.716
	A7MMX3	ATP synthase subunit b OS=Cronobacter sakazakii (strain ATCC BAA-894) OX=290339 GN=atpF PE=3 SV=1	0.599	Down	3.7632e-05	atpF	17.324
	A7MFG1	Aldo_ket_red domain-containing protein OS=Cronobacter sakazakii (strain ATCC BAA-894) OX=290339 GN=ESA_02883 PE=4 SV=1	0.568	Down	3.0653e-07	ESA_02883	36.627
	A7MNF8	Superoxide dismutase OS=Cronobacter sakazakii (strain ATCC BAA-894) OX=290339 GN=ESA_03843 PE=3 SV=1	0.48	Down	0.00149928	ESA_03843	23.8
	A7MH25	NADH-ubiquinone oxidoreductase chain E(predicted) OS=Cronobacter sakazakii (strain ATCC BAA-894) OX=290339 GN=ESA_00935 PE=4 SV=1	0.591	Down	0.0027811	ESA_00935	18.611
	A7MH51	Cell division inhibitor(predicted) OS=Cronobacter sakazakii (strain ATCC BAA-894) OX=290339 GN=ESA_00914 PE=4 SV=1	0.463	Down	0.00094381	ESA_00914	32.942
	A7MKT4	FAD-binding PCMH-type domain-containing protein OS=Cronobacter sakazakii (strain ATCC BAA-894) OX=290339 GN=ESA_04145 PE=4 SV=1	0.547	Down	0.00060004	ESA_04145	33.653
	A7MQX6	Dihydrolipoyllysine-residue succinyltransferase component of 2-oxoglutarate dehydrogenase complex OS=Cronobacter sakazakii (strain ATCC BAA-894) OX=290339 GN=ESA_02621 PE=3 SV=1	0.594	Down	0.000140321	ESA_02621	44.296
	A7ME58	FdhF/YdeP family oxidoreductase(predicted) OS=Cronobacter sakazakii (strain ATCC BAA-894) OX=290339 GN=ESA_02347 PE=3 SV=1	0.311	Down	0.000164446	ESA_02347	86.011
	A7ML41	4Fe-4S Mo/W bis-MGD-type domain-containing protein OS=Cronobacter sakazakii (strain ATCC BAA-894) OX=290339 GN=ESA_03861 PE=4 SV=1	0.565	Down	0.002161	ESA_03861	21.413
	A7MET4	Pyruvate formate-lyase-activating enzyme OS=Cronobacter sakazakii (strain ATCC BAA-894) OX=290339 GN=ESA_02443 PE=3 SV=1	0.648	Down	0.00121871	ESA_02443	28.184
	A7MNR8	Aldedh domain-containing protein OS=Cronobacter sakazakii (strain ATCC BAA-894) OX=290339 GN=ESA_03627 PE=3 SV=1	0.624	Down	8.1187e-05	ESA_03627	54.917
	A7MNW7	Catalase OS=Cronobacter sakazakii (strain ATCC BAA-894) OX=290339 GN=ESA_02146 PE=3 SV=1	0.376	Down	4.2554e-05	ESA_02146	83.273
	A7MLF3	Oxidored_FMN domain-containing protein OS=Cronobacter sakazakii (strain ATCC BAA-894) OX=290339 GN=ESA_01712 PE=4 SV=1	0.564	Down	0.0005032	ESA_01712	39.198
	A7MMX0	ATP synthase gamma chain OS=Cronobacter sakazakii (strain ATCC BAA-894) OX=290339 GN=atpG PE=3 SV=1	0.632	Down	0.000164414	atpG	31.483
	A7MKU0	2Fe-2S ferredoxin-type domain-containing protein OS=Cronobacter sakazakii (strain ATCC BAA-894) OX=290339 GN=ESA_04143 PE=4 SV=1	0.206	Down	4.1852e-06	ESA_04143	20.537
	A7ML42	Formate dehydrogenase-N subunit alpha(predicted) OS=Cronobacter sakazakii (strain ATCC BAA-894) OX=290339 GN=ESA_03862 PE=3 SV=1	0.574	Down	5.9848e-05	ESA_03862	89.327
[G] Carbohydrate transport and metabolism	A7MF18	GSDH domain-containing protein OS=Cronobacter sakazakii (strain ATCC BAA-894) OX=290339 GN=ESA_02502 PE=4 SV=1	0.357	Down	0.000104879	ESA_02502	46.403
	A7MIX7	2,3-bisphosphoglycerate-dependent phosphoglycerate mutase OS=Cronobacter sakazakii (strain ATCC BAA-894) OX=290339 GN=gpmA PE=3 SV=1	0.547	Down	0.00037661	gpmA	28.375
	A7MK91	GSDH domain-containing protein OS=Cronobacter sakazakii (strain ATCC BAA-894) OX=290339 GN=ESA_01852 PE=4 SV=1	0.416	Down	2.2767e-05	ESA_01852	46.859
	A7MKZ1	Transketolase OS=Cronobacter sakazakii (strain ATCC BAA-894) OX=290339 GN=ESA_00788 PE=3 SV=1	0.62	Down	0.00139655	ESA_00788	73.228
	A7MK34	ABC transporter substrate-binding protein(predicted) OS=Cronobacter sakazakii (strain ATCC BAA-894) OX=290339 GN=ESA_02714 PE=4 SV=1	0.378	Down	2.479e-05	ESA_02714	47.032
	A7MQZ0	Enolase OS=Cronobacter sakazakii (strain ATCC BAA-894) OX=290339 GN=eno PE=3 SV=1	0.616	Down	0.0086814	eno	45.543
	A7MPR4	Cytoplasmic trehalase OS=Cronobacter sakazakii (strain ATCC BAA-894) OX=290339 GN=treF PE=3 SV=1	0.355	Down	0.0012227	treF	62.925
	A7MLK8	Fused PTS fructose transporter subunit IIA/HPr protein(predicted) OS=Cronobacter sakazakii (strain ATCC BAA-894) OX=290339 GN=ESA_01074 PE=4 SV=1	0.546	Down	0.00039576	ESA_01074	39.227
	A7MIZ2	6-phosphogluconolactonase OS=Cronobacter sakazakii (strain ATCC BAA-894) OX=290339 GN=pgl PE=3 SV=1	0.605	Down	0.038423	pgl	36.106
	A7MP51	Indolepyruvate decarboxylase(predicted) OS=Cronobacter sakazakii (strain ATCC BAA-894) OX=290339 GN=ESA_00851 PE=3 SV=1	0.422	Down	0.00069596	ESA_00851	59.864
	A7MK30	Aamy domain-containing protein OS=Cronobacter sakazakii (strain ATCC BAA-894) OX=290339 GN=ESA_02710 PE=4 SV=1	0.501	Down	0.00169511	ESA_02710	63.528
	A7MK58	Aamy domain-containing protein OS=Cronobacter sakazakii (strain ATCC BAA-894) OX=290339 GN=ESA_01888 PE=4 SV=1	0.383	Down	0.00052158	ESA_01888	67.508
	A7MHM2	Fn3_like domain-containing protein OS=Cronobacter sakazakii (strain ATCC BAA-894) OX=290339 GN=ESA_01107 PE=3 SV=1	0.562	Down	0.00083649	ESA_01107	82.663
	A7MHK0	Class I fructose-bisphosphate aldolase(predicted) OS=Cronobacter sakazakii (strain ATCC BAA-894) OX=290339 GN=ESA_01135 PE=4 SV=1	0.478	Down	0.0114621	ESA_01135	38.173
	A7MK19	GntP family permease(predicted) OS=Cronobacter sakazakii (strain ATCC BAA-894) OX=290339 GN=ESA_02715 PE=4 SV=1	0.533	Down	0.036296	ESA_02715	48.354
	A7MLH5	Mannose-6-phosphate isomerase(predicted) OS=Cronobacter sakazakii (strain ATCC BAA-894) OX=290339 GN=ESA_01679 PE=4 SV=1	0.543	Down	0.004799	ESA_01679	39.295
	A7MGN7	Glucose/quinate/shikimate family membrane-bound PQQ-dependent dehydrogenase(predicted) OS=Cronobacter sakazakii (strain ATCC BAA-894) OX=290339 GN=ESA_03208 PE=4 SV=1	0.642	Down	0.00014135	ESA_03208	88.694
	A7MPQ1	Maltodextrin-binding protein OS=Cronobacter sakazakii (strain ATCC BAA-894) OX=290339 GN=ESA_00081 PE=3 SV=1	0.627	Down	5.5185e-05	ESA_00081	48.355
	A7MNX6	Fructosamine kinase family protein(predicted) OS=Cronobacter sakazakii (strain ATCC BAA-894) OX=290339 GN=ESA_02136 PE=3 SV=1	0.576	Down	0.0053828	ESA_02136	32.118
	A7MKC8	Periplasmic trehalase OS=Cronobacter sakazakii (strain ATCC BAA-894) OX=290339 GN=treA PE=3 SV=1	0.504	Down	3.51e-05	treA	70.687
	A7MKK0	Phosphoribulokinase OS=Cronobacter sakazakii (strain ATCC BAA-894) OX=290339 GN=ESA_04378 PE=3 SV=1	0.642	Down	0.0021409	ESA_04378	32.392
	A7MGA8	Phosphopentomutase OS=Cronobacter sakazakii (strain ATCC BAA-894) OX=290339 GN=deoB PE=3 SV=1	0.613	Down	0.0032553	deoB	44.263
	A7MM43	Peripla_BP_4 domain-containing protein OS=Cronobacter sakazakii (strain ATCC BAA-894) OX=290339 GN=ESA_00234 PE=4 SV=1	0.653	Down	0.004897	ESA_00234	34.002
	A7MEE8	Trehalose 6-phosphate phosphatase OS=Cronobacter sakazakii (strain ATCC BAA-894) OX=290339 GN=ESA_01334 PE=3 SV=1	0.453	Down	0.00161641	ESA_01334	29.039
	A7MEL9	Aamy domain-containing protein OS=Cronobacter sakazakii (strain ATCC BAA-894) OX=290339 GN=ESA_02901 PE=3 SV=1	0.639	Down	0.036595	ESA_02901	68.739
	A7MKZ4	Transaldolase OS=Cronobacter sakazakii (strain ATCC BAA-894) OX=290339 GN=tal PE=3 SV=1	0.422	Down	2.3664e-05	tal	35.601
	A7MMS0	Inosose isomerase(predicted) OS=Cronobacter sakazakii (strain ATCC BAA-894) OX=290339 GN=ESA_01913 PE=4 SV=1	0.426	Down	0.0025352	ESA_01913	42.186
	A7MLD5	Mlc, transcriptional repressor of MalT (The transcriptional activator of maltose regulon) and manXYZ operon(predicted) OS=Cronobacter sakazakii (strain ATCC BAA-894) OX=290339 GN=ESA_01736 PE=4 SV=1	0.594	Down	0.026417	ESA_01736	44.002
	A7MLL1	AP_endonuc_2 domain-containing protein OS=Cronobacter sakazakii (strain ATCC BAA-894) OX=290339 GN=ESA_01077 PE=4 SV=1	0.552	Down	0.0087778	ESA_01077	35.395
[E] Amino acid transport and metabolism	A7MN62	SBP_bac_5 domain-containing protein OS=Cronobacter sakazakii (strain ATCC BAA-894) OX=290339 GN=ESA_02998 PE=4 SV=1	0.594	Down	0.034039	ESA_02998	59.131
	A7MJQ1	Agmatinase OS=Cronobacter sakazakii (strain ATCC BAA-894) OX=290339 GN=speB PE=3 SV=1	0.454	Down	0.00042007	speB	33.572
	A7MMI1	SBP_bac_5 domain-containing protein OS=Cronobacter sakazakii (strain ATCC BAA-894) OX=290339 GN=ESA_01541 PE=4 SV=1	0.439	Down	1.90719e-05	ESA_01541	61.342
	A7MMQ8	Spermidine/putrescine ABC transporter substrate-binding protein(predicted) OS=Cronobacter sakazakii (strain ATCC BAA-894) OX=290339 GN=ESA_01933 PE=4 SV=1	0.471	Down	0.00071572	ESA_01933	41.802
	A7MFZ7	POLIIIAc domain-containing protein OS=Cronobacter sakazakii (strain ATCC BAA-894) OX=290339 GN=ESA_02340 PE=4 SV=1	0.589	Down	0.026136	ESA_02340	16.572
	A7MGV0	Peptidase M4 family protein(predicted) OS=Cronobacter sakazakii (strain ATCC BAA-894) OX=290339 GN=ESA_00752 PE=4 SV=1	0.361	Down	0.00048321	ESA_00752	37.817
	A7MQT0	PBPb domain-containing protein OS=Cronobacter sakazakii (strain ATCC BAA-894) OX=290339 GN=ESA_02680 PE=4 SV=1	0.438	Down	3.8651e-05	ESA_02680	34.82
	A7MK22	Glutathione-dependent formaldehyde dehydrogenase(predicted) OS=Cronobacter sakazakii (strain ATCC BAA-894) OX=290339 GN=ESA_02717 PE=4 SV=1	0.558	Down	0.004483	ESA_02717	44.495
	A7MQH1	Ketol-acid reductoisomerase (NADP(+)) OS=Cronobacter sakazakii (strain ATCC BAA-894) OX=290339 GN=ilvC PE=3 SV=1	0.562	Down	0.0079438	ilvC	53.961
	A7MKI3	Oligopeptidase B(predicted) OS=Cronobacter sakazakii (strain ATCC BAA-894) OX=290339 GN=ESA_01396 PE=4 SV=1	0.585	Down	0.0068152	ESA_01396	79.031
	A7MEC3	PKS_ER domain-containing protein OS=Cronobacter sakazakii (strain ATCC BAA-894) OX=290339 GN=ESA_01363 PE=3 SV=1	0.316	Down	4.2724e-05	ESA_01363	42.143
	A7MKQ7	SBP_bac_5 domain-containing protein OS=Cronobacter sakazakii (strain ATCC BAA-894) OX=290339 GN=ESA_04193 PE=4 SV=1	0.44	Down	3.6996e-05	ESA_04193	60.257
	A7MLE0	Glycine/betaine/carnitine/choline transport ATP-binding protein OpuCA(predicted) OS=Cronobacter sakazakii (strain ATCC BAA-894) OX=290339 GN=ESA_01738 PE=4 SV=1	0.383	Down	6.3219e-05	ESA_01738	42.543
	A7MK19	GntP family permease(predicted) OS=Cronobacter sakazakii (strain ATCC BAA-894) OX=290339 GN=ESA_02715 PE=4 SV=1	0.533	Down	0.036296	ESA_02715	48.354
	A7MJA1	PBPb domain-containing protein OS=Cronobacter sakazakii (strain ATCC BAA-894) OX=290339 GN=ESA_03659 PE=3 SV=1	0.269	Down	6.2473e-05	ESA_03659	36.907
	A7MG23	Putative hydrolase YcdX(predicted) OS=Cronobacter sakazakii (strain ATCC BAA-894) OX=290339 GN=ESA_02303 PE=4 SV=1	0.586	Down	0.0081165	ESA_02303	13.434
	A7MQR8	ABC transporter domain-containing protein OS=Cronobacter sakazakii (strain ATCC BAA-894) OX=290339 GN=ESA_02684 PE=4 SV=1	0.464	Down	0.00140119	ESA_02684	26.651
	A7MM69	AA_permease domain-containing protein OS=Cronobacter sakazakii (strain ATCC BAA-894) OX=290339 GN=ESA_00208 PE=4 SV=1	0.537	Down	0.0061609	ESA_00208	51.761
	A7MHV0	Thiamine pyrophosphate-requiring protein(predicted) OS=Cronobacter sakazakii (strain ATCC BAA-894) OX=290339 GN=ESA_00671 PE=3 SV=1	0.384	Down	0.00060378	ESA_00671	65.371
	A7MLC4	Peptidase_M3 domain-containing protein OS=Cronobacter sakazakii (strain ATCC BAA-894) OX=290339 GN=ESA_01759 PE=3 SV=1	0.624	Down	0.00042389	ESA_01759	79.562
	A7MP15	ABC transporter domain-containing protein OS=Cronobacter sakazakii (strain ATCC BAA-894) OX=290339 GN=ESA_01306 PE=4 SV=1	0.545	Down	1.89091e-05	ESA_01306	27.588
	A7MJT4	GSP_synth domain-containing protein OS=Cronobacter sakazakii (strain ATCC BAA-894) OX=290339 GN=ESA_00371 PE=4 SV=1	0.625	Down	0.0021989	ESA_00371	44.767
[F] Nucleotide transport and metabolism	A7MMK0	Anhydro-N-acetylmuramic acid kinase OS=Cronobacter sakazakii (strain ATCC BAA-894) OX=290339 GN=anmK PE=3 SV=1	0.473	Down	0.047639	anmK	41.18
	A7MIY9	DJ-1_PfpI domain-containing protein OS=Cronobacter sakazakii (strain ATCC BAA-894) OX=290339 GN=ESA_02574 PE=4 SV=1	0.42	Down	6.1819e-05	ESA_02574	24.404
	A7MNW9	NH(3)-dependent NAD(+) synthetase OS=Cronobacter sakazakii (strain ATCC BAA-894) OX=290339 GN=nadE PE=3 SV=1	0.418	Down	0.000198945	nadE	30.826
	A7MGB0	Deoxyribose-phosphate aldolase OS=Cronobacter sakazakii (strain ATCC BAA-894) OX=290339 GN=deoC PE=3 SV=1	0.457	Down	0.00012377	deoC	27.565
[H] Coenzyme transport and metabolism	A7MQJ3	Uroporphyrinogen-III C-methyltransferase(predicted) OS=Cronobacter sakazakii (strain ATCC BAA-894) OX=290339 GN=ESA_03755 PE=4 SV=1	0.32	Down	3.049e-06	ESA_03755	43.526
	A7MFG3	Thiamine-monophosphate kinase OS=Cronobacter sakazakii (strain ATCC BAA-894) OX=290339 GN=thiL PE=3 SV=1	0.606	Down	0.0062399	thiL	40.259
	A7MNX4	Phosphofructokinase OS=Cronobacter sakazakii (strain ATCC BAA-894) OX=290339 GN=ESA_02134 PE=3 SV=1	0.516	Down	0.004699	ESA_02134	32.636
	A7MQL7	Ubiquinone/menaquinone biosynthesis C-methyltransferase UbiE OS=Cronobacter sakazakii (strain ATCC BAA-894) OX=290339 GN=ubiE PE=3 SV=1	0.541	Down	0.00089742	ubiE	28.121
	A7MQH1	Ketol-acid reductoisomerase (NADP(+)) OS=Cronobacter sakazakii (strain ATCC BAA-894) OX=290339 GN=ilvC PE=3 SV=1	0.562	Down	0.0079438	ilvC	53.961
	A7MH51	Cell division inhibitor(predicted) OS=Cronobacter sakazakii (strain ATCC BAA-894) OX=290339 GN=ESA_00914 PE=4 SV=1	0.463	Down	0.00094381	ESA_00914	32.942
	A7MP51	Indolepyruvate decarboxylase(predicted) OS=Cronobacter sakazakii (strain ATCC BAA-894) OX=290339 GN=ESA_00851 PE=3 SV=1	0.422	Down	0.00069596	ESA_00851	59.864
	A7MRK5	Aerobactin siderophore receptor IutA(predicted) OS=Cronobacter sakazakii (strain ATCC BAA-894) OX=290339 GN=ESA_pESA3p05551 PE=3 SV=1	0.655	Down	6.1654e-05	ESA_pESA3p05551	79.017
	A7MHV0	Thiamine pyrophosphate-requiring protein(predicted) OS=Cronobacter sakazakii (strain ATCC BAA-894) OX=290339 GN=ESA_00671 PE=3 SV=1	0.384	Down	0.00060378	ESA_00671	65.371
	A7ML69	Regulator of ribonuclease activity A OS=Cronobacter sakazakii (strain ATCC BAA-894) OX=290339 GN=rraA PE=3 SV=1	0.385	Down	0.0005405	rraA	17.329
[I] Lipid transport and metabolism	A7MH80	3-ketoacyl-CoA thiolase OS=Cronobacter sakazakii (strain ATCC BAA-894) OX=290339 GN=fadI PE=3 SV=1	0.556	Down	0.0002971	fadI	46.525
	A7MR36	Bifunctional protein Aas OS=Cronobacter sakazakii (strain ATCC BAA-894) OX=290339 GN=aas PE=3 SV=1	0.475	Down	0.00053842	aas	79.977
	A7MPR3	Autotransporter domain-containing protein OS=Cronobacter sakazakii (strain ATCC BAA-894) OX=290339 GN=ESA_01825 PE=4 SV=1	0.29	Down	2.1998e-06	ESA_01825	69.329
	A7MH52	Acetyl-coenzyme A carboxylase carboxyl transferase subunit beta OS=Cronobacter sakazakii (strain ATCC BAA-894) OX=290339 GN=accD PE=3 SV=2	0.662	Down	0.0083234	accD	33.518
	A7MHI5	Probable lipid kinase YegS-like OS=Cronobacter sakazakii (strain ATCC BAA-894) OX=290339 GN=ESA_01136 PE=3 SV=1	0.476	Down	0.01228	ESA_01136	31.897
	A7MRG8	AB hydrolase-1 domain-containing protein OS=Cronobacter sakazakii (strain ATCC BAA-894) OX=290339 GN=ESA_pESA3p05471 PE=4 SV=1	0.46	Down	0.000199996	ESA_pESA3p05471	29.805
	A7MLH4	Uncharacterized oxidoreductase yghA(predicted) OS=Cronobacter sakazakii (strain ATCC BAA-894) OX=290339 GN=ESA_01678 PE=4 SV=1	0.404	Down	0.000136465	ESA_01678	27.523
	A7MI46	Acyl-CoA dehydrogenase(predicted) OS=Cronobacter sakazakii (strain ATCC BAA-894) OX=290339 GN=ESA_03121 PE=4 SV=1	0.539	Down	0.0024411	ESA_03121	89.091
	A7MLG4	Peptidase_S9 domain-containing protein OS=Cronobacter sakazakii (strain ATCC BAA-894) OX=290339 GN=ESA_01705 PE=4 SV=1	0.644	Down	0.0042424	ESA_01705	34.516
	A7MHN3	Oxidoreductase(predicted) OS=Cronobacter sakazakii (strain ATCC BAA-894) OX=290339 GN=ESA_01101 PE=4 SV=1	0.278	Down	0.0024962	ESA_01101	27.233
	A7MH78	Long-chain fatty acid outer membrane transporter(predicted) OS=Cronobacter sakazakii (strain ATCC BAA-894) OX=290339 GN=ESA_00879 PE=4 SV=1	0.417	Down	0.00145894	ESA_00879	49.893
	A7MK71	NAD(P)-dependent oxidoreductase(predicted) OS=Cronobacter sakazakii (strain ATCC BAA-894) OX=290339 GN=ESA_01866 PE=4 SV=1	0.332	Down	1.66593e-05	ESA_01866	26.984
	A7MM15	Oxidoreductase(predicted) OS=Cronobacter sakazakii (strain ATCC BAA-894) OX=290339 GN=ESA_00278 PE=4 SV=1	0.442	Down	0.000159626	ESA_00278	32.164
[P] Inorganic ion transport and metabolism	A7MFA5	Choline transporter(predicted) OS=Cronobacter sakazakii (strain ATCC BAA-894) OX=290339 GN=ESA_02046 PE=3 SV=1	0.609	Down	0.0402	ESA_02046	75.943
	A7MEY6	DNA protection during starvation protein OS=Cronobacter sakazakii (strain ATCC BAA-894) OX=290339 GN=dps PE=3 SV=1	0.369	Down	6.2694e-05	dps	18.589
	A7MKI7	Bacterioferritin OS=Cronobacter sakazakii (strain ATCC BAA-894) OX=290339 GN=ESA_04406 PE=3 SV=1	0.244	Down	6.2089e-05	ESA_04406	18.57
	A7MI30	Lipoprotein OS=Cronobacter sakazakii (strain ATCC BAA-894) OX=290339 GN=ESA_03141 PE=3 SV=1	0.519	Down	0.0068559	ESA_03141	29.86
	A7MKW8	Sulfate ABC transporter substrate-binding protein(predicted) OS=Cronobacter sakazakii (strain ATCC BAA-894) OX=290339 GN=ESA_00822 PE=4 SV=1	0.618	Down	0.00183545	ESA_00822	37.594
	A7MQR6	ABC transmembrane type-1 domain-containing protein OS=Cronobacter sakazakii (strain ATCC BAA-894) OX=290339 GN=ESA_02682 PE=3 SV=1	0.411	Down	0.0190817	ESA_02682	27.418
	A7ML93	Vitamin B12 transporter BtuB OS=Cronobacter sakazakii (strain ATCC BAA-894) OX=290339 GN=btuB PE=3 SV=2	0.605	Down	0.0086001	btuB	68.199
	A7MPC7	Na/Pi cotransporter family protein(predicted) OS=Cronobacter sakazakii (strain ATCC BAA-894) OX=290339 GN=ESA_00059 PE=4 SV=1	0.631	Down	0.024825	ESA_00059	59.33
	A7MK31	ABC transporter domain-containing protein OS=Cronobacter sakazakii (strain ATCC BAA-894) OX=290339 GN=ESA_02711 PE=3 SV=1	0.414	Down	0.0033219	ESA_02711	41.453
	A7MI21	NlpE_C domain-containing protein OS=Cronobacter sakazakii (strain ATCC BAA-894) OX=290339 GN=ESA_03145 PE=4 SV=1	0.558	Down	0.0038566	ESA_03145	25.237
	A7MF36	Putrescine-binding periplasmic protein OS=Cronobacter sakazakii (strain ATCC BAA-894) OX=290339 GN=ESA_02483 PE=3 SV=1	0.611	Down	0.00108065	ESA_02483	43.586
	A7MKP5	ABC transmembrane type-1 domain-containing protein OS=Cronobacter sakazakii (strain ATCC BAA-894) OX=290339 GN=ESA_04194 PE=3 SV=1	0.487	Down	0.035556	ESA_04194	37.385
	A7MKP6	ABC transporter domain-containing protein OS=Cronobacter sakazakii (strain ATCC BAA-894) OX=290339 GN=ESA_04197 PE=3 SV=1	0.632	Down	0.035724	ESA_04197	37.742
	A7MK77	Manganese catalase(predicted) OS=Cronobacter sakazakii (strain ATCC BAA-894) OX=290339 GN=ESA_01872 PE=4 SV=1	0.179	Down	1.57982e-05	ESA_01872	32.696
	A7MGW3	Alpha-2-macroglobulin OS=Cronobacter sakazakii (strain ATCC BAA-894) OX=290339 GN=ESA_00737 PE=3 SV=1	0.623	Down	0.0049412	ESA_00737	180.2
[Q] Secondary metabolites biosynthesis, transport and catabolism	A7MNS8	ABC transporter domain-containing protein OS=Cronobacter sakazakii (strain ATCC BAA-894) OX=290339 GN=ESA_03588 PE=4 SV=1	0.62	Down	0.00093779	ESA_03588	29.422
	A7MJX9	ABC transporter domain-containing protein OS=Cronobacter sakazakii (strain ATCC BAA-894) OX=290339 GN=ESA_02771 PE=4 SV=1	0.457	Down	0.029379	ESA_02771	20.384
	A7MQM0	DLH domain-containing protein OS=Cronobacter sakazakii (strain ATCC BAA-894) OX=290339 GN=ESA_03730 PE=4 SV=1	0.662	Down	0.0095984	ESA_03730	29.526
	A7MLH4	Uncharacterized oxidoreductase yghA(predicted) OS=Cronobacter sakazakii (strain ATCC BAA-894) OX=290339 GN=ESA_01678 PE=4 SV=1	0.404	Down	0.000136465	ESA_01678	27.523
	A7MNS6	MlaD domain-containing protein OS=Cronobacter sakazakii (strain ATCC BAA-894) OX=290339 GN=ESA_03586 PE=4 SV=1	0.468	Down	0.00100347	ESA_03586	19.744
	A7MHN3	Oxidoreductase(predicted) OS=Cronobacter sakazakii (strain ATCC BAA-894) OX=290339 GN=ESA_01101 PE=4 SV=1	0.278	Down	0.0024962	ESA_01101	27.233
	A7MK71	NAD(P)-dependent oxidoreductase(predicted) OS=Cronobacter sakazakii (strain ATCC BAA-894) OX=290339 GN=ESA_01866 PE=4 SV=1	0.332	Down	1.66593e-05	ESA_01866	26.984
	A7MEX2	Intermembrane transport protein PqiB(predicted) OS=Cronobacter sakazakii (strain ATCC BAA-894) OX=290339 GN=ESA_02396 PE=4 SV=1	0.444	Down	0.000164755	ESA_02396	60.699
	A7MM15	Oxidoreductase(predicted) OS=Cronobacter sakazakii (strain ATCC BAA-894) OX=290339 GN=ESA_00278 PE=4 SV=1	0.442	Down	0.000159626	ESA_00278	32.164
[S] Function unknown	A7MNZ6	Protein adenylyltransferase SelO OS=Cronobacter sakazakii (strain ATCC BAA-894) OX=290339 GN=selO PE=3 SV=1	0.391	Down	0.000122821	selO	54.945
	A7MK76	DUF892 domain-containing protein OS=Cronobacter sakazakii (strain ATCC BAA-894) OX=290339 GN=ESA_01871 PE=4 SV=1	0.335	Down	8.4964e-05	ESA_01871	19.052
	A7MQ06	Type VI secretion system contractile sheath small subunit(predicted) OS=Cronobacter sakazakii (strain ATCC BAA-894) OX=290339 GN=ESA_03942 PE=4 SV=1	0.413	Down	4.1076e-05	ESA_03942	20.06
	A7MIN4	Lipoprotein NlpI OS=Cronobacter sakazakii (strain ATCC BAA-894) OX=290339 GN=ESA_03556 PE=4 SV=1	0.22	Down	0.0026575	ESA_03556	33.543
	A7ME69	UPF0312 protein ESA_02291 OS=Cronobacter sakazakii (strain ATCC BAA-894) OX=290339 GN=ESA_02291 PE=3 SV=1	0.582	Down	0.0061818	ESA_02291	21.36
	A7MIQ0	DJ-1_PfpI domain-containing protein OS=Cronobacter sakazakii (strain ATCC BAA-894) OX=290339 GN=ESA_03543 PE=4 SV=1	0.223	Down	6.4737e-05	ESA_03543	18.714
	A7MLF7	DUF1338 domain-containing protein OS=Cronobacter sakazakii (strain ATCC BAA-894) OX=290339 GN=ESA_01715 PE=4 SV=1	0.616	Down	0.000164228	ESA_01715	50.625
	A7MFS0	DUF1425 domain-containing protein(predicted) OS=Cronobacter sakazakii (strain ATCC BAA-894) OX=290339 GN=ESA_02240 PE=4 SV=1	0.638	Down	0.0074951	ESA_02240	13.556
	A7MQ30	ANK_REP_REGION domain-containing protein OS=Cronobacter sakazakii (strain ATCC BAA-894) OX=290339 GN=ESA_03918 PE=4 SV=1	0.475	Down	0.0041958	ESA_03918	27.979
	A7MQ19	EvpB family type VI secretion protein(predicted) OS=Cronobacter sakazakii (strain ATCC BAA-894) OX=290339 GN=ESA_03941 PE=4 SV=1	0.519	Down	0.00024012	ESA_03941	56.723
	A7MPL2	Cation/acetate symporter ActP OS=Cronobacter sakazakii (strain ATCC BAA-894) OX=290339 GN=actP PE=3 SV=1	0.362	Down	1.80326e-05	actP	58.874
	A7MQA7	Protein YicC(predicted) OS=Cronobacter sakazakii (strain ATCC BAA-894) OX=290339 GN=ESA_04088 PE=4 SV=1	0.629	Down	0.0025027	ESA_04088	33.044
	A7MJC4	Cytochrome d ubiquinol oxidase subunit III(predicted) OS=Cronobacter sakazakii (strain ATCC BAA-894) OX=290339 GN=ESA_03619 PE=4 SV=1	0.498	Down	2.3738e-05	ESA_03619	19.717
	A7MP94	Accessory factor UbiK family protein(predicted) OS=Cronobacter sakazakii (strain ATCC BAA-894) OX=290339 GN=ESA_00367 PE=4 SV=1	0.303	Down	5.6756e-05	ESA_00367	13.095
	A7MJX6	Cys-tRNA(Pro)/Cys-tRNA(Cys) deacylase OS=Cronobacter sakazakii (strain ATCC BAA-894) OX=290339 GN=ESA_02783 PE=3 SV=1	0.656	Down	0.022239	ESA_02783	17.177
	A7MGP3	UPF0231 protein ESA_03214 OS=Cronobacter sakazakii (strain ATCC BAA-894) OX=290339 GN=ESA_03214 PE=3 SV=1	0.636	Down	0.0074398	ESA_03214	13.95
	A7MEX1	ABC_trans_aux domain-containing protein OS=Cronobacter sakazakii (strain ATCC BAA-894) OX=290339 GN=ESA_02395 PE=4 SV=1	0.428	Down	0.00102347	ESA_02395	20.829
	A7MMU2	DUF1040 domain-containing protein(predicted) OS=Cronobacter sakazakii (strain ATCC BAA-894) OX=290339 GN=ESA_04035 PE=4 SV=1	0.628	Down	0.0147794	ESA_04035	10.354
	A7MLG1	DUF218 domain-containing protein OS=Cronobacter sakazakii (strain ATCC BAA-894) OX=290339 GN=ESA_01702 PE=4 SV=1	0.548	Down	0.020503	ESA_01702	30.375
	A7MK59	KR domain-containing protein(predicted) OS=Cronobacter sakazakii (strain ATCC BAA-894) OX=290339 GN=ESA_01889 PE=4 SV=1	0.455	Down	0.000157787	ESA_01889	35.918
	A7MGU5	TPR_21 domain-containing protein OS=Cronobacter sakazakii (strain ATCC BAA-894) OX=290339 GN=ESA_00747 PE=4 SV=1	0.641	Down	0.0023967	ESA_00747	22.682
	A7MI10	DUF883 domain-containing protein(predicted) OS=Cronobacter sakazakii (strain ATCC BAA-894) OX=290339 GN=ESA_00595 PE=4 SV=1	0.352	Down	8.2536e-05	ESA_00595	11.7
	A7MEC2	Polyketide_cyc domain-containing protein OS=Cronobacter sakazakii (strain ATCC BAA-894) OX=290339 GN=ESA_01362 PE=4 SV=1	0.33	Down	0.00078037	ESA_01362	20.571
	A7MM36	Metalloprotease PmbA(predicted) OS=Cronobacter sakazakii (strain ATCC BAA-894) OX=290339 GN=ESA_00244 PE=4 SV=1	0.593	Down	0.00043797	ESA_00244	48.579
	A7ML08	Abhydrolase_2 domain-containing protein OS=Cronobacter sakazakii (strain ATCC BAA-894) OX=290339 GN=ESA_00776 PE=4 SV=1	0.445	Down	0.001679	ESA_00776	25.468
	A7MF63	Fe-S_biosyn domain-containing protein OS=Cronobacter sakazakii (strain ATCC BAA-894) OX=290339 GN=ESA_02094 PE=3 SV=1	0.503	Down	0.0035018	ESA_02094	13.718
	A7MEA9	LysM domain/BON superfamily protein(predicted) OS=Cronobacter sakazakii (strain ATCC BAA-894) OX=290339 GN=ESA_01369 PE=4 SV=1	0.373	Down	2.564e-07	ESA_01369	15.828
	A7MFK1	Glycoprotein-polysaccharide metabolism(predicted) OS=Cronobacter sakazakii (strain ATCC BAA-894) OX=290339 GN=ESA_02840 PE=4 SV=1	0.293	Down	0.00039982	ESA_02840	21.187
	A7MMD4	Probable membrane protein YPO1482(predicted) OS=Cronobacter sakazakii (strain ATCC BAA-894) OX=290339 GN=ESA_00142 PE=4 SV=1	0.394	Down	0.042943	ESA_00142	117.3
	A7MPE3	Gamma carbonic anhydrase family protein(predicted) OS=Cronobacter sakazakii (strain ATCC BAA-894) OX=290339 GN=ESA_00046 PE=4 SV=1	0.416	Down	0.000116314	ESA_00046	17.902
	A7MLK0	S-formylglutathione hydrolase OS=Cronobacter sakazakii (strain ATCC BAA-894) OX=290339 GN=ESA_01083 PE=3 SV=1	0.606	Down	0.0194375	ESA_01083	27.284
	A7MNS4	STAS domain-containing protein OS=Cronobacter sakazakii (strain ATCC BAA-894) OX=290339 GN=ESA_03584 PE=4 SV=1	0.555	Down	0.047384	ESA_03584	11.092
	A7MHU1	ElaB protein(predicted) OS=Cronobacter sakazakii (strain ATCC BAA-894) OX=290339 GN=ESA_00947 PE=4 SV=1	0.34	Down	0.030056	ESA_00947	12.363
	A7MMM7	Putative GTP-binding protein YdgA(predicted) OS=Cronobacter sakazakii (strain ATCC BAA-894) OX=290339 GN=ESA_01969 PE=4 SV=1	0.382	Down	6.015e-05	ESA_01969	55.5
	A7MIS4	DUF883 domain-containing protein(predicted) OS=Cronobacter sakazakii (strain ATCC BAA-894) OX=290339 GN=ESA_03509 PE=4 SV=1	0.332	Down	0.001804	ESA_03509	11.052
	A7MPJ6	Putative membrane protein, clustering with ActP(predicted) OS=Cronobacter sakazakii (strain ATCC BAA-894) OX=290339 GN=ESA_00121 PE=4 SV=1	0.424	Down	0.00163727	ESA_00121	11.706
	A7MQ51	DUF1795 domain-containing protein(predicted) OS=Cronobacter sakazakii (strain ATCC BAA-894) OX=290339 GN=ESA_03904 PE=4 SV=1	0.608	Down	0.0077409	ESA_03904	15.737
	A7MR90	Oxidative stress defense protein(predicted) OS=Cronobacter sakazakii (strain ATCC BAA-894) OX=290339 GN=ESA_00413 PE=4 SV=1	0.333	Down	0.00025724	ESA_00413	27.736
	A7MK72	PKS_ER domain-containing protein OS=Cronobacter sakazakii (strain ATCC BAA-894) OX=290339 GN=ESA_01867 PE=3 SV=1	0.456	Down	0.0022383	ESA_01867	39.163
	A7MPZ5	Type VI secretion lipoprotein/VasD(predicted) OS=Cronobacter sakazakii (strain ATCC BAA-894) OX=290339 GN=ESA_03948 PE=4 SV=1	0.357	Down	0.0026156	ESA_03948	18.703
	A7MKA9	Cation transport regulator chaB(predicted) OS=Cronobacter sakazakii (strain ATCC BAA-894) OX=290339 GN=ESA_01504 PE=4 SV=1	0.635	Down	0.002879	ESA_01504	8.9896
	A7MLH8	PKS_ER domain-containing protein OS=Cronobacter sakazakii (strain ATCC BAA-894) OX=290339 GN=ESA_01682 PE=3 SV=1	0.665	Down	0.0187229	ESA_01682	36.428
	A7MLF2	DUF892 domain-containing protein OS=Cronobacter sakazakii (strain ATCC BAA-894) OX=290339 GN=ESA_01711 PE=4 SV=1	0.214	Down	2.1795e-05	ESA_01711	18.149
	A7MKI1	Tellurite resistance TerB family protein(predicted) OS=Cronobacter sakazakii (strain ATCC BAA-894) OX=290339 GN=ESA_01395 PE=4 SV=1	0.345	Down	9.7213e-07	ESA_01395	24.518
	A7MPY2	PKS_ER domain-containing protein OS=Cronobacter sakazakii (strain ATCC BAA-894) OX=290339 GN=ESA_01900 PE=4 SV=1	0.565	Down	0.000135762	ESA_01900	39.451
	A7MG54	PKS_ER domain-containing protein OS=Cronobacter sakazakii (strain ATCC BAA-894) OX=290339 GN=ESA_03438 PE=3 SV=1	0.549	Down	0.000199078	ESA_03438	36.383
	A7MQ07	ImpA_N domain-containing protein OS=Cronobacter sakazakii (strain ATCC BAA-894) OX=290339 GN=ESA_03943 PE=4 SV=1	0.371	Down	0.00033544	ESA_03943	37.949
	A7MM74	DUF1471 domain-containing protein OS=Cronobacter sakazakii (strain ATCC BAA-894) OX=290339 GN=ESA_00198 PE=4 SV=1	0.172	Down	3.8993e-06	ESA_00198	11.146
	A7MN78	KR domain-containing protein(predicted) OS=Cronobacter sakazakii (strain ATCC BAA-894) OX=290339 GN=ESA_02979 PE=3 SV=1	0.466	Down	0.0002205	ESA_02979	32.398
	A7MM24	Aldo_ket_red domain-containing protein OS=Cronobacter sakazakii (strain ATCC BAA-894) OX=290339 GN=ESA_00270 PE=4 SV=1	0.39	Down	4.157e-05	ESA_00270	31.014
