# Supplementary material for: Chemotaxis and Shorter O-Antigen Chain Length Contribute to the Strong Desiccation Tolerance of a Food-Isolated Cronobacter sakazakii Strain
Source: Front Microbiol. 2022 Jan 4;12:779538. doi: 10.3389/fmicb.2021.779538 (PMC8764414; doi:10.3389/fmicb.2021.779538)
Supplement: Supplementary file 5 [file Table_5.xlsx]

## Sheet: sheet1
Table S5 Genes regulated at both transcriptional and protein level
Protein accession	gene locus	Protein description	Fold-change of DEP	P value of DEP	Fold-change of DEG	qvalue of DEG	Gene Name
A7MHV6	LILKMKPI_03021	Pseudouridine synthase OS=Cronobacter sakazakii (strain ATCC BAA-894) OX=290339 GN=ESA_00660 PE=3 SV=1	2.351	0.0104627	2.59764	6.7245e-05	ESA_00660
A7MPF6	LILKMKPI_03714	30S ribosomal protein S13 OS=Cronobacter sakazakii (strain ATCC BAA-894) OX=290339 GN=rpsM PE=3 SV=1	1.603	0.0059602	4.454	6.389e-140	rpsM
A7MJ24	LILKMKPI_01362	ATP-dependent RNA helicase RhlE OS=Cronobacter sakazakii (strain ATCC BAA-894) OX=290339 GN=rhlE PE=3 SV=1	2.309	6.3558e-05	64.8215	0	rhlE
A7MR31	LILKMKPI_03215	Thymidylate synthase OS=Cronobacter sakazakii (strain ATCC BAA-894) OX=290339 GN=thyA PE=3 SV=1	1.563	0.011262	2.62897	0.00050237	thyA
A7MNP9	LILKMKPI_01220	Lipoyl synthase OS=Cronobacter sakazakii (strain ATCC BAA-894) OX=290339 GN=lipA PE=3 SV=1	2.014	0.00106059	7.49122	4.4619e-180	lipA
A7MGV8	LILKMKPI_02942	Histidine--tRNA ligase OS=Cronobacter sakazakii (strain ATCC BAA-894) OX=290339 GN=hisS PE=3 SV=1	1.833	3.8629e-05	2.26373	0.00049897	hisS
A7MQT2	LILKMKPI_01260	Glutamine--tRNA ligase OS=Cronobacter sakazakii (strain ATCC BAA-894) OX=290339 GN=glnS PE=3 SV=1	1.519	8.26e-05	2.53608	2.0836e-06	glnS
A7MEG5	LILKMKPI_03031	50S ribosomal protein L19 OS=Cronobacter sakazakii (strain ATCC BAA-894) OX=290339 GN=rplS PE=3 SV=1	1.936	0.0139189	8.04616	1.3283e-73	rplS
A7MJF4	LILKMKPI_00383	50S ribosomal protein L27 OS=Cronobacter sakazakii (strain ATCC BAA-894) OX=290339 GN=rpmA PE=3 SV=1	2.953	0.00045727	6.69415	4.0703e-25	rpmA
A7MPZ0	LILKMKPI_00016	Small heat shock protein IbpA OS=Cronobacter sakazakii (strain ATCC BAA-894) OX=290339 GN=ibpA PE=3 SV=1	1.557	0.00125601	2.40944	0.0040741	ibpA
A7MNM7	LILKMKPI_01119	PfkB domain-containing protein OS=Cronobacter sakazakii (strain ATCC BAA-894) OX=290339 GN=ESA_02787 PE=4 SV=1	2.11	0.00112288	5.7045	3.5825e-39	ESA_02787
A7MPI7	LILKMKPI_03735	50S ribosomal protein L3 OS=Cronobacter sakazakii (strain ATCC BAA-894) OX=290339 GN=rplC PE=3 SV=1	1.878	0.0059419	19.9249	0	rplC
A7MPB0	LILKMKPI_02715	DNA gyrase subunit A OS=Cronobacter sakazakii (strain ATCC BAA-894) OX=290339 GN=gyrA PE=3 SV=1	1.54	3.3558e-06	5.44563	8.8847e-208	gyrA
A7MKC1	LILKMKPI_02284	Peptide chain release factor 1 OS=Cronobacter sakazakii (strain ATCC BAA-894) OX=290339 GN=prfA PE=3 SV=1	2.389	0.00188328	3.47232	4.6536e-12	prfA
A7MQQ0	LILKMKPI_00269	50S ribosomal protein L11 OS=Cronobacter sakazakii (strain ATCC BAA-894) OX=290339 GN=rplK PE=3 SV=1	1.686	0.00182004	3.95396	5.454e-50	rplK
A7MLK2	LILKMKPI_02662	GTP cyclohydrolase 1 OS=Cronobacter sakazakii (strain ATCC BAA-894) OX=290339 GN=folE PE=3 SV=1	2.475	0.0027409	3.37995	6.1954e-07	folE
A7MHW0	LILKMKPI_03028	Phospho-2-dehydro-3-deoxyheptonate aldolase OS=Cronobacter sakazakii (strain ATCC BAA-894) OX=290339 GN=ESA_00653 PE=3 SV=1	2.578	0.00062205	2.70889	0.00051634	ESA_00653
A7MGT0	LILKMKPI_00769	Uridylate kinase OS=Cronobacter sakazakii (strain ATCC BAA-894) OX=290339 GN=pyrH PE=3 SV=1	1.776	0.043483	3.02933	2.3348e-06	pyrH
A7MJ69	LILKMKPI_03166	Sulfate adenylyltransferase subunit 1 OS=Cronobacter sakazakii (strain ATCC BAA-894) OX=290339 GN=cysN PE=3 SV=1	1.847	0.00043534	4.15141	0.0014757	cysN
A7MNS2	LILKMKPI_00379	UDP-N-acetylglucosamine 1-carboxyvinyltransferase OS=Cronobacter sakazakii (strain ATCC BAA-894) OX=290339 GN=murA PE=3 SV=1	2.036	0.00057507	3.31245	2.8084e-10	murA
A7MLN0	LILKMKPI_02692	50S ribosomal protein L25 OS=Cronobacter sakazakii (strain ATCC BAA-894) OX=290339 GN=rplY PE=3 SV=1	2.834	0.028436	4.29572	6.1932e-125	rplY
A7MIS8	LILKMKPI_00462	Ribosomal RNA large subunit methyltransferase G OS=Cronobacter sakazakii (strain ATCC BAA-894) OX=290339 GN=rlmG PE=3 SV=1	2.044	0.0097629	4.55421	1.2137e-06	rlmG
A7MQD9	LILKMKPI_00402	tRNA pseudouridine synthase B OS=Cronobacter sakazakii (strain ATCC BAA-894) OX=290339 GN=truB PE=3 SV=1	1.701	0.0024041	4.9362	2.2841e-21	truB
A7MEU2	LILKMKPI_01472	30S ribosomal protein S1 OS=Cronobacter sakazakii (strain ATCC BAA-894) OX=290339 GN=ESA_02433 PE=3 SV=1	1.868	4.4545e-06	2.90956	2.0722e-73	ESA_02433
A7MGX9	LILKMKPI_02962	Iron-sulfur cluster assembly scaffold protein IscU OS=Cronobacter sakazakii (strain ATCC BAA-894) OX=290339 GN=ESA_00723 PE=3 SV=1	2.058	0.000124496	6.08602	6.5249e-11	ESA_00723
A7MLX8	LILKMKPI_01015	Queuine tRNA-ribosyltransferase OS=Cronobacter sakazakii (strain ATCC BAA-894) OX=290339 GN=tgt PE=3 SV=1	1.802	0.022137	5.99725	4.6993e-32	tgt
A7MI93	LILKMKPI_00639	Carbamoyl-phosphate synthase small chain OS=Cronobacter sakazakii (strain ATCC BAA-894) OX=290339 GN=carA PE=3 SV=1	1.875	0.00175762	2.60124	1.0083e-07	carA
A7MJA4	LILKMKPI_00318	Biotin carboxylase OS=Cronobacter sakazakii (strain ATCC BAA-894) OX=290339 GN=ESA_03645 PE=4 SV=1	1.854	6.4509e-05	3.6115	2.4577e-11	ESA_03645
A7MPG2	LILKMKPI_03722	30S ribosomal protein S14 OS=Cronobacter sakazakii (strain ATCC BAA-894) OX=290339 GN=rpsN PE=3 SV=1	3.855	0.029101	3.42689	2.1173e-07	rpsN
A7MPG5	LILKMKPI_03720	50S ribosomal protein L6 OS=Cronobacter sakazakii (strain ATCC BAA-894) OX=290339 GN=rplF PE=3 SV=1	2.478	0.00113992	3.37386	5.4365e-11	rplF
A7MQE1	LILKMKPI_00400	Translation initiation factor IF-2 OS=Cronobacter sakazakii (strain ATCC BAA-894) OX=290339 GN=infB PE=3 SV=1	1.841	3.7586e-05	4.43305	1.0335e-140	infB
A7MPP3	LILKMKPI_03655	LexA repressor OS=Cronobacter sakazakii (strain ATCC BAA-894) OX=290339 GN=lexA PE=3 SV=1	1.835	0.0098202	4.61618	2.0046e-67	lexA
A7MPN2	LILKMKPI_03649	tRNA-dihydrouridine(20/20a) synthase OS=Cronobacter sakazakii (strain ATCC BAA-894) OX=290339 GN=dusA PE=3 SV=1	1.903	0.026599	8.29763	4.2011e-38	dusA
A7MQY9	LILKMKPI_03181	CTP synthase OS=Cronobacter sakazakii (strain ATCC BAA-894) OX=290339 GN=pyrG PE=3 SV=1	1.902	0.00033525	3.71948	3.1609e-89	pyrG
A7MKL3	LILKMKPI_03770	Peptidyl-prolyl cis-trans isomerase OS=Cronobacter sakazakii (strain ATCC BAA-894) OX=290339 GN=ESA_04370 PE=3 SV=1	2.127	0.00103506	2.35332	0.00047315	ESA_04370
A7MGX8	LILKMKPI_02963	Cysteine desulfurase IscS OS=Cronobacter sakazakii (strain ATCC BAA-894) OX=290339 GN=iscS PE=3 SV=1	2.306	1.50538e-05	9.20616	1.7864e-115	iscS
A7MQA8	LILKMKPI_04005	Ribonuclease PH OS=Cronobacter sakazakii (strain ATCC BAA-894) OX=290339 GN=rph PE=3 SV=1	1.759	0.021045	4.52557	2.6757e-14	rph
A7MM76	LILKMKPI_03484	30S ribosomal protein S6 OS=Cronobacter sakazakii (strain ATCC BAA-894) OX=290339 GN=rpsF PE=3 SV=1	1.53	0.0023783	9.66319	4.4996e-275	rpsF
A7MFV2	LILKMKPI_01648	tRNA-specific 2-thiouridylase MnmA OS=Cronobacter sakazakii (strain ATCC BAA-894) OX=290339 GN=mnmA PE=3 SV=1	1.568	0.0168591	5.65882	2.231e-59	mnmA
A7MRK3	LILKMKPI_04565	Aerobactin synthase IucC(predicted) OS=Cronobacter sakazakii (strain ATCC BAA-894) OX=290339 GN=ESA_pESA3p05549 PE=4 SV=1	2.119	0.031522	5.12339	0.00057671	ESA_pESA3p05549
A7MPI0	LILKMKPI_03733	50S ribosomal protein L23 OS=Cronobacter sakazakii (strain ATCC BAA-894) OX=290339 GN=rplW PE=3 SV=1	2.066	0.0024979	22.2094	1.6673e-35	rplW
A7MK18	LILKMKPI_01201	Glutaredoxin domain-containing protein OS=Cronobacter sakazakii (strain ATCC BAA-894) OX=290339 GN=ESA_02719 PE=4 SV=1	2.534	0.000104458	3.28752	5.4659e-07	ESA_02719
A7MH13	LILKMKPI_02993	Elongation factor 4 OS=Cronobacter sakazakii (strain ATCC BAA-894) OX=290339 GN=lepA PE=3 SV=1	1.642	0.0018849	3.21384	1.2395e-14	lepA
A7MMT9	LILKMKPI_04040	Glutamine synthetase OS=Cronobacter sakazakii (strain ATCC BAA-894) OX=290339 GN=ESA_04048 PE=3 SV=1	1.771	0.00011668	4.15803	9.7662e-11	ESA_04048
A7MGX5	LILKMKPI_02965	tRNA (cytidine/uridine-2'-O-)-methyltransferase TrmJ OS=Cronobacter sakazakii (strain ATCC BAA-894) OX=290339 GN=trmJ PE=3 SV=1	2	0.0101557	6.21563	1.599e-99	trmJ
A7MNS3	LILKMKPI_00378	YrbA protein(predicted) OS=Cronobacter sakazakii (strain ATCC BAA-894) OX=290339 GN=ESA_03583 PE=3 SV=1	2.48	0.0037774	3.19076	0.0010764	ESA_03583
A7MJQ6	LILKMKPI_03301	S-adenosylmethionine synthase OS=Cronobacter sakazakii (strain ATCC BAA-894) OX=290339 GN=metK PE=3 SV=1	2.915	1.54449e-05	6.83433	6.8048e-107	metK
A7MPG4	LILKMKPI_03721	30S ribosomal protein S8 OS=Cronobacter sakazakii (strain ATCC BAA-894) OX=290339 GN=rpsH PE=3 SV=1	1.922	0.0027022	3.02325	1.3845e-07	rpsH
A7MFS9	LILKMKPI_01627	Pyr_redox_2 domain-containing protein OS=Cronobacter sakazakii (strain ATCC BAA-894) OX=290339 GN=ESA_02235 PE=4 SV=1	1.813	7.8521e-05	30.6943	1.0838e-171	ESA_02235
A7MPI2	LILKMKPI_03732	50S ribosomal protein L2 OS=Cronobacter sakazakii (strain ATCC BAA-894) OX=290339 GN=rplB PE=3 SV=1	2.168	0.00033949	17.8853	7.5977e-297	rplB
A7MFH3	LILKMKPI_01031	tRNA sulfurtransferase OS=Cronobacter sakazakii (strain ATCC BAA-894) OX=290339 GN=thiI PE=3 SV=1	1.724	0.003124	14.8223	3.6463e-190	thiI
A7MHI6	LILKMKPI_02611	Peptidase_U32_C domain-containing protein OS=Cronobacter sakazakii (strain ATCC BAA-894) OX=290339 GN=ESA_01138 PE=4 SV=1	3.21	0.025695	3.42452	9.5096e-08	ESA_01138
A7MFV4	LILKMKPI_01646	Adenylosuccinate lyase OS=Cronobacter sakazakii (strain ATCC BAA-894) OX=290339 GN=ESA_02215 PE=3 SV=1	1.512	0.00051765	2.68068	0.0013692	ESA_02215
A7MH65	LILKMKPI_02783	tRNA pseudouridine synthase A OS=Cronobacter sakazakii (strain ATCC BAA-894) OX=290339 GN=truA PE=3 SV=1	1.603	0.047498	3.54504	0.00062873	truA
A7MGV3	LILKMKPI_02945	Dual-specificity RNA methyltransferase RlmN OS=Cronobacter sakazakii (strain ATCC BAA-894) OX=290339 GN=rlmN PE=3 SV=1	1.953	0.0026009	5.83365	4.2077e-49	rlmN
A7MEH7	LILKMKPI_03121	OpuAC domain-containing protein OS=Cronobacter sakazakii (strain ATCC BAA-894) OX=290339 GN=ESA_00587 PE=4 SV=1	2.204	0.00029591	3.50788	2.5559e-07	ESA_00587
A7MNG6	LILKMKPI_00148	Bifunctional aspartokinase/homoserine dehydrogenase OS=Cronobacter sakazakii (strain ATCC BAA-894) OX=290339 GN=ESA_03821 PE=3 SV=1	2.827	0.00026405	3.59726	1.9759e-08	ESA_03821
A7MGR5	LILKMKPI_00755	Glutamate-1-semialdehyde 2,1-aminomutase OS=Cronobacter sakazakii (strain ATCC BAA-894) OX=290339 GN=hemL PE=3 SV=1	1.594	0.0016617	2.79568	1.9486e-06	hemL
A7MEZ5	LILKMKPI_01392	L,D-transpeptidase(predicted) OS=Cronobacter sakazakii (strain ATCC BAA-894) OX=290339 GN=ESA_02518 PE=4 SV=1	2.866	0.00029659	3.16323	3.7929e-08	ESA_02518
A7MMW6	LILKMKPI_04070	Aspartate--ammonia ligase OS=Cronobacter sakazakii (strain ATCC BAA-894) OX=290339 GN=asnA PE=3 SV=1	2.401	0.00042453	4.17073	1.7866e-11	asnA
A7MFQ4	LILKMKPI_01609	3-oxoacyl-[acyl-carrier-protein] synthase 3 OS=Cronobacter sakazakii (strain ATCC BAA-894) OX=290339 GN=fabH PE=3 SV=1	2	0.00020257	3.3552	1.7161e-13	fabH
A7MIG4	LILKMKPI_00579	DUF5609 domain-containing protein OS=Cronobacter sakazakii (strain ATCC BAA-894) OX=290339 GN=ESA_03364 PE=4 SV=1	2.267	0.0049823	2.69409	0.001009	ESA_03364
A7MMD8	LILKMKPI_02195	Exoribonuclease 2 OS=Cronobacter sakazakii (strain ATCC BAA-894) OX=290339 GN=rnb PE=3 SV=1	2.507	0.00077821	4.92594	3.2744e-35	rnb
A7MGW6	LILKMKPI_02959	Chaperone protein HscA OS=Cronobacter sakazakii (strain ATCC BAA-894) OX=290339 GN=hscA PE=3 SV=1	1.956	0.00185671	5.20789	3.5567e-17	hscA
A7MPA8	LILKMKPI_02717	Ribonucleoside-diphosphate reductase OS=Cronobacter sakazakii (strain ATCC BAA-894) OX=290339 GN=ESA_00967 PE=3 SV=1	1.801	3.7826e-05	2.89608	7.8299e-07	ESA_00967
A7MPY9	LILKMKPI_00017	SHSP domain-containing protein OS=Cronobacter sakazakii (strain ATCC BAA-894) OX=290339 GN=ESA_03959 PE=3 SV=1	1.998	5.5409e-05	8.57122	4.1725e-37	ESA_03959
A7MIW7	LILKMKPI_01309	Tol-Pal system protein TolB OS=Cronobacter sakazakii (strain ATCC BAA-894) OX=290339 GN=tolB PE=3 SV=1	1.548	0.0067816	2.34665	0.0033422	tolB
A7MGX4	LILKMKPI_02966	Inositol-1-monophosphatase OS=Cronobacter sakazakii (strain ATCC BAA-894) OX=290339 GN=ESA_00718 PE=3 SV=1	3.211	3.7466e-06	41.7817	0	ESA_00718
A7MN94	LILKMKPI_02219	Pseudouridine synthase OS=Cronobacter sakazakii (strain ATCC BAA-894) OX=290339 GN=ESA_01565 PE=3 SV=1	1.724	0.00035627	3.49865	9.3207e-30	ESA_01565
A7MPI5	LILKMKPI_03729	30S ribosomal protein S3 OS=Cronobacter sakazakii (strain ATCC BAA-894) OX=290339 GN=rpsC PE=3 SV=1	1.659	0.00120356	12.1602	5.6559e-128	rpsC
A7MMW3	LILKMKPI_04073	tRNA uridine 5-carboxymethylaminomethyl modification enzyme MnmG OS=Cronobacter sakazakii (strain ATCC BAA-894) OX=290339 GN=mnmG PE=3 SV=1	4.119	0.0058846	4.30735	1.4548e-25	mnmG
A7MGP1	LILKMKPI_00731	Polyamine aminopropyltransferase OS=Cronobacter sakazakii (strain ATCC BAA-894) OX=290339 GN=speE PE=3 SV=1	1.831	0.0054552	4.10022	5.046e-08	speE
A7MPI3	LILKMKPI_03731	30S ribosomal protein S19 OS=Cronobacter sakazakii (strain ATCC BAA-894) OX=290339 GN=rpsS PE=3 SV=1	1.833	0.0029625	11.8056	2.1125e-20	rpsS
A7MIY2	LILKMKPI_01330	Molybdate ABC transporter substrate-binding protein(predicted) OS=Cronobacter sakazakii (strain ATCC BAA-894) OX=290339 GN=ESA_02581 PE=4 SV=1	1.792	5.7586e-05	3.62228	1.7119e-06	ESA_02581
A7MEG2	LILKMKPI_03034	30S ribosomal protein S16 OS=Cronobacter sakazakii (strain ATCC BAA-894) OX=290339 GN=rpsP PE=3 SV=1	2.153	0.00022313	7.48032	5.9881e-88	rpsP
A7MI28	LILKMKPI_00799	Methionine import ATP-binding protein MetN OS=Cronobacter sakazakii (strain ATCC BAA-894) OX=290339 GN=metN PE=3 SV=1	1.834	0.0074785	8.12462	1.8541e-15	metN
A7MQS5	LILKMKPI_01243	tRNA-2-methylthio-N(6)-dimethylallyladenosine synthase OS=Cronobacter sakazakii (strain ATCC BAA-894) OX=290339 GN=miaB PE=3 SV=1	2.848	6.1688e-05	2.74328	1.8135e-07	miaB
A7MEQ6	LILKMKPI_01453	Translation initiation factor IF-1 OS=Cronobacter sakazakii (strain ATCC BAA-894) OX=290339 GN=infA PE=3 SV=1	4.698	0.00069815	4.60021	2.9214e-67	infA
A7MIN3	LILKMKPI_00406	ATP-dependent RNA helicase DeaD OS=Cronobacter sakazakii (strain ATCC BAA-894) OX=290339 GN=deaD PE=3 SV=1	4.424	1.5246e-06	45.9216	0	deaD
A7MGA3	LILKMKPI_00567	Peptide chain release factor 3 OS=Cronobacter sakazakii (strain ATCC BAA-894) OX=290339 GN=prfC PE=3 SV=1	1.675	0.00048167	2.9363	3.8994e-05	prfC
A7ML80	LILKMKPI_00145	50S ribosomal protein L31 OS=Cronobacter sakazakii (strain ATCC BAA-894) OX=290339 GN=rpmE PE=3 SV=1	2.183	0.0047235	9.21638	0	rpmE
A7MFT3	LILKMKPI_01638	Putrescine-binding periplasmic protein OS=Cronobacter sakazakii (strain ATCC BAA-894) OX=290339 GN=ESA_02224 PE=3 SV=1	2.012	0.0020159	4.09028	3.0505e-05	ESA_02224
A7MEV6	LILKMKPI_01490	Lactamase_B domain-containing protein OS=Cronobacter sakazakii (strain ATCC BAA-894) OX=290339 GN=ESA_02415 PE=4 SV=1	2.338	0.00069905	4.82959	2.3141e-28	ESA_02415
A7MPI6	LILKMKPI_03736	30S ribosomal protein S10 OS=Cronobacter sakazakii (strain ATCC BAA-894) OX=290339 GN=rpsJ PE=3 SV=1	1.556	0.0143968	20.5291	0	rpsJ
A7MHL3	LILKMKPI_02633	Methionine--tRNA ligase OS=Cronobacter sakazakii (strain ATCC BAA-894) OX=290339 GN=metG PE=3 SV=2	1.778	0.0026772	4.36082	1.6284e-35	metG
A7MQU0	LILKMKPI_01253	Glutamine amidotransferase type-2 domain-containing protein OS=Cronobacter sakazakii (strain ATCC BAA-894) OX=290339 GN=ESA_02665 PE=4 SV=1	1.545	0.032777	7.94199	7.0038e-51	ESA_02665
A7MQQ1	LILKMKPI_00268	Transcription termination/antitermination protein NusG OS=Cronobacter sakazakii (strain ATCC BAA-894) OX=290339 GN=nusG PE=3 SV=1	1.817	0.006721	4.62739	8.0473e-32	nusG
A7MH80	LILKMKPI_02799	3-ketoacyl-CoA thiolase OS=Cronobacter sakazakii (strain ATCC BAA-894) OX=290339 GN=fadI PE=3 SV=1	-1.79856	0.0002971	-5.34096	7.2937e-85	fadI
A7MN62	LILKMKPI_00913	SBP_bac_5 domain-containing protein OS=Cronobacter sakazakii (strain ATCC BAA-894) OX=290339 GN=ESA_02998 PE=4 SV=1	-1.6835	0.034039	-4.4469	4.4847e-09	ESA_02998
A7MEI2	LILKMKPI_02028	UPF0482 protein ESA_01750 OS=Cronobacter sakazakii (strain ATCC BAA-894) OX=290339 GN=ESA_01750 PE=3 SV=1	-2.29885	0.0036568	-3.5108	1.5729e-125	ESA_01750
A7MPE5	LILKMKPI_03707	Large-conductance mechanosensitive channel OS=Cronobacter sakazakii (strain ATCC BAA-894) OX=290339 GN=mscL PE=3 SV=1	-1.92678	0.005636	-7.93043	1.3691e-111	mscL
A7MQ06	LILKMKPI_00034	Type VI secretion system contractile sheath small subunit(predicted) OS=Cronobacter sakazakii (strain ATCC BAA-894) OX=290339 GN=ESA_03942 PE=4 SV=1	-2.42131	4.1076e-05	-7.87293	5.0365e-45	ESA_03942
A7MKN9	LILKMKPI_03897	Cyclic di-GMP-binding protein OS=Cronobacter sakazakii (strain ATCC BAA-894) OX=290339 GN=ESA_04205 PE=3 SV=1	-1.75747	0.00024447	-3.79421	5.2452e-59	ESA_04205
A7MQD8	LILKMKPI_04022	AsmA domain-containing protein OS=Cronobacter sakazakii (strain ATCC BAA-894) OX=290339 GN=ESA_04065 PE=4 SV=1	-2.07469	0.00088424	-2.55602	3.1173e-21	ESA_04065
A7MLF7	LILKMKPI_02062	DUF1338 domain-containing protein OS=Cronobacter sakazakii (strain ATCC BAA-894) OX=290339 GN=ESA_01715 PE=4 SV=1	-1.62338	0.000164228	-3.20628	3.2089e-58	ESA_01715
A7MFS0	LILKMKPI_01622	DUF1425 domain-containing protein(predicted) OS=Cronobacter sakazakii (strain ATCC BAA-894) OX=290339 GN=ESA_02240 PE=4 SV=1	-1.5674	0.0074951	-3.02912	9.0727e-14	ESA_02240
A7ML43	LILKMKPI_00108	Formate dehydrogenase iron-sulfur subunit OS=Cronobacter sakazakii (strain ATCC BAA-894) OX=290339 GN=ESA_03863 PE=4 SV=1	-1.82815	0.023425	-2.98101	2.1875e-42	ESA_03863
A7MIX7	LILKMKPI_01322	2,3-bisphosphoglycerate-dependent phosphoglycerate mutase OS=Cronobacter sakazakii (strain ATCC BAA-894) OX=290339 GN=gpmA PE=3 SV=1	-1.82815	0.00037661	-2.62825	1.933e-213	gpmA
A7MPR3	LILKMKPI_01983	Autotransporter domain-containing protein OS=Cronobacter sakazakii (strain ATCC BAA-894) OX=290339 GN=ESA_01825 PE=4 SV=1	-3.44828	2.1998e-06	-3.75991	9.6057e-37	ESA_01825
A7MQ30	LILKMKPI_00054	ANK_REP_REGION domain-containing protein OS=Cronobacter sakazakii (strain ATCC BAA-894) OX=290339 GN=ESA_03918 PE=4 SV=1	-2.10526	0.0041958	-9.02296	1.8832e-29	ESA_03918
A7MQ19	LILKMKPI_00035	EvpB family type VI secretion protein(predicted) OS=Cronobacter sakazakii (strain ATCC BAA-894) OX=290339 GN=ESA_03941 PE=4 SV=1	-1.92678	0.00024012	-5.47705	3.0061e-116	ESA_03941
A7MQR9	LILKMKPI_01234	Zinc ribbon-containing protein(predicted) OS=Cronobacter sakazakii (strain ATCC BAA-894) OX=290339 GN=ESA_02685 PE=4 SV=1	-2.77778	8.4028e-05	-2.13732	7.0387e-110	ESA_02685
A7MKI7	LILKMKPI_03738	Bacterioferritin OS=Cronobacter sakazakii (strain ATCC BAA-894) OX=290339 GN=ESA_04406 PE=3 SV=1	-4.09836	6.2089e-05	-5.76492	8.1677e-236	ESA_04406
A7MK91	LILKMKPI_01961	GSDH domain-containing protein OS=Cronobacter sakazakii (strain ATCC BAA-894) OX=290339 GN=ESA_01852 PE=4 SV=1	-2.40385	2.2767e-05	-2.44342	2.1e-19	ESA_01852
A7MQA7	LILKMKPI_04006	Protein YicC(predicted) OS=Cronobacter sakazakii (strain ATCC BAA-894) OX=290339 GN=ESA_04088 PE=4 SV=1	-1.58983	0.0025027	-2.03524	1.1393e-25	ESA_04088
A7MH14	LILKMKPI_03006	N-acetyltransferase domain-containing protein OS=Cronobacter sakazakii (strain ATCC BAA-894) OX=290339 GN=ESA_00676 PE=4 SV=1	-1.60256	0.0022815	-3.28615	1.1991e-80	ESA_00676
A7MLE9	LILKMKPI_02056	DUF3313 domain-containing protein(predicted) OS=Cronobacter sakazakii (strain ATCC BAA-894) OX=290339 GN=ESA_01722 PE=4 SV=1	-3.02115	0.005118	-9.36643	1.7211e-11	ESA_01722
A7MK34	LILKMKPI_01206	ABC transporter substrate-binding protein(predicted) OS=Cronobacter sakazakii (strain ATCC BAA-894) OX=290339 GN=ESA_02714 PE=4 SV=1	-2.6455	2.479e-05	-36.7354	5.9713e-53	ESA_02714
A7MFP9	LILKMKPI_01599	Flagellin_D0/D1 domain-containing protein OS=Cronobacter sakazakii (strain ATCC BAA-894) OX=290339 GN=ESA_02264 PE=4 SV=1	-2.68097	0.0133825	-2.89347	8.8683e-08	ESA_02264
A7MMI1	LILKMKPI_02244	SBP_bac_5 domain-containing protein OS=Cronobacter sakazakii (strain ATCC BAA-894) OX=290339 GN=ESA_01541 PE=4 SV=1	-2.2779	1.90719e-05	-7.54698	1.8279e-152	ESA_01541
A7MMQ8	LILKMKPI_01889	Spermidine/putrescine ABC transporter substrate-binding protein(predicted) OS=Cronobacter sakazakii (strain ATCC BAA-894) OX=290339 GN=ESA_01933 PE=4 SV=1	-2.12314	0.00071572	-2.31562	1.6902e-13	ESA_01933
A7MJX6	LILKMKPI_01122	Cys-tRNA(Pro)/Cys-tRNA(Cys) deacylase OS=Cronobacter sakazakii (strain ATCC BAA-894) OX=290339 GN=ESA_02783 PE=3 SV=1	-1.52439	0.022239	-2.2609	1.1069e-14	ESA_02783
A7MJI3	LILKMKPI_02479	Flagellar hook-associated protein 2 OS=Cronobacter sakazakii (strain ATCC BAA-894) OX=290339 GN=ESA_01287 PE=3 SV=1	-10.101	0.00026492	-4.35267	5.246e-17	ESA_01287
A7MFN9	LILKMKPI_01594	Flagellar basal-body rod protein FlgG OS=Cronobacter sakazakii (strain ATCC BAA-894) OX=290339 GN=ESA_02269 PE=3 SV=1	-1.5456	0.0185178	-5.10425	0.00029514	ESA_02269
A7MQX8	LILKMKPI_01293	Succinate dehydrogenase iron-sulfur subunit OS=Cronobacter sakazakii (strain ATCC BAA-894) OX=290339 GN=ESA_02623 PE=3 SV=1	-1.96464	1.78054e-05	-6.08602	1.4792e-127	ESA_02623
A7MIG0	LILKMKPI_00697	Cell division protein ZapD OS=Cronobacter sakazakii (strain ATCC BAA-894) OX=290339 GN=zapD PE=3 SV=1	-2.1097	1.1171e-06	-4.24716	2.5483e-24	zapD
A7MKS8	LILKMKPI_03952	Aldo_ket_red domain-containing protein OS=Cronobacter sakazakii (strain ATCC BAA-894) OX=290339 GN=ESA_04149 PE=4 SV=1	-1.83486	0.00051578	-2.30873	1.7599e-06	ESA_04149
A7MMU2	LILKMKPI_04052	DUF1040 domain-containing protein(predicted) OS=Cronobacter sakazakii (strain ATCC BAA-894) OX=290339 GN=ESA_04035 PE=4 SV=1	-1.59236	0.0147794	-23.0485	2.2967e-112	ESA_04035
A7MLE6	LILKMKPI_02058	FIG005189: putative transferase clustered with tellurite resistance proteins TehA/TehB(predicted) OS=Cronobacter sakazakii (strain ATCC BAA-894) OX=290339 GN=ESA_01719 PE=4 SV=1	-1.91571	0.00101655	-2.87169	8.9959e-54	ESA_01719
A7MG84	LILKMKPI_00541	Autotransporter domain-containing protein OS=Cronobacter sakazakii (strain ATCC BAA-894) OX=290339 GN=ESA_03404 PE=4 SV=1	-6.25	5.4417e-07	-3.19829	2.6079e-30	ESA_03404
A7MFI0	LILKMKPI_01040	Ubiquinol oxidase subunit 2 OS=Cronobacter sakazakii (strain ATCC BAA-894) OX=290339 GN=ESA_02870 PE=3 SV=1	-1.5083	0.00848	-2.15666	3.7157e-86	ESA_02870
A7MNW8	LILKMKPI_01701	SmpA_OmlA domain-containing protein OS=Cronobacter sakazakii (strain ATCC BAA-894) OX=290339 GN=ESA_02147 PE=4 SV=1	-3.4965	3.8061e-05	-2.12682	0	ESA_02147
A7MIQ8	LILKMKPI_00434	GST C-terminal domain-containing protein OS=Cronobacter sakazakii (strain ATCC BAA-894) OX=290339 GN=ESA_03523 PE=4 SV=1	-1.5949	0.000136638	-2.30585	3.4632e-20	ESA_03523
A7MHM3	LILKMKPI_02639	OpuAC domain-containing protein OS=Cronobacter sakazakii (strain ATCC BAA-894) OX=290339 GN=ESA_01108 PE=4 SV=1	-1.5748	0.0098169	-3.80738	6.9154e-35	ESA_01108
A7MJ45	LILKMKPI_03146	HAMP domain-containing protein(predicted) OS=Cronobacter sakazakii (strain ATCC BAA-894) OX=290339 GN=ESA_00560 PE=4 SV=1	-1.51515	0.000140229	-2.63719	1.504e-10	ESA_00560
A7MIA5	LILKMKPI_00641	Putative membrane protein(predicted) OS=Cronobacter sakazakii (strain ATCC BAA-894) OX=290339 GN=ESA_03296 PE=4 SV=1	-3.64964	0.00154426	-3.20628	1.135e-07	ESA_03296
A7MJR7	LILKMKPI_03309	HTH iclR-type domain-containing protein OS=Cronobacter sakazakii (strain ATCC BAA-894) OX=290339 GN=ESA_00392 PE=4 SV=1	-2.41546	0.0024011	-2.05509	6.9338e-23	ESA_00392
A7MQT0	LILKMKPI_01238	PBPb domain-containing protein OS=Cronobacter sakazakii (strain ATCC BAA-894) OX=290339 GN=ESA_02680 PE=4 SV=1	-2.28311	3.8651e-05	-7.51879	7.5981e-125	ESA_02680
A7MQ10	LILKMKPI_00030	OmpA-like domain-containing protein OS=Cronobacter sakazakii (strain ATCC BAA-894) OX=290339 GN=ESA_03946 PE=4 SV=1	-1.56986	0.00047933	-2.03863	7.4316e-13	ESA_03946
A7MPK8	LILKMKPI_03630	Glutathione S-transferase(predicted) OS=Cronobacter sakazakii (strain ATCC BAA-894) OX=290339 GN=ESA_00116 PE=4 SV=1	-2.32558	0.00115574	-3.11342	7.6007e-29	ESA_00116
A7MEC2	LILKMKPI_02407	Polyketide_cyc domain-containing protein OS=Cronobacter sakazakii (strain ATCC BAA-894) OX=290339 GN=ESA_01362 PE=4 SV=1	-3.0303	0.00078037	-2.47512	7.1641e-41	ESA_01362
A7MH25	LILKMKPI_02748	NADH-ubiquinone oxidoreductase chain E(predicted) OS=Cronobacter sakazakii (strain ATCC BAA-894) OX=290339 GN=ESA_00935 PE=4 SV=1	-1.69205	0.0027811	-3.40841	1.4575e-20	ESA_00935
A7MF41	LILKMKPI_01437	DUF3828 domain-containing protein OS=Cronobacter sakazakii (strain ATCC BAA-894) OX=290339 GN=ESA_02471 PE=4 SV=1	-4.44444	1.7604e-06	-4.36929	2.3035e-115	ESA_02471
A7MH51	LILKMKPI_02768	Cell division inhibitor(predicted) OS=Cronobacter sakazakii (strain ATCC BAA-894) OX=290339 GN=ESA_00914 PE=4 SV=1	-2.15983	0.00094381	-2.38518	1.3656e-52	ESA_00914
A7MND8	LILKMKPI_03462	POTRA domain-containing protein OS=Cronobacter sakazakii (strain ATCC BAA-894) OX=290339 GN=ESA_00227 PE=4 SV=1	-2.29358	0.00032472	-5.09189	1.2307e-59	ESA_00227
A7MIZ2	LILKMKPI_01334	6-phosphogluconolactonase OS=Cronobacter sakazakii (strain ATCC BAA-894) OX=290339 GN=pgl PE=3 SV=1	-1.65289	0.038423	-2.37792	5.1693e-75	pgl
A7MQ21	LILKMKPI_00045	Uncharacterized protein OS=Cronobacter sakazakii (strain ATCC BAA-894) OX=290339 GN=ESA_03926 PE=4 SV=1	-1.5456	0.0046644	-6.47688	3.272e-42	ESA_03926
A7MMH7	LILKMKPI_02248	DNA-binding protein OS=Cronobacter sakazakii (strain ATCC BAA-894) OX=290339 GN=ESA_01537 PE=3 SV=1	-1.75439	0.00070123	-2.62642	2.5514e-236	ESA_01537
A7MQX6	LILKMKPI_01295	Dihydrolipoyllysine-residue succinyltransferase component of 2-oxoglutarate dehydrogenase complex OS=Cronobacter sakazakii (strain ATCC BAA-894) OX=290339 GN=ESA_02621 PE=3 SV=1	-1.6835	0.000140321	-3.81214	1.8574e-163	ESA_02621
A7MK58	LILKMKPI_01930	Aamy domain-containing protein OS=Cronobacter sakazakii (strain ATCC BAA-894) OX=290339 GN=ESA_01888 PE=4 SV=1	-2.61097	0.00052158	-2.15591	2.7098e-49	ESA_01888
A7ML41	LILKMKPI_00110	4Fe-4S Mo/W bis-MGD-type domain-containing protein OS=Cronobacter sakazakii (strain ATCC BAA-894) OX=290339 GN=ESA_03861 PE=4 SV=1	-1.76991	0.002161	-3.38487	3.5892e-97	ESA_03861
A7MQR6	LILKMKPI_01237	ABC transmembrane type-1 domain-containing protein OS=Cronobacter sakazakii (strain ATCC BAA-894) OX=290339 GN=ESA_02682 PE=3 SV=1	-2.43309	0.0190817	-3.07205	6.5142e-06	ESA_02682
A7MEA9	LILKMKPI_02401	LysM domain/BON superfamily protein(predicted) OS=Cronobacter sakazakii (strain ATCC BAA-894) OX=290339 GN=ESA_01369 PE=4 SV=1	-2.68097	2.564e-07	-5.78132	0	ESA_01369
A7MQ32	LILKMKPI_00052	Protein kinase domain-containing protein OS=Cronobacter sakazakii (strain ATCC BAA-894) OX=290339 GN=ESA_03920 PE=4 SV=1	-1.7301	0.00093526	-2.4463	1.5758e-38	ESA_03920
A7MEC3	LILKMKPI_02406	PKS_ER domain-containing protein OS=Cronobacter sakazakii (strain ATCC BAA-894) OX=290339 GN=ESA_01363 PE=3 SV=1	-3.16456	4.2724e-05	-2.60702	1.5968e-79	ESA_01363
A7MQ23	LILKMKPI_00043	FHA domain-containing protein OS=Cronobacter sakazakii (strain ATCC BAA-894) OX=290339 GN=ESA_03928 PE=4 SV=1	-1.88679	0.00070013	-5.58323	1.0474e-64	ESA_03928
A7MFW5	LILKMKPI_01512	OmpA-like domain-containing protein OS=Cronobacter sakazakii (strain ATCC BAA-894) OX=290339 GN=ESA_02391 PE=3 SV=1	-2.29358	0.0023186	-4.09	0	ESA_02391
A7MJ26	LILKMKPI_01360	SPOR domain-containing protein OS=Cronobacter sakazakii (strain ATCC BAA-894) OX=290339 GN=ESA_02550 PE=4 SV=1	-1.80832	0.0006793	-3.09899	4.1083e-18	ESA_02550
A7MFQ0	LILKMKPI_01598	Flagellar hook-associated protein 1 OS=Cronobacter sakazakii (strain ATCC BAA-894) OX=290339 GN=flgK PE=3 SV=1	-7.87402	3.1743e-08	-5.76292	1.0242e-19	flgK
A7MI46	LILKMKPI_00818	Acyl-CoA dehydrogenase(predicted) OS=Cronobacter sakazakii (strain ATCC BAA-894) OX=290339 GN=ESA_03121 PE=4 SV=1	-1.85529	0.0024411	-3.79605	1.5187e-110	ESA_03121
A7MKQ7	LILKMKPI_03908	SBP_bac_5 domain-containing protein OS=Cronobacter sakazakii (strain ATCC BAA-894) OX=290339 GN=ESA_04193 PE=4 SV=1	-2.27273	3.6996e-05	-15.5011	0	ESA_04193
A7MMD0	LILKMKPI_03612	Glutathione-dependent disulfide-bond oxidoreductase(predicted) OS=Cronobacter sakazakii (strain ATCC BAA-894) OX=290339 GN=ESA_00138 PE=4 SV=1	-1.8018	0.00040237	-3.31452	7.9603e-36	ESA_00138
A7MPQ7	LILKMKPI_01973	Uncharacterized protein OS=Cronobacter sakazakii (strain ATCC BAA-894) OX=290339 GN=ESA_01836 PE=4 SV=1	-2.09205	0.0063988	-30.4	5.9237e-52	ESA_01836
A7MMI3	LILKMKPI_02252	Regulator of RpoS OS=Cronobacter sakazakii (strain ATCC BAA-894) OX=290339 GN=rssB PE=3 SV=1	-2.06612	0.0185609	-2.24466	2.0809e-53	rssB
A7MR14	LILKMKPI_03198	YgdI/YgdR family lipoprotein(predicted) OS=Cronobacter sakazakii (strain ATCC BAA-894) OX=290339 GN=ESA_00501 PE=4 SV=1	-3.28947	0.000183832	-6.67793	0	ESA_00501
A7MLG4	LILKMKPI_02074	Peptidase_S9 domain-containing protein OS=Cronobacter sakazakii (strain ATCC BAA-894) OX=290339 GN=ESA_01705 PE=4 SV=1	-1.5528	0.0042424	-4.03397	4.0216e-17	ESA_01705
A7MJU3	LILKMKPI_03348	G/U mismatch-specific DNA glycosylase OS=Cronobacter sakazakii (strain ATCC BAA-894) OX=290339 GN=mug PE=3 SV=1	-2.32019	0.00029807	-2.42822	3.3948e-45	mug
A7MFQ9	LILKMKPI_01604	DUF3053 domain-containing protein(predicted) OS=Cronobacter sakazakii (strain ATCC BAA-894) OX=290339 GN=ESA_02259 PE=4 SV=1	-2.82486	7.6933e-05	-2.64543	1.7887e-41	ESA_02259
A7MIT5	LILKMKPI_00466	Aerotaxis receptor(predicted) OS=Cronobacter sakazakii (strain ATCC BAA-894) OX=290339 GN=ESA_03489 PE=4 SV=1	-1.55763	0.0099163	-3.36195	2.8138e-11	ESA_03489
A7MLF3	LILKMKPI_02064	Oxidored_FMN domain-containing protein OS=Cronobacter sakazakii (strain ATCC BAA-894) OX=290339 GN=ESA_01712 PE=4 SV=1	-1.77305	0.0005032	-2.53081	2.7898e-43	ESA_01712
A7MJU5	LILKMKPI_03347	Uncharacterized protein OS=Cronobacter sakazakii (strain ATCC BAA-894) OX=290339 GN=ESA_00354 PE=4 SV=1	-2.44499	0.00123676	-9.50377	8.7147e-51	ESA_00354
A7MMB2	LILKMKPI_03522	Outer membrane lipoprotein Blc OS=Cronobacter sakazakii (strain ATCC BAA-894) OX=290339 GN=ESA_00161 PE=3 SV=1	-2.07039	0.0099232	-4.36627	8.2693e-117	ESA_00161
A7MHS0	LILKMKPI_02711	Outer membrane porin protein C(predicted) OS=Cronobacter sakazakii (strain ATCC BAA-894) OX=290339 GN=ESA_00974 PE=3 SV=1	-2.55102	1.56306e-05	-19.4649	0	ESA_00974
A7MLE0	LILKMKPI_02040	Glycine/betaine/carnitine/choline transport ATP-binding protein OpuCA(predicted) OS=Cronobacter sakazakii (strain ATCC BAA-894) OX=290339 GN=ESA_01738 PE=4 SV=1	-2.61097	6.3219e-05	-3.39144	4.9679e-18	ESA_01738
A7ME82	LILKMKPI_03837	Gamma-glutamyltransferase(predicted) OS=Cronobacter sakazakii (strain ATCC BAA-894) OX=290339 GN=ESA_04296 PE=4 SV=1	-1.95695	1.6163e-06	-2.4536	3.6515e-41	ESA_04296
A7MK19	LILKMKPI_01205	GntP family permease(predicted) OS=Cronobacter sakazakii (strain ATCC BAA-894) OX=290339 GN=ESA_02715 PE=4 SV=1	-1.87617	0.036296	-2.06108	1.9142e-12	ESA_02715
A7MPN7	LILKMKPI_03661	Maltoporin OS=Cronobacter sakazakii (strain ATCC BAA-894) OX=290339 GN=lamB PE=3 SV=2	-1.84162	0.00115948	-4.27671	8.9136e-21	lamB
A7MMK5	LILKMKPI_01831	Transcriptional regulator SlyA OS=Cronobacter sakazakii (strain ATCC BAA-894) OX=290339 GN=slyA PE=3 SV=1	-2.07469	1.82201e-05	-2.46776	1.4274e-65	slyA
A7MPQ1	LILKMKPI_03663	Maltodextrin-binding protein OS=Cronobacter sakazakii (strain ATCC BAA-894) OX=290339 GN=ESA_00081 PE=3 SV=1	-1.5949	5.5185e-05	-8.04337	2.7261e-06	ESA_00081
A7MH78	LILKMKPI_02801	Long-chain fatty acid outer membrane transporter(predicted) OS=Cronobacter sakazakii (strain ATCC BAA-894) OX=290339 GN=ESA_00879 PE=4 SV=1	-2.39808	0.00145894	-2.46127	7.4391e-23	ESA_00879
A7MK31	LILKMKPI_01209	ABC transporter domain-containing protein OS=Cronobacter sakazakii (strain ATCC BAA-894) OX=290339 GN=ESA_02711 PE=3 SV=1	-2.41546	0.0033219	-8.38843	5.0921e-14	ESA_02711
A7MPD8	LILKMKPI_03686	IclR family transcriptional regulator(predicted) OS=Cronobacter sakazakii (strain ATCC BAA-894) OX=290339 GN=ESA_00056 PE=4 SV=1	-2.34192	0.00076372	-2.12358	1.0815e-08	ESA_00056
A7MF36	LILKMKPI_01422	Putrescine-binding periplasmic protein OS=Cronobacter sakazakii (strain ATCC BAA-894) OX=290339 GN=ESA_02483 PE=3 SV=1	-1.63666	0.00108065	-2.51926	5.7704e-23	ESA_02483
A7ML42	LILKMKPI_00109	Formate dehydrogenase-N subunit alpha(predicted) OS=Cronobacter sakazakii (strain ATCC BAA-894) OX=290339 GN=ESA_03862 PE=3 SV=1	-1.74216	5.9848e-05	-2.94078	1.5179e-169	ESA_03862
A7MLX2	LILKMKPI_01020	DUF3251 domain-containing protein OS=Cronobacter sakazakii (strain ATCC BAA-894) OX=290339 GN=ESA_02890 PE=4 SV=1	-1.82482	0.0076026	-4.94407	2.1607e-08	ESA_02890
A7MJT0	LILKMKPI_03328	Outer membrane channel protein(predicted) OS=Cronobacter sakazakii (strain ATCC BAA-894) OX=290339 GN=ESA_00373 PE=4 SV=1	-2.07469	0.0032192	-4.38416	2.7344e-149	ESA_00373
A7MKP5	LILKMKPI_03907	ABC transmembrane type-1 domain-containing protein OS=Cronobacter sakazakii (strain ATCC BAA-894) OX=290339 GN=ESA_04194 PE=3 SV=1	-2.05339	0.035556	-3.86027	5.3258e-21	ESA_04194
A7MJH8	LILKMKPI_02483	Lipoprotein(predicted) OS=Cronobacter sakazakii (strain ATCC BAA-894) OX=290339 GN=ESA_01284 PE=4 SV=1	-2.48756	0.00147612	-3.768	2.6111e-15	ESA_01284
A7MM43	LILKMKPI_03448	Peripla_BP_4 domain-containing protein OS=Cronobacter sakazakii (strain ATCC BAA-894) OX=290339 GN=ESA_00234 PE=4 SV=1	-1.53139	0.004897	-17.6905	1.7893e-19	ESA_00234
A7MKP6	LILKMKPI_03904	ABC transporter domain-containing protein OS=Cronobacter sakazakii (strain ATCC BAA-894) OX=290339 GN=ESA_04197 PE=3 SV=1	-1.58228	0.035724	-2.47341	5.0001e-19	ESA_04197
A7MMK3	LILKMKPI_01832	Rick_17kDa_Anti domain-containing protein OS=Cronobacter sakazakii (strain ATCC BAA-894) OX=290339 GN=ESA_02000 PE=4 SV=1	-2.11416	0.00182101	-2.05879	1.8776e-41	ESA_02000
A7MPZ5	LILKMKPI_00028	Type VI secretion lipoprotein/VasD(predicted) OS=Cronobacter sakazakii (strain ATCC BAA-894) OX=290339 GN=ESA_03948 PE=4 SV=1	-2.80112	0.0026156	-3.20583	2.293e-09	ESA_03948
A7MQ09	LILKMKPI_00031	Type VI secretion system membrane subunit TssM(predicted) OS=Cronobacter sakazakii (strain ATCC BAA-894) OX=290339 GN=ESA_03945 PE=4 SV=1	-1.55763	0.00047938	-3.75419	2.1096e-76	ESA_03945
A7MNW9	LILKMKPI_01700	NH(3)-dependent NAD(+) synthetase OS=Cronobacter sakazakii (strain ATCC BAA-894) OX=290339 GN=nadE PE=3 SV=1	-2.39234	0.000198945	-2.66069	1.0683e-41	nadE
A7MQ07	LILKMKPI_00033	ImpA_N domain-containing protein OS=Cronobacter sakazakii (strain ATCC BAA-894) OX=290339 GN=ESA_03943 PE=4 SV=1	-2.69542	0.00033544	-6.17184	1.926e-50	ESA_03943
A7MM74	LILKMKPI_03486	DUF1471 domain-containing protein OS=Cronobacter sakazakii (strain ATCC BAA-894) OX=290339 GN=ESA_00198 PE=4 SV=1	-5.81395	3.8993e-06	-8.29188	7.413e-83	ESA_00198
A7MKP1	LILKMKPI_03900	FIG004405: Putative cytoplasmic protein(predicted) OS=Cronobacter sakazakii (strain ATCC BAA-894) OX=290339 GN=ESA_04202 PE=4 SV=1	-1.93424	0.0077828	-4.64024	5.8484e-10	ESA_04202
A7MH77	LILKMKPI_02802	Lipoprotein(predicted) OS=Cronobacter sakazakii (strain ATCC BAA-894) OX=290339 GN=ESA_00878 PE=4 SV=1	-2.457	0.00032004	-3.34429	1.9382e-25	ESA_00878
A7MGW3	LILKMKPI_02948	Alpha-2-macroglobulin OS=Cronobacter sakazakii (strain ATCC BAA-894) OX=290339 GN=ESA_00737 PE=3 SV=1	-1.60514	0.0049412	-2.89367	1.7761e-44	ESA_00737
A7MLD5	LILKMKPI_02042	Mlc, transcriptional repressor of MalT (The transcriptional activator of maltose regulon) and manXYZ operon(predicted) OS=Cronobacter sakazakii (strain ATCC BAA-894) OX=290339 GN=ESA_01736 PE=4 SV=1	-1.6835	0.026417	-4.4769	4.5882e-20	ESA_01736
A7MG82	LILKMKPI_00543	Methyl-accepting chemotaxis protein(predicted) OS=Cronobacter sakazakii (strain ATCC BAA-894) OX=290339 GN=ESA_03402 PE=4 SV=1	-1.5361	0.00021777	-4.15054	2.7469e-07	ESA_03402
A7MMN8	LILKMKPI_01866	DUF1471 domain-containing protein(predicted) OS=Cronobacter sakazakii (strain ATCC BAA-894) OX=290339 GN=ESA_01958 PE=4 SV=1	10.879	3.4165e-06	-2.37446	6.9601e-53	ESA_01958
A7MH92	LILKMKPI_03852	4-aminobutyrate aminotransferase(predicted) OS=Cronobacter sakazakii (strain ATCC BAA-894) OX=290339 GN=ESA_04278 PE=3 SV=1	6.802	0.0048163	-4.2269	6.737e-77	ESA_04278
A7MQV3	LILKMKPI_01271	OKR_DC_1 domain-containing protein OS=Cronobacter sakazakii (strain ATCC BAA-894) OX=290339 GN=ESA_02646 PE=4 SV=1	5.725	0.0027786	-40.1103	1.6742e-57	ESA_02646
A7MLD8	LILKMKPI_02041	ATP-dependent dethiobiotin synthetase BioD OS=Cronobacter sakazakii (strain ATCC BAA-894) OX=290339 GN=bioD PE=3 SV=1	5.472	0.00074057	-15.7088	2.1195e-191	bioD
A7MIU7	LILKMKPI_00479	Arginine deiminase OS=Cronobacter sakazakii (strain ATCC BAA-894) OX=290339 GN=arcA PE=3 SV=1	4.994	2.0719e-06	-2.45666	0.00020257	arcA
A7MIU6	LILKMKPI_00481	Ornithine carbamoyltransferase OS=Cronobacter sakazakii (strain ATCC BAA-894) OX=290339 GN=argI PE=3 SV=1	4.703	0.0059555	-3.82219	1.2835e-175	argI
A7MQF5	LILKMKPI_00478	Carbamate kinase OS=Cronobacter sakazakii (strain ATCC BAA-894) OX=290339 GN=ESA_03476 PE=3 SV=1	4.659	2.4038e-06	-2.99675	0.0015977	ESA_03476
A7MEI6	LILKMKPI_02024	Fructuronate reductase(predicted) OS=Cronobacter sakazakii (strain ATCC BAA-894) OX=290339 GN=ESA_01754 PE=3 SV=1	4.431	1.1127e-06	-6.80125	4.6503e-14	ESA_01754
A7MEI7	LILKMKPI_02023	Putative selenium delivery protein YdfZ(predicted) OS=Cronobacter sakazakii (strain ATCC BAA-894) OX=290339 GN=ESA_01755 PE=4 SV=1	3.482	9.9366e-05	-26.5529	2.1763e-274	ESA_01755
A7MQF6	LILKMKPI_00477	Ornithine carbamoyltransferase OS=Cronobacter sakazakii (strain ATCC BAA-894) OX=290339 GN=argI PE=3 SV=1	3.307	2.3814e-05	-6.89619	3.0985e-06	argI
A7MRL8	LILKMKPI_04475	SDR family oxidoreductase(predicted) OS=Cronobacter sakazakii (strain ATCC BAA-894) OX=290339 GN=ESA_pESA3p05524 PE=4 SV=1	3.283	0.00158344	-4.19828	2.5378e-17	ESA_pESA3p05524
A7MED0	LILKMKPI_02418	Protein-glutamate methylesterase/protein-glutamine glutaminase OS=Cronobacter sakazakii (strain ATCC BAA-894) OX=290339 GN=cheB PE=3 SV=1	3.219	0.00082318	-3.3748	0.00010083	cheB
A7MMM4	LILKMKPI_01857	Fumarate hydratase class I OS=Cronobacter sakazakii (strain ATCC BAA-894) OX=290339 GN=ESA_01967 PE=3 SV=1	3.173	4.3602e-05	-6.55456	7.9155e-71	ESA_01967
A7MFZ1	LILKMKPI_01543	Bifunctional protein PutA OS=Cronobacter sakazakii (strain ATCC BAA-894) OX=290339 GN=ESA_02357 PE=3 SV=1	3.036	2.4431e-05	-14.7077	1.54e-156	ESA_02357
A7MHW3	LILKMKPI_03024	Ribosome hibernation protein YfiA(predicted) OS=Cronobacter sakazakii (strain ATCC BAA-894) OX=290339 GN=ESA_00657 PE=4 SV=1	3.035	0.000181853	-2.91238	0	ESA_00657
A7MM37	LILKMKPI_03437	Cytochrome b562(predicted) OS=Cronobacter sakazakii (strain ATCC BAA-894) OX=290339 GN=ESA_00245 PE=4 SV=1	3.026	0.00168221	-5.02422	1.2984e-67	ESA_00245
A7MR85	LILKMKPI_03277	Glycine dehydrogenase (decarboxylating) OS=Cronobacter sakazakii (strain ATCC BAA-894) OX=290339 GN=gcvP PE=3 SV=1	2.79	4.9573e-08	-14.135	0	gcvP
A7MHU6	LILKMKPI_02732	1,4-dihydroxy-2-naphthoyl-CoA synthase OS=Cronobacter sakazakii (strain ATCC BAA-894) OX=290339 GN=menB PE=3 SV=1	2.774	0.000135293	-14.3075	8.7038e-30	menB
A7MH31	LILKMKPI_02756	Phosphatase(predicted) OS=Cronobacter sakazakii (strain ATCC BAA-894) OX=290339 GN=ESA_00926 PE=4 SV=1	2.749	0.0002406	-2.33739	1.6624e-42	ESA_00926
A7MKL1	LILKMKPI_03772	Nitrite reductase large subunit(predicted) OS=Cronobacter sakazakii (strain ATCC BAA-894) OX=290339 GN=ESA_04368 PE=3 SV=1	2.701	0.030317	-5.84864	4.5797e-30	ESA_04368
A7MR25	LILKMKPI_03221	Hypothetical lipoprotein ygdR(predicted) OS=Cronobacter sakazakii (strain ATCC BAA-894) OX=290339 GN=ESA_00476 PE=4 SV=1	2.599	0.014279	-2.81532	8.0319e-18	ESA_00476
A7MM22	LILKMKPI_03416	ABM domain-containing protein OS=Cronobacter sakazakii (strain ATCC BAA-894) OX=290339 GN=ESA_00268 PE=4 SV=1	2.571	0.00191542	-29.5134	1.2416e-267	ESA_00268
A7ML71	LILKMKPI_00135	Glycerol kinase OS=Cronobacter sakazakii (strain ATCC BAA-894) OX=290339 GN=glpK PE=3 SV=1	2.559	3.5739e-05	-26.9759	0	glpK
A7MFS4	LILKMKPI_01618	Putative deoxyribonuclease YcfH(predicted) OS=Cronobacter sakazakii (strain ATCC BAA-894) OX=290339 GN=ESA_02244 PE=4 SV=1	2.525	0.0023023	-4.84703	2.1114e-54	ESA_02244
A7MM26	LILKMKPI_03424	Anaerobic ribonucleoside-triphosphate reductase(predicted) OS=Cronobacter sakazakii (strain ATCC BAA-894) OX=290339 GN=ESA_00260 PE=4 SV=1	2.432	0.0194009	-2.15323	3.1707e-19	ESA_00260
A7MGF0	LILKMKPI_03827	Aspartate-semialdehyde dehydrogenase OS=Cronobacter sakazakii (strain ATCC BAA-894) OX=290339 GN=asd PE=3 SV=1	2.414	0.00074065	-2.76542	4.3294e-54	asd
A7MR82	LILKMKPI_03279	Aminomethyltransferase OS=Cronobacter sakazakii (strain ATCC BAA-894) OX=290339 GN=gcvT PE=3 SV=1	2.407	0.0027838	-27.1673	0	gcvT
A7MK17	LILKMKPI_01202	Usp domain-containing protein OS=Cronobacter sakazakii (strain ATCC BAA-894) OX=290339 GN=ESA_02718 PE=4 SV=1	2.373	0.00107701	-14.1389	0	ESA_02718
A7MG99	LILKMKPI_00556	Permease IIC component OS=Cronobacter sakazakii (strain ATCC BAA-894) OX=290339 GN=ESA_03388 PE=4 SV=1	2.336	0.00041579	-2.83137	1.8226e-13	ESA_03388
A7MNF6	LILKMKPI_00129	L-lactate dehydrogenase OS=Cronobacter sakazakii (strain ATCC BAA-894) OX=290339 GN=lldD PE=3 SV=1	2.323	0.00044047	-18.2978	4.817e-52	lldD
A7MQW5	LILKMKPI_01289	Citrate synthase OS=Cronobacter sakazakii (strain ATCC BAA-894) OX=290339 GN=ESA_02627 PE=3 SV=1	2.306	8.1102e-05	-10.0798	0	ESA_02627
A7MQU6	LILKMKPI_01262	CHB_HEX domain-containing protein OS=Cronobacter sakazakii (strain ATCC BAA-894) OX=290339 GN=ESA_02655 PE=4 SV=1	2.302	0.000103943	-2.20962	3.1064e-06	ESA_02655
A7MR05	LILKMKPI_03192	HAAAP family serine/threonine permease(predicted) OS=Cronobacter sakazakii (strain ATCC BAA-894) OX=290339 GN=ESA_00509 PE=4 SV=1	2.24	0.0079428	-10.481	5.1439e-212	ESA_00509
A7ML85	LILKMKPI_00160	Argininosuccinate synthase OS=Cronobacter sakazakii (strain ATCC BAA-894) OX=290339 GN=argG PE=3 SV=1	2.233	0.00035757	-2.96391	7.434e-71	argG
A7MH30	LILKMKPI_02757	UPF0304 protein ESA_00925 OS=Cronobacter sakazakii (strain ATCC BAA-894) OX=290339 GN=ESA_00925 PE=3 SV=1	2.205	0.00025562	-3.39921	1.3681e-47	ESA_00925
A7MP10	LILKMKPI_01739	Phosphoenolpyruvate synthase OS=Cronobacter sakazakii (strain ATCC BAA-894) OX=290339 GN=ESA_02102 PE=3 SV=1	2.181	3.8419e-05	-2.17618	1.6802e-241	ESA_02102
A7MJC7	LILKMKPI_00356	4Fe-4S ferredoxin-type domain-containing protein OS=Cronobacter sakazakii (strain ATCC BAA-894) OX=290339 GN=ESA_03607 PE=4 SV=1	2.139	0.00041977	-2.18813	2.6446e-12	ESA_03607
A7MR21	LILKMKPI_03206	Amino-acid acetyltransferase OS=Cronobacter sakazakii (strain ATCC BAA-894) OX=290339 GN=argA PE=3 SV=1	2.127	0.0130972	-3.57613	1.4817e-71	argA
A7MGS1	LILKMKPI_00764	2,3,4,5-tetrahydropyridine-2,6-dicarboxylate N-succinyltransferase OS=Cronobacter sakazakii (strain ATCC BAA-894) OX=290339 GN=dapD PE=3 SV=1	2.091	0.00175722	-3.48244	7.9263e-49	dapD
A7ML84	LILKMKPI_00161	Argininosuccinate lyase OS=Cronobacter sakazakii (strain ATCC BAA-894) OX=290339 GN=argH PE=3 SV=1	2.081	0.00042039	-4.80754	2.2561e-195	argH
A7MMP4	LILKMKPI_01873	HAD family hydrolase(predicted) OS=Cronobacter sakazakii (strain ATCC BAA-894) OX=290339 GN=ESA_01950 PE=4 SV=1	2.074	0.00194294	-2.68459	9.2633e-27	ESA_01950
A7MKZ0	LILKMKPI_02899	NADP-dependent oxaloacetate-decarboxylating malate dehydrogenase(predicted) OS=Cronobacter sakazakii (strain ATCC BAA-894) OX=290339 GN=ESA_00790 PE=4 SV=1	2.033	1.9347e-05	-4.68095	3.3447e-178	ESA_00790
A7MGD3	LILKMKPI_03808	DUF1471 domain-containing protein OS=Cronobacter sakazakii (strain ATCC BAA-894) OX=290339 GN=ESA_04327 PE=4 SV=1	2.023	0.0020841	-6.97165	0	ESA_04327
A7MH79	LILKMKPI_02800	DUF406 domain-containing protein(predicted) OS=Cronobacter sakazakii (strain ATCC BAA-894) OX=290339 GN=ESA_00880 PE=4 SV=1	2.003	0.00118081	-7.92	0	ESA_00880
A7MEN0	LILKMKPI_00826	Sigma factor-binding protein Crl OS=Cronobacter sakazakii (strain ATCC BAA-894) OX=290339 GN=crl PE=3 SV=1	2.003	0.0043554	-4.02615	1.3753e-60	crl
A7MPE6	LILKMKPI_03706	Trk system potassium transporter TrkA(predicted) OS=Cronobacter sakazakii (strain ATCC BAA-894) OX=290339 GN=ESA_00036 PE=4 SV=1	1.997	0.00152434	-2.19117	1.7271e-25	ESA_00036
A7MH19	LILKMKPI_03001	Autonomous glycyl radical cofactor OS=Cronobacter sakazakii (strain ATCC BAA-894) OX=290339 GN=grcA PE=3 SV=1	1.994	0.0036647	-6.53868	0	grcA
A7ME95	LILKMKPI_02384	Pyruvate kinase OS=Cronobacter sakazakii (strain ATCC BAA-894) OX=290339 GN=ESA_01387 PE=3 SV=1	1.969	2.0512e-05	-7.97066	1.5431e-110	ESA_01387
A7MLA2	LILKMKPI_00177	DUF413 domain-containing protein(predicted) OS=Cronobacter sakazakii (strain ATCC BAA-894) OX=290339 GN=ESA_03790 PE=4 SV=1	1.951	0.000161177	-3.95451	6.524e-45	ESA_03790
A7MIJ5	LILKMKPI_00609	UPF0246 protein ESA_03332 OS=Cronobacter sakazakii (strain ATCC BAA-894) OX=290339 GN=ESA_03332 PE=3 SV=1	1.944	0.00028039	-2.13199	1.6815e-10	ESA_03332
A7MKD3	LILKMKPI_02311	D-amino acid dehydrogenase OS=Cronobacter sakazakii (strain ATCC BAA-894) OX=290339 GN=dadA PE=3 SV=1	1.918	0.00033842	-4.9664	1.2436e-148	dadA
A7MID8	LILKMKPI_00681	UDP-N-acetylmuramoyl-L-alanyl-D-glutamate--2,6-diaminopimelate ligase OS=Cronobacter sakazakii (strain ATCC BAA-894) OX=290339 GN=murE PE=3 SV=1	1.915	0.0023953	-3.25126	3.0266e-38	murE
A7MJS5	LILKMKPI_03321	ABM domain-containing protein OS=Cronobacter sakazakii (strain ATCC BAA-894) OX=290339 GN=ESA_00380 PE=4 SV=1	1.894	0.047317	-5.07146	9.3795e-61	ESA_00380
A7ME38	LILKMKPI_03782	Tryptophan--tRNA ligase OS=Cronobacter sakazakii (strain ATCC BAA-894) OX=290339 GN=trpS PE=3 SV=1	1.886	0.00040014	-2.18995	1.1752e-14	trpS
A7MIR9	LILKMKPI_00454	Uronate isomerase OS=Cronobacter sakazakii (strain ATCC BAA-894) OX=290339 GN=uxaC PE=3 SV=1	1.872	0.00020356	-4.18637	2.6898e-10	uxaC
A7MKP0	LILKMKPI_03896	Glucanase OS=Cronobacter sakazakii (strain ATCC BAA-894) OX=290339 GN=ESA_04206 PE=3 SV=1	1.869	0.049117	-2.75662	8.1879e-21	ESA_04206
A7MHS5	LILKMKPI_02722	CinA-like protein OS=Cronobacter sakazakii (strain ATCC BAA-894) OX=290339 GN=ESA_00961 PE=3 SV=1	1.868	0.0093789	-2.62715	1.3822e-18	ESA_00961
A7MP52	LILKMKPI_02840	Glucokinase OS=Cronobacter sakazakii (strain ATCC BAA-894) OX=290339 GN=glk PE=3 SV=1	1.839	0.031377	-2.44172	1.0541e-65	glk
A7MIJ7	LILKMKPI_00607	Homoserine kinase OS=Cronobacter sakazakii (strain ATCC BAA-894) OX=290339 GN=thrB PE=3 SV=1	1.822	0.0097634	-2.21085	1.269e-07	thrB
A7MMB7	LILKMKPI_03534	Aspartate ammonia-lyase OS=Cronobacter sakazakii (strain ATCC BAA-894) OX=290339 GN=ESA_00151 PE=3 SV=1	1.811	0.00038029	-7.95962	0	ESA_00151
A7MPN6	LILKMKPI_03662	Maltose/maltodextrin import ATP-binding protein MalK OS=Cronobacter sakazakii (strain ATCC BAA-894) OX=290339 GN=malK PE=3 SV=1	1.795	0.00059554	-2.83569	0.00034963	malK
A7MED8	LILKMKPI_02428	Chemotaxis protein CheA(predicted) OS=Cronobacter sakazakii (strain ATCC BAA-894) OX=290339 GN=ESA_01341 PE=4 SV=1	1.783	0.003361	-2.21514	1.146e-10	ESA_01341
A7MG69	LILKMKPI_00525	Maltodextrin-binding protein OS=Cronobacter sakazakii (strain ATCC BAA-894) OX=290339 GN=ESA_03421 PE=3 SV=1	1.77	0.0050226	-3.42855	6.7391e-06	ESA_03421
A7MQG0	LILKMKPI_00474	Aspartate carbamoyltransferase OS=Cronobacter sakazakii (strain ATCC BAA-894) OX=290339 GN=pyrB PE=3 SV=1	1.743	0.00037578	-2.24981	7.6696e-12	pyrB
A7MR50	LILKMKPI_03236	Wzz domain-containing protein OS=Cronobacter sakazakii (strain ATCC BAA-894) OX=290339 GN=ESA_00459 PE=4 SV=1	1.74	0.007341	-2.67141	3.6376e-23	ESA_00459
A7MGC5	LILKMKPI_03800	Phosphoenolpyruvate carboxykinase (ATP) OS=Cronobacter sakazakii (strain ATCC BAA-894) OX=290339 GN=pckA PE=3 SV=1	1.717	2.1987e-05	-16.1046	0	pckA
A7ML88	LILKMKPI_00159	Acetylglutamate kinase OS=Cronobacter sakazakii (strain ATCC BAA-894) OX=290339 GN=argB PE=3 SV=1	1.714	0.0023551	-3.38956	4.8459e-73	argB
A7MF43	LILKMKPI_01435	Arginine-binding periplasmic protein 1(predicted) OS=Cronobacter sakazakii (strain ATCC BAA-894) OX=290339 GN=ESA_02473 PE=3 SV=1	1.7	0.00151801	-3.91253	5.3399e-72	ESA_02473
A7ML86	LILKMKPI_00156	Phosphoenolpyruvate carboxylase OS=Cronobacter sakazakii (strain ATCC BAA-894) OX=290339 GN=ppc PE=3 SV=1	1.684	0.00099657	-2.10687	3.9859e-35	ppc
A7MKG1	LILKMKPI_02359	GAF domain-containing protein OS=Cronobacter sakazakii (strain ATCC BAA-894) OX=290339 GN=ESA_01418 PE=4 SV=1	1.675	0.0070202	-2.40727	9.4845e-23	ESA_01418
A7MEZ2	LILKMKPI_01376	Flavin_Reduct domain-containing protein OS=Cronobacter sakazakii (strain ATCC BAA-894) OX=290339 GN=ESA_02534 PE=4 SV=1	1.667	0.038504	-2.33399	9.7335e-06	ESA_02534
A7MIF1	LILKMKPI_00684	UDP-N-acetylmuramoylalanine--D-glutamate ligase OS=Cronobacter sakazakii (strain ATCC BAA-894) OX=290339 GN=murD PE=3 SV=1	1.662	0.023499	-3.83945	3.4156e-74	murD
A7ML70	LILKMKPI_00136	Aquaporin(predicted) OS=Cronobacter sakazakii (strain ATCC BAA-894) OX=290339 GN=ESA_03834 PE=3 SV=1	1.643	0.034102	-57.8001	0	ESA_03834
A7MMB6	LILKMKPI_03518	Fumarate reductase flavoprotein subunit OS=Cronobacter sakazakii (strain ATCC BAA-894) OX=290339 GN=ESA_00165 PE=3 SV=1	1.638	0.0007611	-4.9072	2.5839e-61	ESA_00165
A7MQQ5	LILKMKPI_00277	PTS lactose transporter subunit IIA(predicted) OS=Cronobacter sakazakii (strain ATCC BAA-894) OX=290339 GN=ESA_03686 PE=4 SV=1	1.633	0.0047583	-13.0611	4.7779e-16	ESA_03686
A7MMB5	LILKMKPI_03519	Succinate dehydrogenase iron-sulfur subunit OS=Cronobacter sakazakii (strain ATCC BAA-894) OX=290339 GN=ESA_00164 PE=3 SV=1	1.621	0.00161505	-7.9189	7.217e-22	ESA_00164
A7MH60	LILKMKPI_02788	PKS_KS domain-containing protein OS=Cronobacter sakazakii (strain ATCC BAA-894) OX=290339 GN=ESA_00893 PE=3 SV=1	1.616	0.0036009	-5.21729	8.0748e-104	ESA_00893
A7MKF5	LILKMKPI_02344	PTS mannose transporter subunit IIAB(predicted) OS=Cronobacter sakazakii (strain ATCC BAA-894) OX=290339 GN=ESA_01435 PE=4 SV=1	1.606	0.00088168	-45.9279	1.378e-226	ESA_01435
A7MID7	LILKMKPI_00682	UDP-N-acetylmuramoyl-tripeptide--D-alanyl-D-alanine ligase OS=Cronobacter sakazakii (strain ATCC BAA-894) OX=290339 GN=murF PE=3 SV=1	1.606	0.00171927	-4.2693	1.1714e-57	murF
A7MMY2	LILKMKPI_04096	FMN_red domain-containing protein OS=Cronobacter sakazakii (strain ATCC BAA-894) OX=290339 GN=ESA_03989 PE=4 SV=1	1.605	0.0092838	-2.57648	1.0844e-16	ESA_03989
A7MIJ3	LILKMKPI_00611	Transaldolase OS=Cronobacter sakazakii (strain ATCC BAA-894) OX=290339 GN=tal PE=3 SV=1	1.578	0.0027376	-5.60417	2.136e-150	tal
A7MM21	LILKMKPI_03417	Glutaredoxin 2(predicted) OS=Cronobacter sakazakii (strain ATCC BAA-894) OX=290339 GN=ESA_00267 PE=4 SV=1	1.571	0.00147958	-2.37743	8.7806e-36	ESA_00267
A7MKV9	LILKMKPI_02862	HPr domain-containing protein OS=Cronobacter sakazakii (strain ATCC BAA-894) OX=290339 GN=ESA_00830 PE=4 SV=1	1.562	0.031175	-4.52212	1.2876e-130	ESA_00830
A7MM52	LILKMKPI_03465	HlyC/CorC family transporter(predicted) OS=Cronobacter sakazakii (strain ATCC BAA-894) OX=290339 GN=ESA_00223 PE=4 SV=1	1.551	0.0141778	-2.10804	1.2379e-54	ESA_00223
A7MP11	LILKMKPI_01738	Putative phosphoenolpyruvate synthase regulatory protein OS=Cronobacter sakazakii (strain ATCC BAA-894) OX=290339 GN=ESA_02103 PE=3 SV=1	1.549	0.0140795	-9.9583	5.7184e-95	ESA_02103
A7MJW4	LILKMKPI_01113	Chaperone protein HtpG OS=Cronobacter sakazakii (strain ATCC BAA-894) OX=290339 GN=htpG PE=3 SV=1	1.528	6.0519e-05	-3.19652	1.5272e-42	htpG
A7MIC8	LILKMKPI_00674	Acetolactate synthase OS=Cronobacter sakazakii (strain ATCC BAA-894) OX=290339 GN=ESA_03261 PE=3 SV=1	1.517	0.0031403	-2.33901	1.6124e-27	ESA_03261
A7MI37	LILKMKPI_00811	Hydroxyacylglutathione hydrolase OS=Cronobacter sakazakii (strain ATCC BAA-894) OX=290339 GN=gloB PE=3 SV=1	1.507	0.0070599	-2.82392	2.5331e-08	gloB
A7MFK0	LILKMKPI_01053	Thioesterase(predicted) OS=Cronobacter sakazakii (strain ATCC BAA-894) OX=290339 GN=ESA_02855 PE=4 SV=1	1.505	0.038218	-8.3513	2.2617e-73	ESA_02855
A7MKD1	LILKMKPI_02312	SpoVR family protein(predicted) OS=Cronobacter sakazakii (strain ATCC BAA-894) OX=290339 GN=ESA_01468 PE=4 SV=1	1.503	0.040756	-2.47993	9.8561e-95	ESA_01468
A7MN83	LILKMKPI_00947	Lipoprotein OS=Cronobacter sakazakii (strain ATCC BAA-894) OX=290339 GN=ESA_02970 PE=3 SV=1	1.501	0.0048778	-18.1186	1.1241e-17	ESA_02970
A7MNS4	LILKMKPI_00377	STAS domain-containing protein OS=Cronobacter sakazakii (strain ATCC BAA-894) OX=290339 GN=ESA_03584 PE=4 SV=1	0.555	0.047384	4.09255	2.2322e-06	ESA_03584
A7MLH8	LILKMKPI_02098	PKS_ER domain-containing protein OS=Cronobacter sakazakii (strain ATCC BAA-894) OX=290339 GN=ESA_01682 PE=3 SV=1	-1.50376	0.0187229	3.62053	1.3574e-07	ESA_01682
A7MMF6	LILKMKPI_02210	Aconitate hydratase OS=Cronobacter sakazakii (strain ATCC BAA-894) OX=290339 GN=ESA_01574 PE=3 SV=1	-1.51745	3.9479e-05	4.41863	0	ESA_01574
A7MGN5	LILKMKPI_00721	Acetyltransferase component of pyruvate dehydrogenase complex OS=Cronobacter sakazakii (strain ATCC BAA-894) OX=290339 GN=ESA_03222 PE=3 SV=1	-1.5361	0.00072351	2.51629	3.5987e-08	ESA_03222
A7MIK5	LILKMKPI_00615	Chaperone protein DnaK OS=Cronobacter sakazakii (strain ATCC BAA-894) OX=290339 GN=dnaK PE=3 SV=1	-1.54799	0.000163042	2.82588	3.304e-21	dnaK
A7MGN7	LILKMKPI_00734	Glucose/quinate/shikimate family membrane-bound PQQ-dependent dehydrogenase(predicted) OS=Cronobacter sakazakii (strain ATCC BAA-894) OX=290339 GN=ESA_03208 PE=4 SV=1	-1.55763	0.00014135	5.94674	2.5463e-93	ESA_03208
A7MKG5	LILKMKPI_02356	Protease HtpX OS=Cronobacter sakazakii (strain ATCC BAA-894) OX=290339 GN=htpX PE=3 SV=1	-1.56006	0.0136648	3.89656	1.3453e-45	htpX
A7MIW9	LILKMKPI_01307	Tol-Pal system protein TolR OS=Cronobacter sakazakii (strain ATCC BAA-894) OX=290339 GN=tolR PE=3 SV=1	-1.59236	0.0074039	5.6326	1.485e-05	tolR
A7MM14	LILKMKPI_03408	Biopolymer transport protein exbD(predicted) OS=Cronobacter sakazakii (strain ATCC BAA-894) OX=290339 GN=ESA_00277 PE=3 SV=1	-1.6	0.0070435	17.127	7.8249e-39	ESA_00277
A7MNS8	LILKMKPI_00373	ABC transporter domain-containing protein OS=Cronobacter sakazakii (strain ATCC BAA-894) OX=290339 GN=ESA_03588 PE=4 SV=1	-1.6129	0.00093779	6.09827	1.7149e-34	ESA_03588
A7MKZ1	LILKMKPI_02901	Transketolase OS=Cronobacter sakazakii (strain ATCC BAA-894) OX=290339 GN=ESA_00788 PE=3 SV=1	-1.6129	0.00139655	3.34777	1.0962e-77	ESA_00788
A7MKW8	LILKMKPI_02869	Sulfate ABC transporter substrate-binding protein(predicted) OS=Cronobacter sakazakii (strain ATCC BAA-894) OX=290339 GN=ESA_00822 PE=4 SV=1	-1.61812	0.00183545	27.0021	5.7773e-45	ESA_00822
A7MHB5	LILKMKPI_03868	DUF1795 domain-containing protein(predicted) OS=Cronobacter sakazakii (strain ATCC BAA-894) OX=290339 GN=ESA_04260 PE=4 SV=1	-1.62075	0.0022775	2.36789	0.0001353	ESA_04260
A7MGS3	LILKMKPI_00762	Periplasmic serine endoprotease DegP-like OS=Cronobacter sakazakii (strain ATCC BAA-894) OX=290339 GN=ESA_03179 PE=3 SV=1	-1.63132	0.00193587	5.29893	6.2506e-187	ESA_03179
A7MGA8	LILKMKPI_00575	Phosphopentomutase OS=Cronobacter sakazakii (strain ATCC BAA-894) OX=290339 GN=deoB PE=3 SV=1	-1.63132	0.0032553	4.07105	5.5702e-37	deoB
A7MP90	LILKMKPI_03338	SH3b domain-containing protein OS=Cronobacter sakazakii (strain ATCC BAA-894) OX=290339 GN=ESA_00363 PE=4 SV=1	-1.64745	0.0063969	3.76748	1.9122e-11	ESA_00363
A7MFG3	LILKMKPI_01025	Thiamine-monophosphate kinase OS=Cronobacter sakazakii (strain ATCC BAA-894) OX=290339 GN=thiL PE=3 SV=1	-1.65017	0.0062399	7.51722	1.0925e-23	thiL
A7MKI3	LILKMKPI_02375	Oligopeptidase B(predicted) OS=Cronobacter sakazakii (strain ATCC BAA-894) OX=290339 GN=ESA_01396 PE=4 SV=1	-1.7094	0.0068152	5.92371	2.1695e-117	ESA_01396
A7MM13	LILKMKPI_03409	MotA_ExbB domain-containing protein OS=Cronobacter sakazakii (strain ATCC BAA-894) OX=290339 GN=ESA_00276 PE=3 SV=1	-1.76367	0.00031501	22.618	1.4122e-99	ESA_00276
A7MK22	LILKMKPI_01203	Glutathione-dependent formaldehyde dehydrogenase(predicted) OS=Cronobacter sakazakii (strain ATCC BAA-894) OX=290339 GN=ESA_02717 PE=4 SV=1	-1.79211	0.004483	4.4349	4.8253e-20	ESA_02717
A7MLG1	LILKMKPI_02076	DUF218 domain-containing protein OS=Cronobacter sakazakii (strain ATCC BAA-894) OX=290339 GN=ESA_01702 PE=4 SV=1	-1.82482	0.020503	8.41696	3.1372e-37	ESA_01702
A7ME80	LILKMKPI_03811	Fe/S biogenesis protein NfuA OS=Cronobacter sakazakii (strain ATCC BAA-894) OX=290339 GN=nfuA PE=3 SV=1	-1.84162	2.246e-06	5.65842	1.3241e-34	nfuA
A7MF61	LILKMKPI_01748	ABC transporter domain-containing protein OS=Cronobacter sakazakii (strain ATCC BAA-894) OX=290339 GN=ESA_02092 PE=4 SV=1	-1.89753	0.00038379	2.70795	4.246e-06	ESA_02092
A7MF63	LILKMKPI_01746	Fe-S_biosyn domain-containing protein OS=Cronobacter sakazakii (strain ATCC BAA-894) OX=290339 GN=ESA_02094 PE=3 SV=1	-1.98807	0.0035018	3.58929	1.013e-15	ESA_02094
A7MNS6	LILKMKPI_00375	MlaD domain-containing protein OS=Cronobacter sakazakii (strain ATCC BAA-894) OX=290339 GN=ESA_03586 PE=4 SV=1	-2.13675	0.00100347	3.36056	0.00032894	ESA_03586
A7MEE8	LILKMKPI_02435	Trehalose 6-phosphate phosphatase OS=Cronobacter sakazakii (strain ATCC BAA-894) OX=290339 GN=ESA_01334 PE=3 SV=1	-2.20751	0.00161641	2.43716	3.8778e-09	ESA_01334
A7ML08	LILKMKPI_02913	Abhydrolase_2 domain-containing protein OS=Cronobacter sakazakii (strain ATCC BAA-894) OX=290339 GN=ESA_00776 PE=4 SV=1	-2.24719	0.001679	2.38303	5.8059e-05	ESA_00776
A7MM15	LILKMKPI_03407	Oxidoreductase(predicted) OS=Cronobacter sakazakii (strain ATCC BAA-894) OX=290339 GN=ESA_00278 PE=4 SV=1	-2.26244	0.000159626	6.47419	2.4436e-160	ESA_00278
A7MG29	LILKMKPI_01579	Putative lipoprotein yceB(predicted) OS=Cronobacter sakazakii (strain ATCC BAA-894) OX=290339 GN=ESA_02285 PE=4 SV=1	-2.33645	3.6677e-05	2.97523	1.9037e-06	ESA_02285
A7MKZ4	LILKMKPI_02900	Transaldolase OS=Cronobacter sakazakii (strain ATCC BAA-894) OX=290339 GN=tal PE=3 SV=1	-2.36967	2.3664e-05	2.12285	0.00058398	tal
A7MNZ6	LILKMKPI_01736	Protein adenylyltransferase SelO OS=Cronobacter sakazakii (strain ATCC BAA-894) OX=290339 GN=selO PE=3 SV=1	-2.55754	0.000122821	4.07896	1.1215e-38	selO
A7MHV0	LILKMKPI_03011	Thiamine pyrophosphate-requiring protein(predicted) OS=Cronobacter sakazakii (strain ATCC BAA-894) OX=290339 GN=ESA_00671 PE=3 SV=1	-2.60417	0.00060378	2.19132	0.00026616	ESA_00671
A7MEY6	LILKMKPI_01382	DNA protection during starvation protein OS=Cronobacter sakazakii (strain ATCC BAA-894) OX=290339 GN=dps PE=3 SV=1	-2.71003	6.2694e-05	4.80288	0	dps
A7MPR4	LILKMKPI_01982	Cytoplasmic trehalase OS=Cronobacter sakazakii (strain ATCC BAA-894) OX=290339 GN=treF PE=3 SV=1	-2.8169	0.0012227	3.78974	2.6752e-49	treF
A7MI10	LILKMKPI_03114	DUF883 domain-containing protein(predicted) OS=Cronobacter sakazakii (strain ATCC BAA-894) OX=290339 GN=ESA_00595 PE=4 SV=1	-2.84091	8.2536e-05	2.22206	2.3983e-32	ESA_00595
A7MKI1	LILKMKPI_02376	Tellurite resistance TerB family protein(predicted) OS=Cronobacter sakazakii (strain ATCC BAA-894) OX=290339 GN=ESA_01395 PE=4 SV=1	-2.89855	9.7213e-07	11.6989	0	ESA_01395
A7MK71	LILKMKPI_01950	NAD(P)-dependent oxidoreductase(predicted) OS=Cronobacter sakazakii (strain ATCC BAA-894) OX=290339 GN=ESA_01866 PE=4 SV=1	-3.01205	1.66593e-05	6.82297	8.5087e-172	ESA_01866
A7ME58	LILKMKPI_01553	FdhF/YdeP family oxidoreductase(predicted) OS=Cronobacter sakazakii (strain ATCC BAA-894) OX=290339 GN=ESA_02347 PE=3 SV=1	-3.21543	0.000164446	2.95857	1.9674e-25	ESA_02347
A7MHN3	LILKMKPI_02646	Oxidoreductase(predicted) OS=Cronobacter sakazakii (strain ATCC BAA-894) OX=290339 GN=ESA_01101 PE=4 SV=1	-3.59712	0.0024962	2.3486	0.0021326	ESA_01101
A7MKD9	LILKMKPI_02326	Outer membrane protein Slp(predicted) OS=Cronobacter sakazakii (strain ATCC BAA-894) OX=290339 GN=ESA_01454 PE=4 SV=1	-4.40529	2.2053e-05	6.84856	1.0835e-36	ESA_01454
A7MIQ0	LILKMKPI_00415	DJ-1_PfpI domain-containing protein OS=Cronobacter sakazakii (strain ATCC BAA-894) OX=290339 GN=ESA_03543 PE=4 SV=1	-4.4843	6.4737e-05	9.52157	2.6516e-270	ESA_03543
A7MIN4	LILKMKPI_00405	Lipoprotein NlpI OS=Cronobacter sakazakii (strain ATCC BAA-894) OX=290339 GN=ESA_03556 PE=4 SV=1	-4.54545	0.0026575	5.62051	0	ESA_03556
A7MLF2	LILKMKPI_02065	DUF892 domain-containing protein OS=Cronobacter sakazakii (strain ATCC BAA-894) OX=290339 GN=ESA_01711 PE=4 SV=1	-4.6729	2.1795e-05	2.71528	1.187e-174	ESA_01711
A7MPD5	LILKMKPI_03689	Malate synthase OS=Cronobacter sakazakii (strain ATCC BAA-894) OX=290339 GN=ESA_00053 PE=3 SV=1	-4.97512	1.83158e-05	9.9211	1.68e-58	ESA_00053
A7MKB8	LILKMKPI_02290	HTH merR-type domain-containing protein OS=Cronobacter sakazakii (strain ATCC BAA-894) OX=290339 GN=ESA_01491 PE=4 SV=1	-6.62252	3.9647e-05	13.2278	4.8211e-104	ESA_01491
A7MPD6	LILKMKPI_03688	Isocitrate lyase(predicted) OS=Cronobacter sakazakii (strain ATCC BAA-894) OX=290339 GN=ESA_00054 PE=4 SV=1	-6.99301	3.7083e-08	9.811	4.168e-35	ESA_00054
A7MG32	LILKMKPI_01580	GST N-terminal domain-containing protein OS=Cronobacter sakazakii (strain ATCC BAA-894) OX=290339 GN=ESA_02284 PE=4 SV=1	-8.06452	2.0032e-06	3.4955	3.8316e-119	ESA_02284
A7MGL8	LILKMKPI_02185	Envelope stress response membrane protein PspB(predicted) OS=Cronobacter sakazakii (strain ATCC BAA-894) OX=290339 GN=ESA_01599 PE=4 SV=1	-10.3093	9.9518e-07	126.536	2.2362e-49	ESA_01599
A7MGL7	LILKMKPI_02186	Phage shock protein PspA(predicted) OS=Cronobacter sakazakii (strain ATCC BAA-894) OX=290339 GN=ESA_01598 PE=4 SV=1	-13.5135	6.1846e-07	34.564	0	ESA_01598
Footnote: Items in line 3-89 represent up/up-regulated; items in line 90-193 represent down/down-regulated; items in line 194-333 represent regulated in opposite trends
